# Supplementary material for: Insight into the Lifestyle of Amoeba Willaertia magna during Bioreactor Growth Using Transcriptomics and Proteomics
Source: Microorganisms. 2020 May 21;8(5):771. doi: 10.3390/microorganisms8050771 (PMC7285305; doi:10.3390/microorganisms8050771)
Supplement: Supplementary file 1 [file microorganisms-08-00771-s001.zip]

Archive with 17 entries (16 files):
- Table_S2.xlsx
- __MACOSX/
- __MACOSX/._Table_S2.xlsx
- Table_S3.xlsx
- __MACOSX/._Table_S3.xlsx
- Table_S4.xlsx
- __MACOSX/._Table_S4.xlsx
- Table_S5.xlsx
- __MACOSX/._Table_S5.xlsx
- Table_S6.xlsx
- __MACOSX/._Table_S6.xlsx
- Table_S7.xlsx
- __MACOSX/._Table_S7.xlsx
- Table_S1.xlsx
- __MACOSX/._Table_S1.xlsx
- Supplementary_Material_Figure.docx
- __MACOSX/._Supplementary_Material_Figure.docx
