# Supplementary material for: Insight into the Lifestyle of Amoeba Willaertia magna during Bioreactor Growth Using Transcriptomics and Proteomics
Source: Microorganisms. 2020 May 21;8(5):771. doi: 10.3390/microorganisms8050771 (PMC7285305; doi:10.3390/microorganisms8050771)
Supplement: Supplementary file 1 [file microorganisms-08-00771-s001.zip › Table_S2.xlsx]

## Sheet: sample 1 proteomic
Protein Group	Protein ID	Accession	-10lgP	Coverage (%)	Peptide Number	Unique peptide	PTM	Mass
1	10852	gene 1237	283.66	65	153	152	Y	293444
26	11199	gene 14503	248	36	96	96	Y	358897
13	10912	gene 15835	238.81	63	89	88	Y	193680
37	10840	gene 5225	213.97	43	83	79	Y	225797
39	10844	gene 5192	218.26	38	78	74	Y	231152
29	10905	gene 5658	216.09	71	70	69	Y	115647
109	10892	gene 5327	196.15	30	59	59	Y	251480
33	10926	gene 3876	205.09	52	58	58	Y	128704
86	13404	gene 6830	223.76	46	57	57	Y	201558
5	10850	gene 11821	217.95	73	57	54	Y	70771
90	10843	gene 8200	186.84	45	56	54	Y	172532
34	10924	gene 7491	239.68	36	56	56	Y	280018
35	10886	gene 228	207.77	61	56	56	Y	108540
25	10841	gene 5985	217.5	65	55	54	Y	99315
11	10846	gene 10004	220.13	74	55	32	Y	72051
2	10900	gene 10617	225.52	93	52	43	Y	45568
235	10848	gene 14297	192.34	23	51	51	Y	304051
18	11005	gene 13748	214.71	68	49	47	Y	93570
53	11037	gene 10375	232.01	66	49	49	Y	94784
154	10864	gene 17115	191.21	24	47	47	Y	259372
76	10863	gene 5973	183.24	44	44	44	Y	114412
16	11688	gene 5705	216.7	77	44	44	Y	58850
63	10867	gene 4653	181.98	55	44	43	Y	78543
273	10949	gene 2422	184.85	21	44	39	Y	384124
121	10842	gene 18005	190.85	40	44	42	Y	139736
17	10874	gene 1201	213.21	69	44	44	Y	61776
21	13384	gene 9245	197.41	86	43	42	Y	50217
4	11438	gene 2949	228.55	67	43	40	Y	66594
244	11537	gene 17684	165.5	27	43	43	Y	210849
31	10878	gene 1346	216.65	69	43	41	Y	86581
28	10856	gene 12264	207.67	57	43	23	Y	80892
87	11057	gene 1190	195.33	60	43	41	Y	82199
19	10854	gene 2639	205.08	76	42	41	Y	53299
69	10847	gene 13516	191.94	48	42	42	Y	107302
98	11501	gene 9869	177.97	49	41	41	Y	100099
23	10948	gene 2046	216.32	80	41	41	Y	55874
61	10911	gene 15864	208.07	56	41	41	Y	94344
255	11393	gene 8014	187.96	43	40	40	Y	135669
43	10894	gene 3344	199.77	52	40	19	Y	82512
192	10861	gene 17288	190.69	36	40	40	Y	147289
230	13500	gene 5830	174.16	38	39	33	Y	147189
27	10882	gene 16271	201.82	58	39	37	Y	74138
224	13410	gene 13741	180.63	21	39	39	Y	306347
106	10866	gene 13504	195.54	43	39	39	Y	101272
47	12089	gene 13370	200.6	63	39	39	Y	70806
44	10931	gene 525	201.38	64	38	38	Y	74683
24	11105	gene 4986	209.31	44	38	38	Y	137132
94	11026	gene 14959	179.82	54	38	38	Y	88037
206	11633	gene 7499	195.5	31	37	37	Y	163254
50	10915	gene 6492	208.81	73	37	37	Y	53045
83	10845	gene 2129	185.81	58	37	36	Y	79387
306	10904	gene 10001	160.89	33	37	36	Y	156851
95	10870	gene 3182	183.59	65	36	36	Y	54735
55	10939	gene 2294	188.62	44	36	36	Y	89301
62	11086	gene 1926	208.43	45	36	36	Y	113004
12	11411	gene 13550	180.05	73	36	36	Y	34281
3	10862	gene 646	232.39	70	35	20	Y	49213
60	10941	gene 3241	190.68	56	35	35	Y	59773
93	10897	gene 14991	184.45	45	35	35	Y	102321
370	11519	gene 10906	151.36	14	35	35	Y	317260
40	11289	gene 9984	213.98	67	34	34	Y	57641
67	10875	gene 4580	187.64	43	34	21	Y	87122
136	11944	gene 14223	182.47	51	34	33	Y	98648
287	11002	gene 12263	179.13	29	34	34	Y	168815
161	10906	gene 8922	177.05	32	33	33	Y	109986
178	13429	gene 862	186.41	55	33	32	Y	80915
48	13676	gene 6611	198.45	79	33	28	Y	58401
108	13110	gene 4869	196.95	50	33	33	Y	80373
10	10877	gene 17901	219.69	66	33	18	Y	49490
119	11009	gene 15376	196.47	48	33	33	Y	91352
179	10872	gene 13946	194.89	39	33	33	Y	108241
191	11066	gene 13909	177.78	58	33	33	Y	75224
78	10917	gene 11270	224.41	70	33	33	Y	60683
309	11852	gene 1029	157.97	31	33	33	Y	138473
232	10868	gene 9493	173.03	55	32	32	Y	66548
261	13416	gene 9129	178.5	50	32	32	Y	101015
15	11590	gene 8503	190.85	54	32	32	Y	61617
252	11407	gene 5599	174.44	49	32	32	Y	72695
99	11056	gene 4797	161.62	62	32	32	Y	47656
115	11219	gene 4542	203.24	71	32	31	Y	59664
182	10955	gene 4025	176.28	43	32	28	Y	92531
97	11075	gene 291	172.74	41	32	32	Y	77185
245	13385	gene 2792	169.56	41	32	32	Y	108126
404	14228	gene 1189	166.47	23	32	32	Y	197940
73	11092	gene 1151	189.03	52	32	32	Y	76011
480	10943	gene 9140	152.15	21	31	31	Y	190006
92	10968	gene 5239	185.49	69	31	31	Y	61924
30	11264	gene 4918	171.93	78	31	31	Y	33428
237	13488	gene 12868	165.85	48	31	31	Y	81611
36	11006	gene 12792	190.61	67	31	31	Y	55672
101	11554	gene 9173	182.18	47	30	30	Y	62971
6	10859	gene 5163	193.43	68	30	4	Y	41558
114	10871	gene 4061	191.1	69	30	29	Y	51876
214	11322	gene 17886	186.8	60	30	30	Y	66955
189	10855	gene 1740	179.1	49	30	30	Y	83291
160	10860	gene 16938	184.27	51	30	30	Y	67202
256	11624	gene 15597	166.8	38	30	29	Y	89311
210	13394	gene 14049	170.02	41	30	30	Y	90802
156	10849	gene 11468	174.39	44	30	29	Y	82937
42	11630	gene 11005	198.9	75	30	30	Y	52895
319	11890	gene 794	175.96	44	29	29	Y	102238
81	10986	gene 6866	180.24	80	29	29	Y	40918
286	11495	gene 18063	174.68	33	29	29	Y	131669
229	12144	gene 16696	172.31	41	29	29	Y	110026
142	10893	gene 13502	195.74	44	29	29	Y	92143
153	11320	gene 13181	171.28	44	29	28	Y	92250
80	13829	gene 1173	197.41	66	29	29	Y	50961
317	12072	gene 8742	167.74	48	28	28	Y	74573
84	11292	gene 6025	177.74	63	28	28	Y	50529
130	11013	gene 5723	172.96	67	28	25	Y	51951
110	11309	gene 5465	186.29	49	28	28	Y	87114
135	13059	gene 4386	172.86	45	28	26	Y	90301
75	12169	gene 4137	172.51	60	28	28	Y	41177
14	11225	gene 3992	201.38	91	28	28	Y	30817
138	10923	gene 3578	170.17	67	28	28	Y	40659
104	11416	gene 2062	180.43	55	28	25	Y	61255
82	10914	gene 18061	178.41	79	28	28	Y	45895
127	11490	gene 17746	185.64	59	28	28	Y	55090
316	13125	gene 17099	159.1	36	28	28	Y	91181
294	11110	gene 16848	154.64	23	28	28	Y	166579
248	10929	gene 10370	163.3	37	28	28	Y	91135
421	10963	gene 9982	145.52	48	27	26	Y	74628
141	12952	gene 7632	193.13	69	27	26	Y	53350
173	10865	gene 6653	176.11	55	27	25	Y	67937
123	11557	gene 5079	172.4	52	27	27	Y	55279
304	11055	gene 4047	167.36	55	27	27	Y	59563
164	11077	gene 2433	181.13	45	27	27	Y	80424
212	10936	gene 1922	160.04	40	27	27	Y	83897
183	11253	gene 17607	173.65	51	27	27	Y	67777
494	11100	gene 16436	147.03	20	27	26	Y	186516
314	13874	gene 16219	164.15	23	27	27	Y	155621
157	11358	gene 16125	156.11	64	27	27	Y	44421
487	10938	gene 15877	145.51	27	27	21	Y	128438
184	11321	gene 14955	173.27	69	27	27	Y	48996
440	13414	gene 11880	144.28	27	27	27	Y	134432
167	10951	gene 9500	177.74	50	26	26	Y	64304
56	11047	gene 8716	198.36	65	26	26	Y	53049
438	10997	gene 7971	122.19	24	26	26	Y	127735
166	10940	gene 561	153.74	62	26	26	Y	34189
77	11895	gene 5221	179.92	24	26	26	Y	108053
376	11730	gene 3134	151.77	33	26	26	Y	114061
358	11379	gene 18330	163.77	35	26	26	Y	107563
299	11296	gene 17424	160.53	42	26	26	Y	87853
46	11097	gene 16917	191.87	64	26	26	Y	50608
68	10903	gene 16512	191.28	76	26	26	Y	44841
219	10930	gene 12395	176.3	55	26	26	Y	61958
334	10945	gene 1195	151.18	46	26	12	Y	74945
194	13425	gene 7673	165.48	62	25	17	Y	55621
476	10928	gene 6733	124.42	43	25	25	Y	69635
113	13750	gene 4884	191.42	70	25	25	Y	52952
347	10881	gene 4792	149.9	51	25	25	Y	64048
57	12039	gene 2606	185.18	49	25	24	Y	53786
388	11259	gene 2275	152.74	47	25	25	Y	72443
151	11558	gene 2018	142.01	75	25	24	Y	25321
180	11673	gene 17802	162.37	57	25	25	Y	53832
441	13472	gene 16115	148.48	39	25	25	Y	84186
129	10857	gene 15722	158.03	44	25	23	Y	57622
41	10959	gene 15452	183.58	59	25	25	Y	46657
38	11020	gene 15222	179.97	73	25	25	Y	33145
483	13899	gene 14583	147.46	23	25	25	Y	159095
402	12418	gene 13589	151	35	25	24	Y	100679
340	10899	gene 9760	176.58	47	24	24	Y	73063
327	13672	gene 92	161.19	46	24	24	Y	63070
507	13717	gene 7944	152.29	24	24	24	Y	132713
211	17764	gene 7888	182.39	36	24	24	Y	108605
205	17076	gene 6047	182.75	60	24	24	Y	58144
290	10913	gene 4511	147.73	44	24	24	Y	47244
253	11903	gene 4143	152.34	36	24	24	Y	86427
298	13663	gene 1828	175.27	61	24	24	Y	54976
394	13405	gene 16394	153.39	29	24	24	Y	102008
65	13734	gene 16110	184.9	57	24	24	Y	40985
231	13388	gene 13818	174.34	45	24	22	Y	60759
149	11123	gene 13330	174.42	60	24	24	Y	64175
249	13535	gene 12328	168.63	47	24	24	Y	69510
215	10887	gene 1076	158.17	66	24	24	Y	42679
258	11754	gene 1040	166.71	53	24	22	Y	54705
339	11449	gene 9620	163.8	53	23	23	Y	81225
400	11475	gene 9567	171.97	47	23	23	Y	67803
454	13876	gene 9009	162.99	39	23	23	Y	98372
348	11028	gene 7397	151.95	39	23	23	Y	85323
169	11523	gene 3403	169.13	59	23	23	Y	50243
297	11082	gene 3349	171.25	37	23	23	Y	101949
324	13508	gene 3191	148.76	45	23	23	Y	68333
116	11340	gene 2384	168.67	60	23	23	Y	52503
320	11083	gene 17732	160.7	46	23	23	Y	57959
200	11670	gene 1735	166.85	57	23	23	Y	50553
346	10934	gene 16304	166.51	49	23	23	Y	65269
499	17049	gene 1416	135.17	66	23	23	Y	57444
288	13413	gene 13554	161.71	45	23	22	Y	58091
453	11276	gene 13290	138.26	22	23	23	Y	150456
750	12376	gene 13124	129.78	7	23	23	Y	435439
96	10967	gene 9440	184.88	51	22	22	Y	47890
688	12129	gene 9427	162.84	22	22	22	Y	134569
266	13532	gene 7966	169.71	61	22	22	Y	47145
275	13411	gene 7328	153.35	47	22	22	Y	62031
225	10895	gene 6728	156.3	58	22	22	Y	46433
163	11014	gene 6332	168.73	58	22	16	Y	50510
143	11170	gene 5674	157.88	70	22	22	Y	28608
251	11004	gene 5416	162.48	55	22	22	Y	46752
403	13648	gene 5118	160.09	42	22	22	Y	77207
79	10973	gene 4242	165.37	36	22	2	Y	59079
64	10896	gene 4073	163.01	73	22	22	Y	38609
52	13393	gene 4072	169.75	58	22	21	Y	36410
666	11540	gene 3661	144.24	14	22	22	Y	221832
464	11437	gene 345	154.26	38	22	22	Y	88241
344	13462	gene 2874	164.21	55	22	18	Y	46375
398	12551	gene 18439	142.31	48	22	21	Y	55340
112	11048	gene 17893	170.71	74	22	22	Y	29339
296	11325	gene 1782	169.89	51	22	21	Y	60651
498	13649	gene 17782	160.09	21	22	22	Y	135681
508	13253	gene 17738	157.28	23	22	22	Y	144933
125	10976	gene 15880	161.71	64	22	11	Y	36461
305	10869	gene 15052	144.64	44	22	21	Y	66082
361	11258	gene 13184	166.04	65	22	22	Y	47617
548	11117	gene 12764	135.44	18	22	21	Y	154374
378	11164	gene 12144	162.15	31	22	22	Y	109927
120	11731	gene 89	170.42	24	21	21	Y	89952
170	13391	gene 8415	165.61	56	21	2	Y	51088
307	13506	gene 8080	146.42	37	21	19	Y	79912
662	12372	gene 751	139.76	15	21	21	Y	204310
664	13692	gene 7353	137.8	21	21	21	Y	140671
74	10933	gene 5320	178.22	64	21	21	Y	34939
423	11461	gene 4741	151.95	72	21	21	Y	47539
522	13724	gene 4581	140.18	58	21	20	Y	51813
412	11286	gene 4095	129.28	33	21	21	Y	79515
571	15692	gene 3685	133.13	27	21	21	Y	108484
396	11022	gene 2804	159.71	49	21	21	Y	59029
406	13475	gene 242	150.68	48	21	21	Y	55605
511	11239	gene 2181	157.53	32	21	21	Y	102106
643	11605	gene 18139	137.41	29	21	21	Y	91930
560	13387	gene 17040	146.48	45	21	21	Y	62340
118	11041	gene 16358	160.07	56	21	21	Y	31621
103	10932	gene 15908	169.28	72	21	18	Y	38223
651	11430	gene 15843	135.58	25	21	20	Y	97802
461	11412	gene 14543	148.93	29	21	21	Y	89998
470	11042	gene 12850	150.45	50	21	21	Y	58447
329	13681	gene 12797	139.8	33	21	21	Y	81460
437	10944	gene 1248	148.52	44	21	21	Y	70945
262	11390	gene 11629	172.73	30	21	21	Y	121958
278	11459	gene 1161	158.81	47	21	19	Y	59706
107	13526	gene 11341	149.39	69	21	21	Y	31532
525	13609	gene 10750	142.75	33	21	21	Y	92269
509	14015	gene 10250	137.41	27	21	21	Y	98195
140	13430	gene 10019	157.15	75	21	21	Y	29812
471	15405	gene 9971	146.7	23	20	20	Y	110076
663	11489	gene 8820	140.36	30	20	20	Y	87005
590	15680	gene 8515	136.24	10	20	20	Y	235200
434	11336	gene 8458	153.96	35	20	20	Y	77686
117	11204	gene 7780	172.02	65	20	20	Y	40973
419	13723	gene 494	146.64	39	20	20	Y	65765
174	13752	gene 4275	139.77	55	20	20	Y	35949
351	11109	gene 3996	141.95	48	20	20	Y	54446
536	13581	gene 3831	137.63	45	20	19	Y	59988
415	11348	gene 3741	168.26	49	20	19	Y	57390
203	12937	gene 3614	146.3	66	20	20	Y	36667
311	11789	gene 3269	143.93	31	20	20	Y	81435
673	13561	gene 3098	143.84	22	20	20	Y	132634
442	11279	gene 2857	150.89	51	20	20	Y	54240
646	11133	gene 2763	134.84	53	20	19	Y	50527
345	11792	gene 2461	150.56	47	20	19	Y	56101
131	14123	gene 246	158.27	65	20	20	Y	33262
159	11646	gene 2168	184.41	63	20	20	Y	42688
217	11010	gene 2098	170.35	58	20	20	Y	52315
539	11695	gene 1856	150.63	23	20	20	Y	111679
181	13441	gene 14809	169.8	52	20	20	Y	50145
204	10920	gene 14579	155.97	51	20	20	Y	46345
122	13565	gene 14205	165.24	44	20	20	Y	71081
521	11454	gene 14123	155.63	36	20	20	Y	75246
709	11611	gene 14033	137.37	24	20	15	Y	131345
226	13402	gene 13541	162.12	53	20	20	Y	48163
190	13811	gene 13143	158.04	60	20	20	Y	41694
172	11486	gene 12525	162.39	52	20	1	Y	51079
576	13756	gene 1222	140.04	27	20	19	Y	120323
467	10898	gene 11841	148.3	41	20	20	Y	59947
422	13466	gene 1102	160.97	46	20	20	Y	57489
780	12788	gene 10805	131.88	16	20	20	Y	182151
362	11192	gene 9470	160.98	39	19	19	Y	59313
669	11193	gene 8713	153.24	33	19	19	Y	82476
240	11256	gene 8508	163.57	26	19	19	Y	109023
552	11403	gene 8306	137.89	25	19	19	Y	103844
155	13408	gene 7923	151.48	68	19	19	Y	29439
380	13386	gene 7111	152.09	41	19	19	Y	53348
367	13491	gene 6133	163.27	27	19	19	Y	116459
529	10970	gene 5660	137.58	29	19	18	Y	78810
795	13446	gene 5193	137.94	28	19	19	Y	97544
617	13389	gene 4806	136.79	22	19	19	Y	118192
401	11302	gene 3984	140.2	37	19	19	Y	69088
462	11683	gene 3660	145.21	25	19	19	Y	99911
645	11049	gene 3592	139.3	27	19	19	Y	88431
531	13481	gene 3049	152.07	45	19	19	Y	74779
427	15216	gene 2959	147.58	25	19	19	Y	116009
903	17604	gene 2806	124.28	10	19	19	Y	319716
594	13512	gene 2671	143.5	51	19	19	Y	68688
468	14316	gene 2614	135.41	20	19	17	Y	116473
518	11029	gene 2070	143.6	45	19	19	Y	51424
263	13706	gene 18420	146.9	55	19	19	Y	52043
312	11165	gene 17643	134.29	47	19	14	Y	51059
383	17068	gene 17092	149.92	49	19	19	Y	49130
418	13424	gene 16338	159.53	28	19	19	Y	87435
208	11373	gene 15629	139.27	66	19	19	Y	25624
616	14258	gene 15616	141.8	26	19	19	Y	100835
88	11378	gene 15259	157.81	37	19	1	Y	54950
751	11267	gene 15096	130.67	20	19	19	Y	118571
605	11457	gene 1503	146.52	46	19	15	Y	46312
239	11084	gene 14965	161.02	30	19	19	Y	94304
691	11650	gene 14840	138.11	29	19	19	Y	80760
692	14280	gene 1466	133.56	18	19	18	Y	138639
551	11517	gene 14348	147.93	24	19	19	Y	102390
500	13492	gene 14220	163.31	56	19	19	Y	55022
308	10884	gene 1357	162.68	29	19	19	Y	96366
534	12221	gene 13129	155.52	46	19	19	Y	57380
756	11025	gene 12772	151.24	23	19	19	Y	113374
233	11626	gene 11831	150.23	49	19	19	Y	41399
614	11247	gene 1172	133.24	11	19	18	Y	230856
341	10962	gene 11406	158.65	58	19	19	Y	51300
150	13618	gene 11220	179.93	71	19	19	Y	39246
193	13437	gene 11188	152.23	56	19	19	Y	38709
70	13471	gene 10960	161.81	59	19	19	Y	32084
735	13510	gene 9754	144.52	19	18	18	Y	126743
460	10957	gene 9447	143.89	33	18	18	Y	59222
650	11207	gene 9349	141.69	24	18	17	Y	102628
207	11907	gene 8507	152.78	59	18	18	Y	33357
185	10851	gene 839	159.65	38	18	18	Y	49760
493	11217	gene 6669	116.43	25	18	4	Y	79039
684	17059	gene 6107	136.19	48	18	18	Y	50127
335	11288	gene 5654	148	81	18	18	Y	32346
732	11202	gene 5643	136.28	35	18	18	Y	73471
527	10921	gene 4413	128.84	42	18	18	Y	44393
710	13469	gene 3914	133.64	28	18	18	Y	87623
202	11015	gene 3829	141.95	75	18	18	Y	23911
953	15899	gene 3180	129.08	14	18	18	Y	199271
198	11405	gene 2831	144.13	42	18	14	Y	34018
187	11933	gene 274	162.61	41	18	18	Y	51635
124	17050	gene 2150	175.91	92	18	18	Y	19936
259	11000	gene 188	155.19	56	18	18	Y	41834
393	10971	gene 18282	145.03	65	18	18	Y	34045
407	11063	gene 1754	135.51	24	18	18	Y	98624
670	13427	gene 17303	144.83	32	18	18	Y	68308
399	11298	gene 16813	143.71	41	18	18	Y	58150
687	11307	gene 1629	122.17	38	18	14	Y	50528
760	12754	gene 15364	133.31	15	18	18	Y	166844
363	11354	gene 15338	157.45	35	18	18	Y	70806
910	12027	gene 15214	136.38	15	18	18	Y	168450
661	12684	gene 15020	146.96	32	18	18	Y	90605
385	13498	gene 14153	131.53	21	18	18	Y	102924
243	13403	gene 13313	149	70	18	18	Y	26639
365	11089	gene 13231	147.09	71	18	18	Y	34028
610	12787	gene 12793	132.61	36	18	18	Y	58296
384	12370	gene 12751	153.78	52	18	18	Y	46355
835	11464	gene 12200	124.61	13	18	18	Y	160247
293	14069	gene 11448	156.74	50	18	16	Y	53804
72	13764	gene 10736	168.86	72	18	18	Y	25912
736	12512	gene 9431	119.87	24	17	17	Y	75194
242	17064	gene 9130	156.1	60	17	17	Y	35509
628	13392	gene 7606	164.03	28	17	17	Y	78765
199	11091	gene 7439	166.16	70	17	16	Y	27737
611	11703	gene 6671	140.54	23	17	16	Y	122100
725	13422	gene 6263	132.33	19	17	17	Y	123215
754	11435	gene 5979	131.73	22	17	17	Y	100642
223	10946	gene 5517	159.01	66	17	17	Y	25234
660	13776	gene 3521	151.21	26	17	17	Y	118715
322	11434	gene 3157	158.59	50	17	17	Y	46742
375	11337	gene 31	162.13	41	17	17	Y	59637
707	17051	gene 256	125.49	29	17	17	Y	79667
572	14567	gene 2319	131.23	24	17	17	Y	102771
132	13731	gene 18105	148.78	75	17	12	Y	21919
481	13401	gene 16687	152.69	27	17	17	Y	80429
455	11130	gene 16623	151.49	31	17	17	Y	72970
657	10909	gene 1626	142.01	48	17	17	Y	50001
698	13522	gene 15787	150.38	34	17	17	Y	64086
566	13464	gene 15247	125.16	41	17	17	Y	47714
482	17117	gene 15148	138.06	29	17	17	Y	88092
524	13576	gene 1452	148.74	28	17	17	Y	86156
749	13412	gene 1437	117.3	16	17	17	Y	128605
523	14051	gene 13803	139.84	24	17	17	Y	92659
790	13525	gene 1348	141.76	37	17	17	Y	59012
443	11724	gene 13447	144.64	42	17	16	Y	45321
397	13467	gene 13228	148.26	53	17	17	Y	36953
379	11892	gene 1283	143.65	50	17	17	Y	51646
712	13863	gene 11754	138.99	30	17	17	Y	87646
726	11360	gene 1160	120.98	19	17	15	Y	94326
671	13435	gene 11174	130.37	27	17	17	Y	90814
588	13478	gene 10428	130.96	39	17	17	Y	49812
648	17109	gene 10280	147.95	23	17	17	Y	110862
484	11775	gene 10065	167.52	65	17	17	Y	39685
598	11087	gene 9527	133.43	17	16	16	Y	106665
264	11431	gene 9314	166.96	54	16	16	Y	44120
612	11623	gene 9155	135.94	27	16	16	Y	74283
369	11386	gene 8920	147.31	44	16	16	Y	48338
739	11132	gene 8727	126.91	30	16	16	Y	73384
246	13709	gene 8519	132.78	47	16	16	Y	45247
221	13431	gene 8510	130.79	50	16	16	Y	33592
389	11227	gene 7502	132.73	64	16	16	Y	34220
147	11488	gene 7265	144.31	56	16	16	Y	24193
665	17115	gene 6452	123.86	31	16	16	Y	58877
447	11031	gene 632	123.16	52	16	15	Y	41086
479	11118	gene 6125	142.71	28	16	16	Y	75546
395	13631	gene 6032	142.85	42	16	13	Y	58770
788	13513	gene 5858	141.9	27	16	16	Y	89964
558	13800	gene 4027	146.48	47	16	16	Y	47863
359	13426	gene 3236	151.82	55	16	16	Y	36786
871	13474	gene 3224	125.69	17	16	16	Y	126453
553	13907	gene 2947	148.79	50	16	16	Y	56399
623	13989	gene 2675	148.65	66	16	16	Y	35843
535	13407	gene 250	141.71	42	16	16	Y	55115
586	11406	gene 18400	137.67	38	16	16	Y	51397
1010	11876	gene 17916	118.98	15	16	16	Y	159281
759	11399	gene 15674	127.71	26	16	16	Y	76991
592	13782	gene 15212	135.64	54	16	16	Y	47749
495	10916	gene 15157	136.83	41	16	16	Y	52502
906	12146	gene 15083	136.96	18	16	16	Y	139704
689	11593	gene 14839	134.73	41	16	16	Y	55340
342	11237	gene 14827	133.04	33	16	16	Y	54462
580	11035	gene 13410	134.97	42	16	16	Y	59984
465	13892	gene 13362	142.49	37	16	16	Y	45423
642	17052	gene 13198	140.38	52	16	15	Y	51927
875	14021	gene 12682	124.24	27	16	16	Y	77545
826	10858	gene 11485	113.1	29	16	16	Y	73727
459	10994	gene 9980	142.3	59	15	15	Y	36013
742	13089	gene 9770	128.03	38	15	15	Y	55630
519	17963	gene 9753	140.42	55	15	14	Y	48179
1080	11080	gene 8962	120.03	22	15	15	Y	92298
563	13671	gene 8816	138.04	35	15	15	Y	46166
873	11521	gene 8473	110.64	24	15	15	Y	73456
336	11071	gene 8197	133.1	52	15	15	Y	33642
313	11762	gene 7144	144.3	40	15	15	Y	34290
705	12644	gene 7033	129.17	33	15	15	Y	70362
996	14181	gene 6956	102.62	14	15	15	Y	129436
431	11472	gene 6404	129.96	45	15	15	Y	33788
595	11232	gene 6112	137.14	26	15	15	Y	78079
89	11522	gene 611	166.63	65	15	15	Y	21663
283	11352	gene 547	143.05	42	15	15	Y	43962
577	13623	gene 5124	115.21	23	15	15	Y	58559
960	11388	gene 4989	113.52	9	15	15	Y	171306
758	10853	gene 4784	124.65	47	15	15	Y	45227
260	11651	gene 4685	148.17	72	15	14	Y	22765
209	11862	gene 4089	142.26	58	15	15	Y	27606
600	13799	gene 4032	143.77	39	15	15	Y	51630
213	12645	gene 3871	145.6	71	15	15	Y	28272
128	10918	gene 3670	144.84	69	15	11	Y	22526
565	14034	gene 3560	152.41	54	15	13	Y	50176
635	10969	gene 3424	128.43	48	15	11	Y	31126
755	13476	gene 3254	131.82	20	15	15	Y	108127
1001	11228	gene 3199	106.47	25	15	5	Y	78678
7	13780	gene 3169	193.26	64	15	15	Y	33082
478	17287	gene 2537	142.06	43	15	15	Y	42972
900	10952	gene 2414	123.09	11	15	15	Y	184586
738	11549	gene 1941	127.07	32	15	15	Y	54022
619	13601	gene 18090	149.31	34	15	15	Y	51191
1087	16013	gene 17719	123.54	10	15	15	Y	227884
717	14227	gene 17042	125.38	17	15	15	Y	119717
961	13684	gene 1687	133.34	11	15	15	Y	218534
622	11553	gene 16317	148.78	40	15	15	Y	52898
485	13443	gene 16234	142.32	31	15	15	Y	69793
955	11391	gene 15607	119.8	12	15	15	Y	186371
227	13560	gene 15387	128.23	75	15	14	Y	15019
988	13246	gene 14976	122.8	17	15	13	Y	118192
926	14104	gene 14606	119.59	22	15	15	Y	93134
417	13868	gene 1443	141.01	33	15	15	Y	64709
430	10935	gene 13548	134.32	50	15	15	Y	31276
386	13616	gene 13480	140.13	50	15	15	Y	46071
196	13668	gene 13420	151.88	77	15	15	Y	19823
1008	11682	gene 13419	117.21	46	15	15	Y	50876
276	13558	gene 13082	139.35	40	15	15	Y	45685
111	13783	gene 12887	151.85	60	15	15	Y	22523
429	10958	gene 12765	130.1	39	15	15	Y	48141
727	12106	gene 12167	145.13	32	15	15	Y	69628
591	11473	gene 1213	143.95	23	15	15	Y	83387
300	13333	gene 11345	132.34	70	15	2	Y	20133
474	11107	gene 11236	142.24	43	15	15	Y	52569
512	11732	gene 1121	129.97	37	15	14	Y	40993
1089	12626	gene 11137	117.98	17	15	15	Y	139673
274	13400	gene 10990	145.76	82	15	15	Y	14833
632	13448	gene 10968	136.56	43	15	15	Y	48892
847	10927	gene 10911	113.8	20	15	15	Y	96946
496	11053	gene 10838	148.28	74	15	15	Y	30093
318	13531	gene 1049	149.66	79	15	15	Y	21281
446	11255	gene 10479	141.05	44	15	15	Y	42431
625	11366	gene 10169	132.9	34	15	15	Y	64266
939	11211	gene 9815	126.85	48	14	14	Y	35923
234	13726	gene 9774	133.53	50	14	14	Y	23571
799	13495	gene 947	150.37	48	14	14	Y	40740
1000	13636	gene 8952	131	24	14	14	Y	79075
254	11036	gene 8504	140.39	23	14	14	Y	62860
766	11361	gene 8268	114.26	25	14	14	Y	71851
102	13918	gene 7656	146.24	70	14	14	Y	21982
1210	11138	gene 7485	113.24	8	14	14	Y	243236
1044	11351	gene 747	115.13	30	14	14	Y	57543
615	12425	gene 6944	139.41	30	14	14	Y	53396
1007	11687	gene 6843	131.07	17	14	14	Y	108623
597	17128	gene 6711	136.42	54	14	14	Y	41127
918	13550	gene 659	117.24	39	14	13	Y	35214
613	13802	gene 6342	107.55	32	14	14	Y	49324
279	11467	gene 536	134.67	55	14	14	Y	20548
323	13567	gene 4866	148.63	79	14	14	Y	16194
845	17054	gene 4318	131.99	24	14	14	Y	67824
195	10984	gene 4246	149.72	61	14	14	Y	21891
549	13511	gene 3640	143.81	26	14	14	Y	75571
729	10885	gene 3582	137.96	42	14	14	Y	47318
463	17063	gene 3274	135.5	58	14	14	Y	26917
171	11157	gene 3243	135.28	71	14	5	Y	18323
1078	13716	gene 3167	116.18	12	14	13	Y	140684
270	11608	gene 3144	148.53	48	14	14	Y	35944
1143	11675	gene 2405	137.43	18	14	14	Y	135091
649	13409	gene 18490	132.71	26	14	14	Y	86983
420	11099	gene 18111	155.75	39	14	14	Y	46731
752	15966	gene 1802	147.02	17	14	14	Y	116090
728	12724	gene 18000	109.82	31	14	14	Y	54067
490	14184	gene 17929	154.39	48	14	14	Y	48984
466	10889	gene 17609	117.2	75	14	13	Y	23147
216	11353	gene 17356	133.01	62	14	14	Y	28897
972	14684	gene 17205	123.81	19	14	14	Y	97102
720	13766	gene 17116	123.48	25	14	12	Y	65820
913	14017	gene 16859	106.43	16	14	14	Y	124147
564	13591	gene 1642	138.11	34	14	14	Y	56517
582	13557	gene 16259	133.86	30	14	14	Y	55371
680	11012	gene 16017	130.74	38	14	14	Y	37632
787	13418	gene 15213	128.06	33	14	14	Y	50300
964	13659	gene 15205	97.58	24	14	14	Y	71444
804	17101	gene 14766	119.11	28	14	14	Y	65085
641	17057	gene 13927	135.49	46	14	14	Y	38501
634	13695	gene 13842	111.21	32	14	13	Y	48630
556	11234	gene 13240	131.54	46	14	14	Y	40769
701	10883	gene 1313	124.84	52	14	14	Y	34971
554	11689	gene 12939	138.92	35	14	14	Y	60197
247	11509	gene 1257	120.3	42	14	14	Y	21631
584	13821	gene 12390	139.41	40	14	14	Y	63427
501	11282	gene 11950	130.42	40	14	14	Y	41252
876	13722	gene 11472	132.89	18	14	14	Y	98991
730	11508	gene 11288	115.26	53	14	14	Y	35370
328	17227	gene 10743	132.36	70	14	1	Y	20119
784	11446	gene 10726	132.73	31	14	14	Y	69161
733	17093	gene 10513	133.9	49	14	13	Y	34552
1037	17269	gene 10447	115.34	24	14	14	Y	81315
1004	13212	gene 10420	105.1	12	14	14	Y	136616
695	13947	gene 10064	129.69	31	14	14	Y	72107
837	12763	gene 10003	122.83	39	14	14	Y	56586
1147	13979	gene 9364	107.09	12	13	12	Y	157574
1216	14272	gene 8912	124.03	21	13	13	Y	98699
1052	13523	gene 8826	111.62	11	13	13	Y	152449
71	10996	gene 8412	134.86	63	13	1	Y	19582
821	12476	gene 8236	139.45	14	13	13	Y	110297
995	10989	gene 8190	110.5	17	13	13	Y	80275
1012	11474	gene 7937	130.39	18	13	13	Y	92876
921	13468	gene 7936	100.26	27	13	13	Y	61946
257	13835	gene 7612	173.32	33	13	13	Y	56661
956	13864	gene 746	128.4	19	13	13	Y	109698
882	13324	gene 6829	124.46	14	13	13	Y	124338
811	12220	gene 6652	117.21	33	13	12	Y	45420
337	11516	gene 5957	148.03	67	13	13	Y	22516
1079	13574	gene 586	113.99	12	13	11	Y	147480
857	14113	gene 583	129.23	19	13	13	Y	113888
349	13595	gene 5777	123.6	65	13	13	Y	16908
569	10993	gene 5710	155.07	37	13	13	Y	59161
269	13433	gene 5680	121.17	45	13	13	Y	25682
1049	14170	gene 5618	127.24	18	13	13	Y	141044
526	11308	gene 5386	132.05	30	13	13	Y	57282
704	11659	gene 5353	120.31	40	13	13	Y	40792
413	13536	gene 4810	108.75	59	13	13	Y	22103
338	17285	gene 4783	116.88	59	13	13	Y	25200
176	10966	gene 3885	142.63	92	13	13	Y	13109
920	13482	gene 3865	108.97	13	13	13	Y	123761
973	11295	gene 3411	109.82	27	13	13	Y	71226
1124	11598	gene 3341	111.43	20	13	13	Y	79666
550	11045	gene 3300	138.15	44	13	13	Y	38995
330	13801	gene 3160	135.9	47	13	13	Y	30719
301	14417	gene 2956	137.09	43	13	8	Y	47460
762	13460	gene 292	136.79	46	13	13	Y	45523
783	11681	gene 2511	116.07	20	13	13	Y	88148
289	10977	gene 18149	127.49	35	13	2	Y	36307
849	11008	gene 17904	123.2	48	13	13	Y	41461
1048	11462	gene 17743	125.73	24	13	13	Y	90892
636	17089	gene 17722	139.36	39	13	6	Y	50348
763	13621	gene 17644	128.17	38	13	13	Y	49086
863	17075	gene 17586	129.29	40	13	13	Y	48030
744	11231	gene 17451	134.58	39	13	13	Y	44971
1038	12183	gene 1737	121.48	17	13	13	Y	91244
1024	15318	gene 17124	123.91	26	13	11	Y	60639
872	11576	gene 16973	105.42	26	13	13	Y	59770
734	17130	gene 16746	148.73	35	13	13	Y	54387
629	17088	gene 16485	131.05	33	13	13	Y	52877
520	11129	gene 16230	130.05	32	13	13	Y	43741
1025	12283	gene 16131	119.84	31	13	13	Y	63521
817	13786	gene 15441	111.86	13	13	13	Y	123786
1081	11826	gene 15218	102.63	8	13	13	Y	226411
201	14120	gene 15160	125.66	76	13	13	Y	15725
792	12464	gene 14599	130.82	34	13	12	Y	48053
904	17483	gene 14532	113.41	23	13	13	Y	77357
272	11347	gene 14315	122.78	25	13	13	Y	51598
791	11387	gene 14232	128.81	24	13	13	Y	72130
596	14383	gene 1410	122.54	42	13	13	Y	52835
925	11451	gene 14039	128.3	30	13	12	Y	60131
489	13784	gene 13558	148.01	40	13	13	Y	49132
1097	17236	gene 13471	114.42	37	13	13	Y	55769
824	17393	gene 13378	132.46	34	13	10	Y	52398
708	17058	gene 13277	131.35	35	13	13	Y	43281
816	12527	gene 13158	122.35	19	13	13	Y	124172
333	11787	gene 1300	116.72	31	13	13	Y	31589
822	15461	gene 12854	119.48	52	13	13	Y	36208
858	11332	gene 12796	117.13	26	13	13	Y	65294
1154	17330	gene 12673	113.38	11	13	13	Y	167551
958	11712	gene 12557	113.29	12	13	13	Y	137522
9	17395	gene 12336	165.97	96	13	7	Y	19858
957	11811	gene 12324	138.41	30	13	13	Y	65365
870	11070	gene 11152	122.52	12	13	13	Y	153685
1131	11214	gene 11022	102.8	6	13	12	Y	328818
693	11064	gene 10768	133.88	56	13	13	Y	28223
45	11067	gene 10523	155.88	31	13	2	Y	52065
1035	11161	gene 10148	113.36	15	13	13	Y	106614
991	14657	gene 10146	104.36	14	13	12	Y	124600
977	11445	gene 10144	136.47	27	13	12	Y	94937
514	13543	gene 10005	140.09	46	13	13	Y	38274
965	17071	gene 9995	124.58	28	12	12	Y	55321
928	11329	gene 9925	124.33	36	12	12	Y	35329
405	10919	gene 9817	125.41	34	12	12	Y	37834
528	21019	gene 9385	124.28	30	12	12	Y	51455
656	17105	gene 9348	110.14	37	12	11	Y	45260
1058	10990	gene 9085	123.45	56	12	12	Y	33894
604	13396	gene 8998	131.95	43	12	12	Y	34922
457	13606	gene 8988	124.66	64	12	12	Y	29065
277	14028	gene 8911	136.16	53	12	10	Y	24549
517	13505	gene 8509	120.92	8	12	12	Y	134728
587	11439	gene 8193	137.02	59	12	12	Y	20133
1205	17060	gene 8187	130.9	8	12	12	Y	230134
458	13614	gene 752	131.99	45	12	12	Y	38146
1096	13438	gene 7481	116.55	33	12	12	Y	49859
1088	14142	gene 6677	125.88	20	12	12	Y	83610
801	11426	gene 634	127.04	51	12	12	Y	38950
902	13544	gene 6265	108.07	33	12	12	Y	51182
606	11119	gene 6108	136.06	35	12	12	Y	52565
654	14251	gene 6039	114.9	31	12	12	Y	41178
678	13452	gene 6038	147.08	17	12	11	Y	80740
284	11230	gene 5812	158.1	61	12	11	Y	27065
908	14077	gene 5716	103.28	23	12	12	Y	65290
1174	14429	gene 5598	123.36	19	12	12	Y	76736
659	11124	gene 5345	134.25	32	12	12	Y	54925
931	13444	gene 5043	125.76	27	12	12	Y	75283
761	12349	gene 4868	116.06	24	12	12	Y	71418
946	17072	gene 4856	124.82	44	12	12	Y	41179
291	17081	gene 464	129.53	41	12	12	Y	42315
1253	11404	gene 4557	124.71	9	12	12	Y	231598
175	13667	gene 4553	132.7	70	12	12	Y	16788
241	11065	gene 4130	139.74	51	12	7	Y	18343
374	21003	gene 2932	137.42	36	12	12	Y	54240
841	17084	gene 2756	144.74	40	12	12	Y	44666
626	11718	gene 252	124.13	34	12	12	Y	52637
679	13455	gene 2023	131.94	72	12	12	Y	21056
767	13539	gene 1882	94	67	12	12	Y	18479
954	11392	gene 18402	116.02	17	12	12	Y	110580
1235	14079	gene 18203	91.7	15	12	12	Y	116670
1138	11186	gene 18064	106.19	37	12	12	Y	44018
497	10873	gene 17707	116.79	24	12	12	Y	66944
1106	13553	gene 1766	115.66	33	12	12	Y	50379
886	13575	gene 17527	132.05	30	12	12	Y	62819
1173	14359	gene 17286	120.44	34	12	12	Y	62130
700	11346	gene 17284	123.47	28	12	12	Y	67353
315	13627	gene 17260	136.99	60	12	11	Y	23740
1155	13406	gene 17204	105.92	9	12	12	Y	186662
1021	11359	gene 1708	109.79	62	12	12	Y	23618
1132	11564	gene 17037	110.71	12	12	12	Y	147081
1255	11717	gene 16705	121.67	12	12	12	Y	153391
888	17055	gene 16193	110.96	22	12	10	Y	72501
940	11280	gene 1617	111.21	31	12	12	Y	44887
236	14246	gene 1614	125.58	63	12	12	Y	14977
1180	17048	gene 15752	109.07	36	12	12	Y	45683
428	10888	gene 15714	122.75	28	12	8	Y	43528
1031	17176	gene 15248	139.3	52	12	12	Y	40496
1148	17062	gene 15181	100.35	24	12	12	Y	60593
1145	14519	gene 14966	112.44	15	12	12	Y	136774
1041	11101	gene 14761	114.18	26	12	12	Y	61008
869	13883	gene 14059	133.73	38	12	12	Y	41832
506	11018	gene 1373	126.87	28	12	12	Y	43326
353	13657	gene 13684	129.83	62	12	12	Y	32277
1343	11241	gene 13503	106.74	24	12	12	Y	61790
1039	11513	gene 13356	102.87	11	12	11	Y	124055
1029	10983	gene 13208	137.65	56	12	12	Y	29861
812	13680	gene 12890	138.29	44	12	12	Y	44724
357	11512	gene 12669	112.7	55	12	12	Y	20159
682	14766	gene 12613	137.05	69	12	12	Y	27029
414	10908	gene 12109	90.41	57	12	12	Y	12602
825	13915	gene 11862	100	37	12	12	Y	42401
706	11180	gene 11737	123.02	40	12	12	Y	35371
250	10902	gene 11608	124.77	67	12	12	Y	16974
1040	11108	gene 11520	109.25	28	12	12	Y	61424
1151	13501	gene 11352	103.48	7	12	12	Y	252658
1060	14095	gene 11339	108.12	14	12	12	Y	117393
1068	13398	gene 11026	105.61	20	12	12	Y	81192
1050	12413	gene 10999	119.82	15	12	12	Y	108090
1193	11299	gene 10900	107.53	5	12	12	Y	298108
390	11374	gene 10883	131.73	52	12	12	Y	32360
813	13582	gene 10457	130.02	40	12	11	Y	42901
686	13465	gene 10345	108.64	29	12	12	Y	55005
914	17116	gene 10233	122.63	28	12	10	Y	54332
978	13914	gene 9810	123.74	46	11	11	Y	32431
952	12020	gene 9400	125.73	17	11	11	Y	93519
967	21052	gene 939	121.87	29	11	11	Y	60901
1054	17162	gene 9333	131.41	24	11	11	Y	69676
765	14368	gene 8594	132.8	29	11	11	Y	51533
1275	17106	gene 8181	103.96	12	11	11	Y	127813
295	13428	gene 804	122.72	57	11	7	Y	22190
1356	13311	gene 7660	116.66	16	11	11	Y	90021
674	13894	gene 7517	116.08	29	11	11	Y	56311
770	17341	gene 7496	133	47	11	11	Y	34168
1144	17204	gene 7260	121.16	22	11	11	Y	87258
1163	13600	gene 7173	111.52	29	11	11	Y	68236
757	17056	gene 7092	126.49	25	11	11	Y	58221
1051	12090	gene 705	117.07	19	11	11	Y	81952
1150	11463	gene 690	131.01	25	11	11	Y	68096
868	17173	gene 6183	121.94	39	11	11	Y	45782
532	13499	gene 6118	130.52	39	11	10	Y	39720
1103	14039	gene 5302	106.66	19	11	11	Y	68242
1336	13980	gene 5202	119.93	10	11	11	Y	158552
745	17607	gene 502	134.67	31	11	11	Y	50840
1296	13697	gene 4910	93.92	9	11	11	Y	165673
850	13633	gene 4758	118.26	20	11	11	Y	77923
843	13519	gene 4486	125.04	30	11	11	Y	44531
1258	13485	gene 4450	111.59	10	11	9	Y	129436
655	17223	gene 4320	120.75	46	11	11	Y	29072
815	10922	gene 429	113.67	37	11	11	Y	39362
1217	14192	gene 4102	110.19	15	11	11	Y	111538
1141	10956	gene 4094	101.04	14	11	8	Y	92518
352	11215	gene 4082	124.88	53	11	10	Y	27437
797	13487	gene 4060	111.51	48	11	5	Y	24908
321	17124	gene 3704	112.5	39	11	11	Y	20707
366	13419	gene 3694	129.58	61	11	1	Y	23218
350	10985	gene 3618	126.62	43	11	11	Y	18180
222	17098	gene 3596	124.63	11	11	9	Y	72850
54	11652	gene 3571	149.88	80	11	1	Y	13829
1347	11213	gene 3445	100.9	14	11	11	Y	97957
1199	14236	gene 3107	116.21	14	11	11	Y	96410
962	17205	gene 2969	119.49	23	11	11	Y	69262
360	12364	gene 2957	128.58	69	11	11	Y	17542
1146	13903	gene 2954	107.54	16	11	11	Y	98201
424	10890	gene 2873	119.97	39	11	8	Y	29806
1091	17158	gene 2727	102.66	12	11	11	Y	129293
1200	13660	gene 2623	103.3	18	11	11	Y	73918
859	11106	gene 2385	130.25	41	11	11	Y	42521
776	14253	gene 2360	114.58	25	11	11	Y	50940
793	13696	gene 2190	119.53	34	11	11	Y	43855
1239	17191	gene 2144	121.64	28	11	11	Y	56773
860	13611	gene 18456	113.6	38	11	10	Y	45558
491	17253	gene 1832	126.76	58	11	11	Y	22324
714	11587	gene 17987	134.43	62	11	11	Y	23786
66	13454	gene 17513	132.04	61	11	3	Y	11957
1066	11103	gene 17409	97	28	11	11	Y	46227
1331	15999	gene 17195	90.64	8	11	11	Y	220366
408	13831	gene 17083	121.67	65	11	11	Y	21282
1113	17777	gene 1707	97.86	29	11	11	Y	45611
883	21095	gene 17049	111.15	24	11	11	Y	70380
699	14119	gene 16935	112.3	18	11	11	Y	59968
416	11194	gene 16688	113.71	35	11	11	Y	34593
702	11209	gene 16324	136.96	28	11	4	Y	49993
743	17070	gene 16142	111.65	23	11	11	Y	51481
58	17397	gene 16136	145.72	78	11	5	Y	19795
1181	11450	gene 15963	102.05	15	11	11	Y	95798
435	14046	gene 15799	143.34	69	11	9	Y	23324
652	14333	gene 15256	119.21	86	11	3	Y	11122
1277	10891	gene 15190	92.79	17	11	11	Y	92856
1092	21006	gene 15149	119.62	20	11	11	Y	75052
1214	13620	gene 15072	103.18	16	11	11	Y	100751
818	11319	gene 14920	94.57	32	11	11	Y	26001
1304	13702	gene 14903	94.45	17	11	11	Y	87440
574	11606	gene 14845	112.68	35	11	11	Y	34127
775	21002	gene 14811	132.23	63	11	11	Y	25593
1259	11801	gene 14759	112.91	10	11	11	Y	134058
473	17248	gene 1444	131.69	15	11	11	Y	108637
1158	21004	gene 14212	117.54	16	11	11	Y	99758
1013	12414	gene 13932	112.77	10	11	11	Y	149140
49	11653	gene 1381	149.93	80	11	1	Y	13816
968	13390	gene 1366	118.01	37	11	11	Y	42284
1090	13442	gene 13434	104.12	19	11	11	Y	71615
929	17304	gene 13233	119.27	19	11	11	Y	63544
1070	13483	gene 13152	112.24	40	11	11	Y	37851
439	11290	gene 12987	134.81	66	11	11	Y	23631
997	14444	gene 12917	121.18	23	11	11	Y	64504
1083	11552	gene 1277	129.82	27	11	7	Y	67709
1333	11033	gene 12672	97.6	11	11	11	Y	158169
983	13592	gene 12603	137.87	48	11	11	Y	35294
444	12760	gene 12186	125.31	32	11	11	Y	39982
842	14752	gene 1192	111.52	27	11	10	Y	50672
949	11669	gene 11746	113.34	12	11	11	Y	120433
581	13897	gene 11690	123.39	45	11	11	Y	19844
890	13494	gene 11647	102.76	25	11	11	Y	49141
922	13937	gene 11490	114.99	87	11	11	Y	12592
1419	13538	gene 1145	81.27	15	11	11	Y	96798
1099	11448	gene 11399	109.1	22	11	11	Y	63461
1254	12310	gene 111	115.95	5	11	10	Y	287088
994	13689	gene 11046	123.34	16	11	11	Y	88442
1209	10992	gene 11042	108.77	15	11	11	Y	96503
310	11442	gene 10199	133.61	38	11	11	Y	28355
782	11408	gene 10142	76.75	69	11	7	Y	16489
796	13602	gene 10082	107.57	38	11	11	Y	37655
477	11168	gene 10015	129.58	65	11	11	Y	21794
1107	12427	gene 9875	110.97	39	10	4	Y	40869
912	13666	gene 9594	115.18	21	10	10	Y	65258
1071	14037	gene 953	102.92	46	10	10	Y	29495
927	17154	gene 9502	120.98	33	10	9	Y	37026
934	11135	gene 9456	103.5	23	10	10	Y	53087
1485	12150	gene 9084	105.26	8	10	10	Y	148658
984	13662	gene 8931	99.67	38	10	10	Y	39620
1241	11297	gene 8884	94.56	29	10	10	Y	44261
864	17097	gene 8725	134.49	42	10	10	Y	37394
449	11622	gene 8681	109.24	30	10	10	Y	43191
969	11447	gene 8513	115.12	26	10	10	Y	47962
1394	17238	gene 8486	102.82	10	10	10	Y	141402
919	13777	gene 843	126.45	36	10	10	Y	39879
862	21007	gene 838	121.64	31	10	10	Y	40258
1203	11021	gene 8153	108.5	23	10	10	Y	67008
1256	11568	gene 8088	114.57	11	10	10	Y	137703
1290	12726	gene 7963	101.19	20	10	10	Y	72503
1201	11759	gene 7909	87.83	5	10	10	Y	252960
640	11121	gene 7822	121.03	38	10	10	Y	25594
1265	12420	gene 7651	109.4	50	10	10	Y	29846
475	14090	gene 7646	129.57	83	10	10	Y	17990
1069	11338	gene 7626	100.92	20	10	10	Y	64313
1219	10991	gene 7474	101.9	32	10	10	Y	48775
879	10974	gene 7449	107.55	31	10	10	Y	37706
1478	14166	gene 7277	78.5	12	10	10	Y	132867
1215	13198	gene 704	93.05	11	10	10	Y	111525
188	21008	gene 6885	145.87	51	10	10	Y	22822
573	13451	gene 6655	128.96	36	10	10	Y	34217
932	17202	gene 6654	129.95	33	10	10	Y	37799
1278	11531	gene 6367	92.7	13	10	9	Y	100576
1243	17150	gene 6308	131.07	21	10	10	Y	61599
885	17169	gene 6253	103.09	13	10	9	Y	105164
1102	21005	gene 624	117.72	19	10	10	Y	61299
647	11470	gene 6175	118.22	33	10	10	Y	39406
1017	11433	gene 613	117.34	28	10	10	Y	51043
1397	11643	gene 605	130.92	22	10	10	Y	60321
492	17424	gene 6023	117.86	50	10	10	Y	15194
1257	11604	gene 5980	91.65	7	10	10	Y	212126
1324	17229	gene 567	103.7	48	10	10	Y	37305
1095	21013	gene 5590	114.58	29	10	10	Y	56092
1093	13886	gene 5408	114.05	19	10	10	Y	65642
325	13599	gene 5279	124.68	54	10	10	Y	20324
503	17165	gene 4414	130.61	27	10	10	Y	51883
633	13880	gene 3979	130.32	45	10	10	Y	28348
624	17078	gene 3628	153.05	38	10	10	Y	42368
1022	10960	gene 3600	98.86	26	10	10	Y	48303
802	13562	gene 3431	121.13	33	10	10	Y	39971
1206	11102	gene 3283	110.14	7	10	10	Y	146935
1218	13584	gene 3190	108.44	18	10	10	Y	76997
228	11155	gene 3162	120.28	58	10	1	Y	14707
1396	13577	gene 2935	94.87	8	10	10	Y	232955
1271	10998	gene 290	113.16	24	10	10	Y	65900
740	10953	gene 2742	102.64	46	10	10	Y	20211
1211	11312	gene 2290	101.73	19	10	10	Y	70786
1196	13415	gene 2211	94.31	12	10	10	Y	103811
694	17061	gene 2158	110.72	59	10	10	Y	21266
852	13486	gene 2139	107.57	22	10	10	Y	51682
892	13440	gene 2109	129.59	46	10	10	Y	37282
186	13450	gene 2043	124.88	90	10	10	Y	11032
177	13583	gene 1976	141.27	58	10	10	Y	30305
713	11330	gene 1859	106.52	39	10	10	Y	27044
827	17338	gene 18500	117.96	41	10	10	Y	28198
502	11218	gene 1844	124.31	48	10	10	Y	17851
1346	14088	gene 18405	102.52	20	10	10	Y	79585
942	13569	gene 1837	115.39	39	10	10	Y	40092
1084	17111	gene 1809	107.38	44	10	9	Y	28339
1047	17220	gene 1772	94	39	10	9	Y	28319
1156	11016	gene 17579	113.94	39	10	10	Y	33992
618	13673	gene 17462	119.75	13	10	10	Y	116031
1208	11492	gene 17428	111.22	23	10	9	Y	68944
1045	14835	gene 17209	111.79	33	10	10	Y	37372
1059	13542	gene 17054	109.39	35	10	10	Y	36415
620	17127	gene 1696	125.24	37	10	10	Y	47761
381	12627	gene 16503	128.94	53	10	10	Y	21799
1020	12619	gene 16310	105.02	38	10	10	Y	38318
570	11205	gene 16210	114.11	49	10	10	Y	26765
1198	13556	gene 15846	118.21	22	10	9	Y	50325
410	14213	gene 15820	119.14	35	10	5	Y	29655
1159	15629	gene 15733	107.41	30	10	10	Y	51312
1076	10876	gene 15599	103.55	4	10	10	Y	315000
1402	11345	gene 15504	98.11	20	10	10	Y	78496
998	13598	gene 15462	108.69	30	10	10	Y	45396
979	14225	gene 15207	116.67	54	10	10	Y	29345
877	12184	gene 1505	114.34	16	10	10	Y	75648
1276	11096	gene 15003	101.22	31	10	10	Y	41156
1263	13163	gene 14509	93.45	16	10	10	Y	124733
1267	11339	gene 14226	95.09	17	10	10	Y	97004
1327	11210	gene 14055	95.79	9	10	10	Y	148090
878	17463	gene 14034	123.51	26	10	10	Y	70677
515	13626	gene 14028	117.68	67	10	10	Y	14728
1061	17303	gene 13812	112.59	47	10	10	Y	32964
1288	14009	gene 13795	108.07	17	10	10	Y	82112
583	21066	gene 13230	122.75	51	10	10	Y	31551
823	11148	gene 13205	83.93	19	10	10	Y	46697
1152	11262	gene 13186	105.45	26	10	10	Y	49644
1231	13477	gene 12916	100.06	17	10	10	Y	89896
488	13644	gene 1253	122.93	47	10	10	Y	19309
915	11948	gene 12318	101.68	17	10	10	Y	67540
285	18156	gene 12314	143.24	42	10	10	Y	39501
85	10979	gene 12276	122.48	81	10	1	Y	10326
1133	13527	gene 11965	103.63	7	10	10	Y	165930
372	11384	gene 117	119.62	42	10	10	Y	34746
786	17095	gene 11550	133.81	53	10	10	Y	32772
989	11306	gene 11388	117.14	26	10	10	Y	48387
516	11246	gene 10677	114.99	48	10	10	Y	34368
974	21024	gene 1058	117.8	54	10	10	Y	32745
690	21023	gene 10340	130.71	55	10	10	Y	36686
831	11017	gene 10262	100.8	26	10	9	Y	53606
1195	12218	gene 10192	110.31	11	10	10	Y	120876
884	10937	gene 10021	119.3	43	10	10	Y	30626
993	13113	gene 9860	98.24	13	9	9	Y	103599
1299	13772	gene 979	98.57	23	9	9	Y	42482
820	11372	gene 9758	104.8	68	9	9	Y	17201
1401	12398	gene 9359	114.46	17	9	9	Y	85227
854	17697	gene 9355	127.3	55	9	6	Y	18775
1348	13417	gene 9271	100.41	36	9	9	Y	35090
1573	12987	gene 911	104.46	10	9	9	Y	145024
1164	13797	gene 9046	127.7	38	9	9	Y	39806
721	11618	gene 873	115.95	50	9	9	Y	31384
387	17460	gene 8700	117.03	50	9	9	Y	16584
1082	11196	gene 8659	112.61	17	9	2	Y	64472
1504	11104	gene 8619	110.4	19	9	9	Y	62528
703	11046	gene 8517	108.15	32	9	9	Y	36789
433	14118	gene 8444	98.5	19	9	9	Y	52031
1486	17077	gene 83	94.53	12	9	9	Y	82483
450	21020	gene 8233	131.84	65	9	9	Y	21453
1409	17069	gene 8195	100.3	11	9	8	Y	102270
807	13590	gene 8144	114.16	50	9	9	Y	17265
544	13683	gene 8013	117.56	52	9	9	Y	22468
1229	11764	gene 8008	108.17	48	9	9	Y	31784
874	17108	gene 7981	116.73	36	9	9	Y	36426
1433	15934	gene 7902	98.16	25	9	9	Y	46194
1094	24954	gene 7841	87.29	13	9	9	Y	84071
1426	11481	gene 7817	105.21	13	9	9	Y	113506
1368	14158	gene 7691	114.22	28	9	9	Y	46655
851	13480	gene 7674	110.43	36	9	9	Y	30493
907	17715	gene 7572	113.85	25	9	9	Y	39107
1425	13060	gene 7458	103.53	17	9	9	Y	85864
1370	11579	gene 7441	95.69	14	9	9	Y	93882
1380	17501	gene 7338	94.64	32	9	9	Y	38253
1177	13856	gene 7072	113.32	25	9	9	Y	44408
911	17222	gene 6937	112.09	22	9	9	Y	60825
976	12274	gene 6869	123.22	34	9	9	Y	30859
1403	14025	gene 6675	95.92	16	9	9	Y	94824
1262	17107	gene 663	109.91	11	9	9	Y	124190
1587	21428	gene 6412	87.33	5	9	7	Y	268635
1228	17047	gene 6078	114.3	22	9	9	Y	51414
1465	13651	gene 6044	94.38	37	9	9	Y	35145
667	11285	gene 6013	86.87	43	9	9	Y	20440
887	13839	gene 5961	120.21	46	9	9	Y	34485
1310	11331	gene 5744	90.75	19	9	9	Y	57624
303	13848	gene 5602	110.9	52	9	9	Y	16271
1413	13006	gene 5489	85.66	6	9	9	Y	215299
1026	11263	gene 5469	98.81	35	9	9	Y	35337
941	11172	gene 5369	129.46	34	9	9	Y	42765
731	11990	gene 4863	121.49	32	9	9	Y	39950
1212	17720	gene 4852	103.69	29	9	9	Y	49033
696	13927	gene 475	112.02	53	9	9	Y	20884
1223	11668	gene 4657	106.34	27	9	9	Y	41103
343	11120	gene 4535	118.94	78	9	9	Y	11309
1393	13735	gene 4527	96.97	3	9	9	Y	372010
1283	12902	gene 4404	102.32	18	9	9	Y	71876
1134	11242	gene 4395	114.96	13	9	9	Y	90555
1111	11583	gene 4262	119.09	13	9	9	Y	105829
1244	21056	gene 4103	121.19	30	9	9	Y	52674
697	11061	gene 4092	98.75	78	9	9	Y	13383
658	13597	gene 4053	107.47	44	9	9	Y	24532
893	13878	gene 4011	116.13	29	9	9	Y	51273
513	11007	gene 3988	94.05	57	9	9	Y	17403
561	11171	gene 3978	127.91	61	9	9	Y	17410
1183	17080	gene 3966	117.85	38	9	9	Y	30621
1266	11466	gene 3624	103.11	19	9	9	Y	63651
675	11316	gene 3601	123.1	56	9	9	Y	18226
448	17100	gene 3599	108.97	43	9	9	Y	15774
861	14110	gene 350	122.07	38	9	9	Y	39605
1378	13767	gene 338	96.55	21	9	9	Y	63949
1129	14049	gene 3158	82.97	39	9	9	Y	28408
537	11152	gene 2958	120.14	68	9	9	Y	20017
1112	13719	gene 2425	109.17	35	9	9	Y	43837
1428	11146	gene 2421	91.19	19	9	4	Y	72013
1185	21499	gene 2396	90.72	17	9	8	Y	73020
1533	12583	gene 2379	82.7	29	9	8	Y	40036
543	13816	gene 2287	132.17	39	9	7	Y	34772
933	13718	gene 2172	121.79	17	9	9	Y	73788
1514	13981	gene 1913	95.51	20	9	9	Y	69798
1518	17490	gene 18358	106.05	11	9	9	Y	133465
846	17203	gene 18345	115.54	25	9	9	Y	54826
1340	14055	gene 18321	79.56	9	9	9	Y	144342
1187	11134	gene 18293	99.89	40	9	9	Y	28337
472	11141	gene 18200	123.7	39	9	9	Y	25155
1367	13399	gene 18193	122.83	28	9	9	Y	51359
959	11266	gene 1817	95.73	19	9	9	Y	63533
772	11409	gene 18150	121.79	44	9	2	Y	23433
1028	17340	gene 18087	112.37	27	9	9	Y	60633
1383	11238	gene 18003	83.89	26	9	5	Y	31895
834	12084	gene 1796	108.01	28	9	9	Y	36850
1424	11797	gene 17934	75.52	15	9	6	Y	74087
1264	11044	gene 17882	116.06	25	9	9	Y	44121
1176	21012	gene 17741	102.02	17	9	9	Y	72439
808	21092	gene 17739	112.12	40	9	6	Y	34419
896	11376	gene 17714	103.67	44	9	9	Y	20536
1334	13730	gene 1769	107.05	25	9	9	Y	50259
1118	13733	gene 17646	112.55	25	9	9	Y	58121
1167	21025	gene 17559	117.36	54	9	9	Y	23276
1464	21026	gene 1732	96.71	37	9	9	Y	36144
1345	17114	gene 16883	99.23	17	9	9	Y	71681
1274	14175	gene 16751	105.73	18	9	9	Y	107414
1479	13457	gene 16527	85.35	4	9	8	Y	341092
1117	11506	gene 16104	111.02	35	9	9	Y	29945
1282	14047	gene 15992	101.6	25	9	9	Y	61779
1389	13484	gene 1595	104.81	48	9	9	Y	24147
685	14526	gene 15938	130.19	24	9	9	Y	47894
1232	17239	gene 15926	88.27	31	9	9	Y	38688
723	11154	gene 15881	121.36	49	9	2	Y	21086
1339	14610	gene 15837	90.88	12	9	9	Y	112554
975	21101	gene 15576	121.72	29	9	9	Y	42258
432	17271	gene 15450	130.35	48	9	9	Y	22662
541	11183	gene 15340	111.35	61	9	9	Y	11927
1289	11414	gene 15193	101.07	16	9	9	Y	101045
1357	11085	gene 15180	88.81	17	9	4	Y	70926
1067	14300	gene 15159	112.76	24	9	9	Y	56823
1149	17710	gene 15110	103	14	9	9	Y	94711
144	17398	gene 15002	140.96	81	9	3	Y	19874
880	21045	gene 14941	100.64	13	9	9	Y	80206
1207	11142	gene 14666	102.74	17	9	9	Y	72410
1303	14986	gene 14406	102.09	24	9	9	Y	55049
1326	13982	gene 14295	110.54	12	9	9	Y	134914
881	11051	gene 14114	97	37	9	9	Y	25832
1411	13650	gene 1388	92.38	5	9	9	Y	211061
963	15875	gene 13573	111.63	18	9	9	Y	67088
844	12980	gene 13242	124.62	63	9	9	Y	15072
425	12124	gene 13086	105.17	20	9	9	Y	33984
1160	11341	gene 13005	93.75	27	9	9	Y	40644
562	13509	gene 12995	115.22	83	9	9	Y	10781
1153	11745	gene 12904	85.92	11	9	9	Y	101992
1233	14180	gene 12590	123.33	21	9	9	Y	61164
1182	18267	gene 12582	106.42	27	9	9	Y	44380
1358	11301	gene 12488	84.56	42	9	9	Y	22066
1503	11677	gene 12486	112.65	21	9	9	Y	60267
1309	13846	gene 11969	100.04	40	9	9	Y	23838
1186	13655	gene 11736	93.4	57	9	9	Y	17502
1175	21036	gene 11547	112.19	27	9	9	Y	55988
218	11233	gene 11463	120.49	50	9	9	Y	13939
1213	17286	gene 11386	124.45	30	9	9	Y	50327
1344	11248	gene 11307	109.94	15	9	9	Y	93315
1166	17161	gene 11304	120.3	25	9	9	Y	71958
1379	13744	gene 1107	94.39	40	9	9	Y	35279
1104	13288	gene 10962	103.15	33	9	9	Y	47642
1085	13546	gene 10932	90.94	19	9	9	Y	59652
1250	17289	gene 10600	96.91	22	9	9	Y	58436
1432	14747	gene 10067	135.82	37	9	9	Y	52817
1194	17099	gene 9926	101.65	10	8	8	Y	98183
1184	11190	gene 9828	109.63	25	8	8	Y	47965
944	11147	gene 9756	104.55	46	8	8	Y	23282
1406	11679	gene 9714	98.04	9	8	8	Y	164270
771	11515	gene 9693	118.61	25	8	8	Y	43144
1530	13771	gene 9598	108.5	18	8	8	Y	67581
1098	13765	gene 9596	106.79	16	8	8	Y	61997
1623	17519	gene 957	101.24	18	8	8	Y	67524
985	13987	gene 949	90.55	32	8	8	Y	27787
1582	12142	gene 9443	89.26	4	8	8	Y	245348
805	13458	gene 942	100.02	44	8	6	Y	23373
937	17266	gene 895	100.74	27	8	8	Y	31788
627	11959	gene 8685	104.04	55	8	8	Y	19811
1408	13747	gene 8502	92.94	11	8	8	Y	103736
637	17380	gene 8352	114.11	22	8	8	Y	53985
1100	12801	gene 8283	115.07	26	8	6	Y	49626
1139	12113	gene 8191	111.83	17	8	8	Y	58416
593	21121	gene 7955	90.16	43	8	8	Y	18983
935	17091	gene 7943	106.12	26	8	6	Y	45608
1382	14059	gene 7922	95.08	48	8	7	Y	22326
1381	13586	gene 7781	97	30	8	8	Y	41195
1414	13639	gene 7593	92.92	12	8	8	Y	79239
1600	17133	gene 7564	90.22	23	8	7	Y	52703
1625	14081	gene 7560	99.7	17	8	8	Y	64784
1222	13326	gene 7278	101.98	21	8	8	Y	64881
1724	17237	gene 7226	97.66	25	8	2	Y	45314
1308	11229	gene 7028	124.93	27	8	8	Y	47822
1114	13551	gene 699	102.16	31	8	8	Y	44402
1240	17163	gene 6896	112.3	28	8	7	Y	41244
1108	13529	gene 6699	110.49	14	8	8	Y	75556
1351	17274	gene 6684	100.35	14	8	8	Y	86839
1062	13682	gene 6604	117.3	32	8	8	Y	36725
806	12227	gene 6601	96.69	62	8	8	Y	17136
1710	13423	gene 6586	99.47	19	8	8	Y	50448
1319	17087	gene 6450	96.32	26	8	8	Y	43786
1659	10972	gene 6122	87.6	10	8	8	Y	106368
1484	17053	gene 6011	97.4	13	8	8	Y	70241
1568	11989	gene 5942	74.93	2	8	8	Y	678682
1128	17543	gene 5925	98.87	22	8	8	Y	48473
1311	11423	gene 5863	97.03	25	8	8	Y	38762
1291	14076	gene 5853	104.78	20	8	8	Y	52976
1576	21386	gene 5714	86.4	15	8	8	Y	80440
1293	17482	gene 5521	108.75	20	8	8	Y	53241
1053	17235	gene 5461	82.26	26	8	8	Y	21919
1320	13877	gene 5346	91.37	40	8	8	Y	31111
1246	28914	gene 5253	94.66	27	8	8	Y	48818
621	10880	gene 5229	111.18	20	8	8	Y	36333
1338	21077	gene 5131	102.42	26	8	8	Y	57633
856	11174	gene 4915	117.8	21	8	8	Y	61673
1371	11226	gene 490	118.29	28	8	8	Y	31800
1075	17845	gene 4512	116.03	63	8	8	Y	22480
197	11974	gene 4090	129.91	83	8	8	Y	10209
866	17466	gene 4057	114.49	59	8	8	Y	19254
1284	14646	gene 4054	98.9	16	8	8	Y	71292
1318	14064	gene 3903	108.82	37	8	8	Y	39764
1065	13432	gene 3864	97.56	38	8	8	Y	27883
980	14136	gene 3737	101.84	28	8	8	Y	29298
1018	13624	gene 370	91.47	30	8	8	Y	44499
1006	21141	gene 3673	93.54	16	8	8	Y	58818
504	14058	gene 3666	115.91	46	8	7	Y	20855
1624	17441	gene 3654	103.45	23	8	8	Y	63893
716	13647	gene 3630	108.35	48	8	8	Y	14402
1466	13819	gene 3306	113.18	27	8	8	Y	34685
364	12472	gene 3173	107.09	74	8	8	Y	10749
1224	11344	gene 3093	103.33	15	8	8	Y	79850
1136	10950	gene 2933	95.68	33	8	8	Y	24302
409	11122	gene 2691	125.8	15	8	8	Y	67638
1415	14344	gene 2631	79.42	6	8	8	Y	180583
530	17096	gene 2192	98.08	62	8	8	Y	14893
1261	17126	gene 2117	96.47	11	8	8	Y	115135
1190	21034	gene 2110	101.45	39	8	8	Y	17617
1335	12242	gene 1973	87.3	11	8	8	Y	95417
1596	13555	gene 1824	76.03	5	8	8	Y	178410
1580	13436	gene 18161	108.75	27	8	8	Y	48117
1349	11814	gene 17994	107.15	18	8	8	Y	65220
794	11507	gene 17866	118.07	11	8	8	Y	92929
1404	11487	gene 1767	89.68	18	8	8	Y	62925
1260	13758	gene 17467	109.99	15	8	8	Y	99433
456	14496	gene 17423	118.31	58	8	8	Y	13715
1337	13632	gene 17345	95.29	28	8	8	Y	35125
1325	14476	gene 17041	76.72	36	8	8	Y	19288
1292	11206	gene 16931	107.81	18	8	8	Y	64992
1352	17615	gene 1656	106.66	35	8	8	Y	39120
1667	12521	gene 16484	86.03	9	8	6	Y	133311
1140	13948	gene 16476	99.01	24	8	8	Y	56994
1230	13675	gene 16449	114.76	19	8	8	Y	61068
840	17185	gene 16402	96.75	75	8	8	Y	13959
1474	11050	gene 16381	94.22	17	8	8	Y	51941
1506	11424	gene 16227	105.28	27	8	8	Y	36184
1101	17518	gene 16144	115.94	28	8	8	Y	48111
1157	10954	gene 16121	102.54	33	8	8	Y	27533
999	10942	gene 16065	109.44	18	8	8	Y	55895
1168	21153	gene 16025	107.26	50	8	8	Y	31839
1472	17741	gene 15894	94.99	28	8	8	Y	34024
1712	10964	gene 15855	78.13	7	8	8	Y	153209
1400	11975	gene 15463	100.38	12	8	8	Y	77605
538	13823	gene 15341	120.31	59	8	8	Y	15922
1398	17171	gene 1533	102.69	18	8	8	Y	62490
839	13456	gene 15245	114.55	47	8	8	Y	19987
747	17218	gene 15231	115.52	98	8	8	Y	13827
865	17177	gene 15228	127.45	50	8	8	Y	25194
855	11203	gene 15118	100.69	42	8	8	Y	20914
599	15424	gene 15116	116.14	51	8	8	Y	16797
1456	21431	gene 15095	95.13	12	8	8	Y	95991
1570	12782	gene 15061	96.24	4	8	5	Y	241410
331	17681	gene 14923	128.24	41	8	8	Y	18625
1593	13700	gene 14713	84.17	25	8	8	Y	35207
332	13479	gene 14676	112.94	49	8	8	Y	17320
1072	13973	gene 14330	115.49	41	8	8	Y	21307
542	13514	gene 1422	129.46	60	8	8	Y	22448
853	17181	gene 14197	127.69	31	8	7	Y	39824
1245	17528	gene 14032	115.69	18	8	6	Y	90460
1628	14071	gene 13881	84.45	19	8	8	Y	55322
1589	11249	gene 1347	100.02	24	8	8	Y	48851
746	14053	gene 13440	136.2	56	8	8	Y	20718
1361	21973	gene 13380	94.07	19	8	8	Y	67794
1234	17621	gene 13008	94.16	34	8	8	Y	29007
1410	12566	gene 13006	98.36	13	8	8	Y	94061
1545	11436	gene 12959	95.18	24	8	8	Y	42727
1273	14172	gene 12950	95.85	13	8	8	Y	72704
1220	11658	gene 12876	93.75	26	8	8	Y	32620
1330	13804	gene 12867	89.11	32	8	8	Y	41780
575	14317	gene 12785	101.89	33	8	8	Y	23594
51	17396	gene 12731	135.44	72	8	2	Y	19803
1501	14422	gene 12506	74.87	25	8	8	Y	42861
1454	21084	gene 12323	98.72	34	8	8	Y	34423
445	14011	gene 12298	123.12	43	8	8	Y	21070
1481	11363	gene 1188	101.19	10	8	8	Y	125273
1002	11796	gene 11809	106.79	18	8	3	Y	63101
1005	12194	gene 11808	98.72	18	8	1	Y	65545
1661	11402	gene 1171	87.51	3	8	3	Y	381348
936	11270	gene 11668	120.2	42	8	8	Y	25995
1676	11649	gene 11136	98.75	18	8	8	Y	69423
773	13770	gene 11025	109.98	55	8	8	Y	28521
681	13507	gene 10992	105.43	66	8	8	Y	14884
1169	13067	gene 10586	96.47	42	8	8	Y	22994
1135	11039	gene 10560	112.66	21	8	8	Y	57973
1494	13473	gene 10460	83.1	19	8	8	Y	57180
1507	11030	gene 10386	83.14	12	8	8	Y	81942
1294	15190	gene 10123	89.82	20	8	8	Y	58203
510	17597	gene 10043	109.33	40	8	8	Y	29145
1572	10965	gene 9976	103.55	11	7	7	Y	95333
1696	11318	gene 9813	87.89	21	7	7	Y	48290
1663	12572	gene 9789	83.87	5	7	7	Y	163839
1252	11178	gene 9765	122.22	44	7	7	Y	22142
1592	17549	gene 9430	98.23	20	7	7	Y	47266
970	21014	gene 9252	100.99	40	7	7	Y	18372
1027	21293	gene 9072	86	43	7	7	Y	28492
1438	11880	gene 8852	92.27	18	7	7	Y	46518
505	13993	gene 885	113.11	67	7	7	Y	11288
1709	11477	gene 8712	86.85	16	7	7	Y	70167
748	11184	gene 8673	100.67	40	7	6	Y	22938
1467	17221	gene 8564	97.92	21	7	7	Y	42557
1655	11485	gene 8526	88.68	3	7	7	Y	327239
607	13916	gene 8506	81.93	10	7	7	Y	73665
1510	13515	gene 8488	85.17	17	7	1	Y	55097
1421	13622	gene 8482	91.52	21	7	7	Y	38935
653	11413	gene 8212	95.39	52	7	7	Y	17317
1509	14111	gene 8078	97.73	7	7	7	Y	191713
1295	13896	gene 803	112.55	35	7	7	Y	25571
777	17065	gene 7995	125.43	30	7	7	Y	31906
1559	11655	gene 7992	93.63	9	7	7	Y	108062
1601	17249	gene 7895	85.02	13	7	7	Y	68466
1675	13703	gene 7806	94.65	17	7	7	Y	57834
1341	13640	gene 7659	89.69	32	7	7	Y	29806
1698	11573	gene 7643	80.71	21	7	7	Y	34580
1353	13923	gene 7540	113.88	40	7	7	Y	28411
891	17193	gene 7530	120.44	17	7	7	Y	62748
1460	11380	gene 7480	102.64	35	7	7	Y	32553
1036	13996	gene 7140	85.2	45	7	7	Y	16366
1332	13504	gene 7010	89.51	13	7	7	Y	51784
1828	12714	gene 6932	71.22	10	7	7	Y	86906
1119	19373	gene 6930	104.13	11	7	7	Y	106400
1434	13912	gene 6812	95.97	26	7	7	Y	34527
1733	21341	gene 6774	81.16	19	7	7	Y	54121
1754	13773	gene 6762	93.73	19	7	7	Y	49676
1766	17661	gene 6639	89.72	11	7	7	Y	92864
1583	12428	gene 6623	79.39	7	7	1	Y	134572
1457	21010	gene 649	93.9	11	7	6	Y	85434
1281	13578	gene 6480	85.08	24	7	7	Y	41213
1372	17717	gene 6405	96.47	26	7	7	Y	32434
1603	17244	gene 6360	81.56	26	7	7	Y	46596
1546	17209	gene 6106	92.02	52	7	7	Y	18190
1109	11427	gene 5999	88.39	31	7	7	Y	22032
1666	12287	gene 5991	71.42	7	7	7	Y	134207
1480	11613	gene 5894	89.34	19	7	7	Y	61850
1764	16086	gene 5637	64.86	8	7	7	Y	121539
1718	14199	gene 5519	69.77	5	7	7	Y	209220
1373	13540	gene 551	78.56	16	7	7	Y	55857
1839	11452	gene 5179	58.67	9	7	7	Y	128547
373	13439	gene 5051	104.83	51	7	7	Y	19125
1386	13594	gene 4914	108.4	49	7	7	Y	23742
1497	13490	gene 4846	99.98	13	7	7	Y	66643
683	17187	gene 4383	109.02	40	7	7	Y	18848
545	13932	gene 4368	126.14	52	7	7	Y	28421
1362	17498	gene 4248	105.82	28	7	7	Y	44212
1130	17366	gene 409	106.51	54	7	7	Y	16739
947	17353	gene 3872	100.85	48	7	7	Y	23559
1748	13094	gene 3739	81.1	6	7	7	Y	160951
895	11478	gene 3652	112.95	18	7	7	Y	53521
966	11609	gene 3593	84.24	57	7	7	Y	13486
1657	12918	gene 3591	88.64	7	7	7	Y	138692
1369	14276	gene 3527	111.94	32	7	7	Y	34927
1442	12033	gene 347	91.94	18	7	7	Y	56911
1732	14409	gene 3407	109.48	14	7	7	Y	76453
1693	17362	gene 3399	98.31	10	7	7	Y	107973
1664	13785	gene 3361	91.61	14	7	7	Y	70254
1697	13607	gene 3235	92.36	7	7	7	Y	116154
981	13625	gene 3211	121.87	55	7	6	Y	20708
1590	17679	gene 3177	90.3	16	7	7	Y	68423
1565	12528	gene 3023	86.35	6	7	6	Y	139431
1550	11429	gene 2953	92.67	18	7	7	Y	36119
764	11326	gene 2850	96.29	38	7	7	Y	14536
1713	13179	gene 2808	73.35	3	7	6	Y	313272
271	17255	gene 2762	106.64	43	7	7	Y	16257
719	21074	gene 268	107.4	53	7	7	Y	14191
411	10907	gene 248	96.49	35	7	4	Y	25869
1672	13686	gene 238	85.01	14	7	7	Y	63310
1487	12071	gene 2314	90.04	8	7	7	Y	137704
1725	13849	gene 2171	106.57	10	7	7	Y	82950
1042	17198	gene 2157	105.33	30	7	7	Y	24729
1270	11400	gene 2130	106.15	31	7	7	Y	24344
559	14439	gene 1875	79.35	27	7	7	Y	15713
1640	21047	gene 18502	89.19	28	7	7	Y	33098
356	21011	gene 18401	103.82	46	7	7	Y	14084
1680	11079	gene 18368	81.16	7	7	7	Y	171406
1825	11524	gene 1836	79.07	10	7	7	Y	97463
1350	13397	gene 18324	110.13	26	7	7	Y	39154
1757	13373	gene 18213	84.79	6	7	7	Y	140711
265	17511	gene 18191	122.42	97	7	7	Y	11198
1014	18002	gene 18143	112.02	22	7	7	Y	45041
753	11125	gene 18112	116.32	60	7	7	Y	9627
1522	21090	gene 1805	102.08	18	7	7	Y	69295
1808	13020	gene 17985	85.48	20	7	5	Y	54454
778	15035	gene 17827	99.55	43	7	5	Y	25025
1405	11740	gene 17605	86.63	9	7	7	Y	113823
1498	11368	gene 17450	99.08	8	7	7	Y	108850
1613	14124	gene 17355	80.39	24	7	7	Y	33004
1673	13252	gene 17271	85.65	5	7	7	Y	201677
540	21068	gene 17207	120.75	55	7	7	Y	16417
1446	17216	gene 17162	70.56	19	7	7	Y	50931
1280	13926	gene 1704	96.46	55	7	4	Y	14747
1563	14072	gene 17020	66.73	12	7	7	Y	77352
1461	11502	gene 16933	98.57	21	7	7	Y	41922
848	11188	gene 16817	109.48	37	7	7	Y	17570
638	13834	gene 16499	97.79	32	7	6	Y	22180
1420	17302	gene 16391	101.31	9	7	7	Y	108995
1726	14385	gene 16291	93.84	37	7	7	Y	29139
1423	19289	gene 16196	84.89	9	7	1	Y	97150
718	11418	gene 16143	89.2	69	7	7	Y	8531
1417	11281	gene 16124	84.59	22	7	7	Y	39692
1171	17888	gene 15888	90.76	21	7	6	Y	39016
1791	13850	gene 1587	91.93	9	7	7	Y	103520
1314	14400	gene 15698	81.65	26	7	7	Y	35687
1519	13570	gene 1561	94.15	35	7	7	Y	24604
1612	21175	gene 15506	99.3	25	7	7	Y	38230
1385	21262	gene 15210	89.54	16	7	7	Y	70526
371	11638	gene 1516	114.63	45	7	1	Y	18862
1525	11526	gene 14853	76.33	8	7	7	Y	147434
1003	11680	gene 14829	88.71	33	7	7	Y	29891
828	10988	gene 1455	94.22	27	7	7	Y	27967
1115	12048	gene 14520	98.64	60	7	6	Y	22989
1172	21061	gene 14366	72.47	18	7	6	Y	51288
1577	17110	gene 14217	90.06	9	7	7	Y	118904
894	11173	gene 14191	106.48	27	7	7	Y	37799
1482	21017	gene 13997	91.33	16	7	7	Y	57149
1023	11601	gene 13957	102.75	32	7	7	Y	26290
1268	13503	gene 13817	77.29	50	7	7	Y	23965
1321	13230	gene 13679	101.77	31	7	7	Y	40040
1142	11284	gene 13511	107.13	16	7	7	Y	52739
1678	14266	gene 13435	78.65	19	7	7	Y	52626
1793	11883	gene 13412	76.34	7	7	7	Y	138214
1470	14543	gene 13300	63.35	18	7	7	Y	40530
1189	13520	gene 133	105.74	27	7	7	Y	37341
1694	17083	gene 13291	92.61	18	7	7	Y	58753
1453	21200	gene 13170	105.5	27	7	7	Y	47037
1547	17258	gene 12908	87.32	26	7	7	Y	41616
1684	11236	gene 12859	87.35	14	7	7	Y	70165
943	14074	gene 12685	119.71	46	7	7	Y	26117
1531	21015	gene 12425	116.12	22	7	7	Y	40659
1170	11235	gene 12338	97.27	41	7	7	Y	32845
1046	17136	gene 12329	101.55	18	7	7	Y	50345
1581	21316	gene 12261	90.59	20	7	7	Y	41644
1571	17254	gene 11898	90.31	9	7	7	Y	104016
1617	21422	gene 11887	73.26	19	7	7	Y	44384
1662	15925	gene 11885	92.47	10	7	7	Y	108710
1436	13778	gene 118	86.66	11	7	7	Y	114155
1615	13854	gene 11791	90.12	16	7	7	Y	56769
1459	17139	gene 11757	76.85	26	7	7	Y	32080
1422	14743	gene 11350	88.74	16	7	7	Y	65988
1300	21070	gene 11306	121.16	24	7	7	Y	61442
1552	13908	gene 11267	67.62	15	7	7	Y	51788
1473	13790	gene 11213	97.61	30	7	7	Y	31684
1591	11547	gene 11024	105.42	21	7	7	Y	46851
1328	11654	gene 11017	94.16	7	7	6	Y	111416
1520	11422	gene 11000	109.52	36	7	7	Y	29091
898	12592	gene 10591	88.9	35	7	6	Y	25316
1586	12477	gene 10427	87.53	21	7	7	Y	49804
1823	13638	gene 10085	92.67	13	7	7	Y	85204
1643	14206	gene 9874	76.16	24	6	1	Y	36537
1515	21099	gene 9779	81.62	27	6	6	Y	30598
1312	14045	gene 9771	100.7	22	6	6	Y	35214
1907	11011	gene 9522	64.17	6	6	6	Y	134208
1695	21329	gene 9421	97.83	35	6	6	Y	26980
1272	17242	gene 934	108.63	17	6	6	Y	55667
391	21046	gene 9294	99.75	52	6	6	Y	15707
1301	11543	gene 9111	122.81	24	6	6	Y	42446
1429	21288	gene 9107	87.36	32	6	6	Y	26086
1846	17448	gene 9074	93.68	10	6	6	Y	83625
585	11181	gene 8720	112.87	51	6	6	Y	16085
1701	14137	gene 8408	69.83	25	6	1	Y	25717
1957	13725	gene 8305	63.76	15	6	6	Y	56886
1686	13652	gene 8297	78.11	11	6	4	Y	58714
1585	11750	gene 8133	91.66	10	6	6	Y	84597
238	17208	gene 8119	114.34	90	6	6	Y	7355
451	13820	gene 8031	121.02	44	6	3	Y	18225
1057	11582	gene 7962	75.55	11	6	6	Y	53574
1715	17945	gene 7942	79.31	20	6	6	Y	44915
1761	14514	gene 7933	75.15	7	6	6	Y	98721
1391	21087	gene 7607	66.83	16	6	6	Y	56312
1251	24983	gene 7592	93.12	31	6	6	Y	24775
1794	13395	gene 7479	85.4	9	6	6	Y	110364
1645	21076	gene 7433	94.3	69	6	6	Y	23646
1616	11535	gene 7377	93.17	15	6	6	Y	54586
1375	14255	gene 715	79.19	18	6	6	Y	33153
1671	21137	gene 7018	83.75	10	6	6	Y	79589
1854	11350	gene 6901	60.6	13	6	6	Y	51501
1313	13888	gene 6886	90.81	24	6	6	Y	41924
1769	12394	gene 6706	69.21	7	6	6	Y	126691
1677	17247	gene 669	71.85	3	6	6	Y	262518
1949	18019	gene 6657	68.74	9	6	6	Y	100568
1121	14235	gene 6646	84.45	23	6	6	Y	34989
1777	13715	gene 6643	81.61	16	6	6	Y	56944
1390	17259	gene 6624	91.66	21	6	4	Y	36631
1499	13822	gene 6129	98.53	6	6	6	Y	135217
1797	13643	gene 6086	78.02	15	6	6	Y	43044
1608	12750	gene 598	86.62	20	6	6	Y	31611
1578	17155	gene 5906	90.03	6	6	6	Y	135066
897	17263	gene 5895	89.52	35	6	6	Y	17312
1122	13808	gene 5661	114.53	73	6	6	Y	11445
1443	11879	gene 5557	79.38	20	6	6	Y	31706
1523	10910	gene 5518	91.59	30	6	6	Y	25458
1762	21028	gene 5313	67.88	11	6	6	Y	49254
1768	13739	gene 5248	82.67	22	6	5	N	33943
1537	14306	gene 5194	94.97	23	6	6	Y	33754
1490	11746	gene 5123	97.14	11	6	6	Y	85765
1826	17474	gene 5036	83.15	15	6	6	Y	60478
1738	11566	gene 500	81.37	17	6	6	Y	43389
1538	17172	gene 4957	105.8	21	6	6	Y	33060
326	21075	gene 4931	116.05	53	6	6	Y	11293
1792	13794	gene 4916	100.12	22	6	6	Y	40224
768	13781	gene 4886	102.76	27	6	6	Y	21902
1165	13815	gene 4773	114.94	61	6	6	Y	16920
1809	21392	gene 47	92.21	31	6	6	Y	33747
1539	15568	gene 4667	76.93	5	6	6	Y	163361
602	13634	gene 462	102.94	87	6	6	Y	8789
1807	13708	gene 4437	97.76	21	6	6	Y	39906
1468	13653	gene 4416	72.58	23	6	6	Y	29840
1455	13497	gene 4387	94.76	23	6	6	Y	42223
1161	17439	gene 415	79.29	16	6	1	Y	46406
2013	17243	gene 4142	68.37	5	6	6	Y	129948
1602	13613	gene 3905	83.48	27	6	6	Y	30585
1374	13630	gene 3904	79.98	64	6	6	Y	10319
1879	28957	gene 384	77.5	8	6	6	Y	93940
1562	14293	gene 3723	89.78	26	6	6	Y	35026
1736	11584	gene 3712	72.94	21	6	6	Y	54179
1395	14793	gene 3535	85.81	6	6	6	Y	135082
1746	21414	gene 35	63.37	11	6	6	Y	90594
1798	13711	gene 3460	63.19	8	6	6	Y	103630
1534	17085	gene 34	81.12	26	6	6	Y	28412
1225	24977	gene 3383	116.8	88	6	6	Y	14952
1034	11545	gene 3143	68.91	8	6	3	Y	65445
1650	17735	gene 3044	93.87	18	6	6	Y	53414
1630	11198	gene 2819	70.73	12	6	6	Y	55682
1644	11208	gene 2818	83.45	26	6	6	Y	27047
1681	13548	gene 247	65.02	5	6	6	Y	168378
1440	17240	gene 2460	100.8	54	6	6	Y	16575
1458	17752	gene 2452	102.38	33	6	6	Y	31422
1441	21097	gene 2418	98.61	15	6	5	Y	71726
1755	21623	gene 2404	77.6	10	6	6	Y	94812
1699	11334	gene 2203	78.85	21	6	6	Y	32068
1416	11748	gene 2039	104.25	22	6	6	Y	37075
1120	17343	gene 2031	100.71	38	6	6	Y	24367
1982	17583	gene 1858	63.93	13	6	6	Y	67677
1445	15003	gene 18507	71.45	17	6	2	Y	52748
1981	13656	gene 18504	81.96	13	6	6	Y	56624
1505	14371	gene 18455	96.23	15	6	6	Y	54774
1685	18285	gene 18403	90.3	26	6	6	Y	29122
1511	13518	gene 18381	95.54	9	6	6	Y	104675
1226	17440	gene 17968	88.59	33	6	6	Y	25441
1236	11243	gene 17597	72.16	30	6	6	Y	22408
2026	17200	gene 17366	76.08	19	6	6	Y	54409
672	11383	gene 17362	95.51	47	6	6	Y	14029
1796	17376	gene 17255	95.49	27	6	6	Y	48306
1682	11998	gene 17163	69.53	7	6	5	Y	96516
1412	11739	gene 17133	105.25	18	6	6	Y	59897
1897	15524	gene 17122	78.41	7	6	6	Y	125838
1488	14785	gene 1699	86.3	5	6	6	Y	133203
1747	13753	gene 16969	73.31	6	6	6	Y	150979
1641	21022	gene 16930	100.66	29	6	6	Y	36695
889	11111	gene 16898	76.89	31	6	5	Y	23723
1890	11349	gene 16890	61.97	7	6	6	Y	111870
1532	11538	gene 16749	97.34	20	6	6	Y	41509
1191	13824	gene 16719	83.8	15	6	5	Y	40916
1810	17481	gene 16477	76.23	18	6	6	Y	44888
1549	21112	gene 16409	89.01	12	6	6	Y	67018
1512	14004	gene 16265	96.46	10	6	6	Y	75520
923	17325	gene 16102	103.31	47	6	6	Y	14315
1668	11304	gene 15986	76.33	5	6	6	Y	188761
1829	25004	gene 15906	67.04	17	6	6	Y	48944
1439	21016	gene 15867	105.23	9	6	5	Y	80950
1491	13701	gene 15816	97.28	4	6	6	Y	247450
1594	13445	gene 15774	100.18	28	6	6	Y	29097
1435	21091	gene 1572	96.11	33	6	6	Y	34605
533	13580	gene 15696	104.32	54	6	6	Y	15335
1548	21182	gene 15645	89.04	14	6	6	Y	53781
1279	11197	gene 1549	100.74	29	6	6	Y	36112
1875	11090	gene 15435	87.42	17	6	3	Y	48082
1847	19198	gene 15405	94.53	22	6	6	Y	57890
1315	17368	gene 15365	109.6	39	6	6	Y	24077
1729	13678	gene 15182	83.46	27	6	6	Y	38136
1727	17188	gene 15155	108.46	32	6	6	Y	25545
1407	13961	gene 14938	101.32	18	6	5	Y	36583
1604	11139	gene 14936	87.38	27	6	6	Y	39744
1770	21063	gene 14915	78.65	4	6	6	Y	147426
355	17290	gene 14860	102.77	51	6	6	Y	20826
1614	11127	gene 14828	107.35	19	6	6	Y	46893
1521	17113	gene 14821	88.45	18	6	6	Y	50544
1363	13840	gene 14815	85.28	23	6	6	Y	28475
1716	17320	gene 14808	76.21	24	6	1	Y	26669
1462	13727	gene 14773	83.45	23	6	6	Y	40627
1517	11074	gene 14290	74.96	15	6	6	Y	40860
1595	13461	gene 14285	65.18	34	6	6	Y	23587
1567	14464	gene 14171	99.37	4	6	6	Y	241589
867	17458	gene 13801	95.21	53	6	6	Y	9558
774	17067	gene 13600	100.16	27	6	5	Y	22536
1285	13698	gene 13563	97.7	64	6	6	Y	11341
1884	17102	gene 13552	88.03	10	6	6	N	88695
1857	12140	gene 13352	64.01	3	6	5	N	259400
1516	17268	gene 13348	69.88	6	6	5	Y	123674
1437	12096	gene 13329	91.76	22	6	6	Y	43847
1749	12783	gene 13127	81.85	4	6	6	Y	199142
1772	17066	gene 12947	72.18	13	6	6	Y	55060
1753	11095	gene 12756	82.57	6	6	6	Y	142146
1607	11131	gene 12625	105.36	41	6	6	Y	27744
1418	17600	gene 12394	85.32	16	6	5	Y	53013
1742	14087	gene 1239	72.08	18	6	6	Y	54069
382	13596	gene 12381	88.37	54	6	6	Y	9167
1704	14250	gene 12117	64	19	6	6	Y	53748
1354	11356	gene 11840	87.48	22	6	6	Y	42490
1877	11518	gene 11730	61.37	5	6	6	Y	153726
1758	10925	gene 11644	79.66	32	6	6	Y	19354
1689	21116	gene 11545	84.72	25	6	6	Y	37481
1204	11600	gene 1150	79.38	39	6	6	Y	15116
1750	17348	gene 11431	80.44	5	6	6	Y	152523
1658	13665	gene 11340	63.11	8	6	6	Y	93861
1619	17121	gene 11286	72.92	22	6	6	Y	31243
992	21127	gene 11114	81.49	36	6	6	Y	14966
1674	14204	gene 10991	94.32	14	6	6	Y	70232
1851	13645	gene 10989	68.3	25	6	6	Y	31176
1431	15328	gene 10811	75.29	14	6	1	Y	45788
1665	12228	gene 10313	69.48	8	6	6	Y	98362
1642	18453	gene 10008	81.99	19	6	6	Y	49591
1911	11261	gene 9955	77.32	3	5	5	Y	237787
924	11058	gene 9802	84.61	63	5	5	Y	8484
1554	21192	gene 9778	101.31	38	5	5	Y	21070
1323	25042	gene 9752	89.04	24	5	5	Y	29077
1627	13641	gene 97	79.56	28	5	5	Y	23907
1951	17387	gene 9673	95.29	25	5	5	Y	28329
1852	21051	gene 9664	75.56	16	5	5	Y	50190
2153	17364	gene 9608	75.81	20	5	5	Y	38766
1928	13828	gene 9551	84.7	21	5	5	Y	39627
1954	13568	gene 9247	71.16	30	5	5	Y	20217
1737	17232	gene 9200	67.41	35	5	5	Y	19107
1728	14338	gene 9149	75.76	18	5	5	Y	46409
2085	21126	gene 9087	70.08	18	5	5	Y	41202
2127	29112	gene 8837	60.52	6	5	5	Y	125678
1811	14134	gene 8765	68.33	15	5	5	Y	38568
2117	17190	gene 8699	81.57	21	5	5	Y	29926
1979	17219	gene 8686	82.17	16	5	5	N	46301
1306	21067	gene 8602	100.99	25	5	3	Y	25553
1903	17413	gene 8528	81.96	20	5	5	Y	38561
1850	13688	gene 8461	74.81	18	5	5	Y	38059
1881	21449	gene 8447	71.44	5	5	5	Y	147838
1910	17137	gene 8416	85.59	28	5	5	Y	24143
1609	17633	gene 8261	81.54	28	5	5	Y	26310
1043	13489	gene 7930	83.68	41	5	5	Y	12910
1631	17265	gene 7907	70.05	25	5	5	Y	21270
1524	14890	gene 7889	91.16	28	5	5	Y	29030
1819	17308	gene 7820	73.71	13	5	5	Y	60328
1959	17125	gene 7624	72.25	19	5	5	Y	44896
1551	21291	gene 7531	85.68	26	5	5	Y	32489
1813	13866	gene 727	77.62	19	5	5	Y	31908
2049	11116	gene 7255	66.57	14	5	1	Y	44065
2004	13810	gene 7167	99.9	27	5	5	Y	37184
1993	11024	gene 7143	62.42	34	5	5	Y	16305
1495	13749	gene 7141	78.54	31	5	5	Y	20974
1734	11453	gene 6958	86.15	27	5	5	Y	24547
1784	12219	gene 6826	59.69	29	5	5	Y	44221
1708	14289	gene 6822	89.56	43	5	5	Y	16594
1536	21009	gene 6820	104.36	51	5	5	Y	16037
1307	17488	gene 678	71.59	32	5	5	Y	13733
1780	29011	gene 6692	78.55	31	5	5	Y	23439
1935	13956	gene 6651	64.06	8	5	5	Y	90601
1848	21041	gene 650	82.18	19	5	5	Y	38641
1566	11555	gene 6420	68.94	17	5	5	Y	33780
1878	11115	gene 6413	76.31	15	5	2	Y	43991
1898	11580	gene 6273	70.54	17	5	5	Y	37041
1880	11737	gene 6116	72.69	14	5	5	Y	47632
1714	11755	gene 6028	77.65	7	5	5	Y	81678
2088	11498	gene 5864	64.63	7	5	5	Y	78570
630	21233	gene 5779	95.6	48	5	5	Y	10230
1868	13841	gene 5704	69.74	38	5	5	Y	20169
2073	13891	gene 5679	68.78	12	5	5	Y	63763
1778	13545	gene 5667	92.08	16	5	5	Y	49453
1126	17357	gene 5663	96.14	48	5	5	Y	12359
1535	17226	gene 556	91.3	19	5	5	Y	44094
1711	13879	gene 5484	77.99	15	5	5	Y	43881
1932	21185	gene 5480	69.78	10	5	5	Y	64561
1688	14821	gene 5427	87.78	24	5	5	Y	30865
1364	17454	gene 5403	90.27	17	5	5	Y	52573
1542	11607	gene 5392	71.08	15	5	5	Y	33266
832	11328	gene 5241	89.23	26	5	4	Y	25883
1683	12374	gene 5142	57.87	12	5	5	Y	36878
2076	12484	gene 5130	67.66	9	5	5	Y	62741
905	13968	gene 5122	102.96	35	5	5	Y	21571
1074	13830	gene 5077	111.1	38	5	5	Y	17528
711	10961	gene 5052	88.89	43	5	5	Y	10718
2121	25137	gene 4965	70.35	29	5	5	Y	30349
1669	17119	gene 4950	59.44	17	5	5	Y	38651
1652	17382	gene 4913	74.03	21	5	5	Y	38000
1760	11458	gene 4911	83.75	8	5	5	Y	89625
1032	21217	gene 4889	91.1	22	5	3	Y	31384
836	17073	gene 4854	72.84	38	5	5	Y	10229
1853	13534	gene 4756	75.46	11	5	5	Y	56242
2067	21173	gene 4582	75.69	16	5	5	Y	50213
1971	13217	gene 4556	53.97	8	5	5	Y	75888
1015	17135	gene 4537	104.69	45	5	5	Y	17311
1888	12745	gene 4418	74.34	5	5	5	Y	178183
2160	13685	gene 4336	89.08	10	5	5	Y	54503
1751	12888	gene 4279	69.32	11	5	4	Y	61710
1938	13517	gene 4233	75.92	12	5	5	Y	55199
1463	17182	gene 4211	86.24	33	5	5	Y	15036
1376	17582	gene 4145	83.43	41	5	5	Y	15372
1626	14168	gene 4125	100.51	19	5	5	Y	35756
1475	17411	gene 4091	82.74	12	5	5	Y	51207
2071	21043	gene 4042	80.53	10	5	5	Y	60744
1913	21201	gene 4013	82.46	5	5	5	Y	116121
798	17184	gene 3991	78.04	13	5	5	Y	31782
1646	25081	gene 3895	81.84	18	5	5	Y	38849
1968	13933	gene 3699	70.12	8	5	5	Y	88828
2120	12716	gene 3642	81.03	9	5	4	Y	93224
1064	17374	gene 3641	76.6	23	5	3	Y	24419
1011	14019	gene 3620	95.67	26	5	5	Y	15056
2057	29073	gene 3573	77.83	11	5	5	Y	63535
1816	13732	gene 3522	65.67	6	5	5	Y	105099
2151	21374	gene 3478	66.53	12	5	5	Y	61203
1560	13589	gene 3261	88.1	14	5	5	Y	58525
1125	21029	gene 3147	124.99	44	5	5	Y	25511
2056	24965	gene 312	83	13	5	5	Y	80066
1629	17175	gene 3095	92.5	27	5	5	Y	23089
1953	17479	gene 3080	69.42	15	5	5	Y	50626
1759	14075	gene 3055	102.7	8	5	5	Y	70102
1178	21682	gene 3033	94.53	21	5	5	Y	53093
1849	17316	gene 3021	93.35	22	5	5	Y	35703
608	14131	gene 2966	90	42	5	5	Y	12202
1447	14054	gene 2914	77.3	38	5	4	Y	16285
800	11572	gene 2849	100.95	47	5	5	Y	12980
2183	17322	gene 2733	77.08	6	5	5	N	102878
1995	17092	gene 2710	48.11	5	5	5	Y	87939
1651	21109	gene 2669	71.73	24	5	5	Y	25453
1812	17122	gene 2599	68.45	10	5	5	Y	68348
1918	14099	gene 2519	57.13	9	5	4	Y	81042
1305	13588	gene 2427	107.34	46	5	5	Y	16505
1355	24960	gene 2397	84.64	33	5	5	Y	22242
1795	11310	gene 2194	91.16	42	5	5	Y	24621
1991	21117	gene 2119	58.05	5	5	5	Y	140828
1700	21037	gene 2096	84.6	13	5	5	Y	58622
829	17351	gene 1975	106.05	57	5	5	Y	14445
916	14680	gene 18491	91.41	38	5	1	Y	21827
1814	13571	gene 18396	70.77	8	5	5	Y	79560
1930	21355	gene 18380	78.57	19	5	5	Y	37416
2126	14322	gene 18290	58.08	13	5	5	Y	49217
2040	11315	gene 18280	64.41	5	5	5	Y	156488
1830	17527	gene 18184	89.76	29	5	5	Y	23487
1540	14310	gene 18134	77.35	23	5	5	Y	32416
1553	17567	gene 1806	83.22	18	5	5	Y	32511
1827	13817	gene 1803	90.09	26	5	5	Y	34528
2005	21065	gene 1788	88.51	12	5	5	Y	67844
1904	13805	gene 1783	69.34	5	5	5	Y	142672
2032	21103	gene 1777	57.42	9	5	5	Y	64157
2072	25031	gene 17715	77.09	11	5	5	Y	57464
1771	11072	gene 17517	87.15	12	5	5	Y	55441
1297	14561	gene 17390	94.55	16	5	5	Y	61967
1899	11245	gene 17372	70.03	15	5	5	Y	45633
789	14144	gene 17066	97.77	48	5	5	Y	18415
2114	11398	gene 17007	69.85	17	5	5	Y	24664
950	11305	gene 16903	92.84	33	5	5	Y	19286
1634	13528	gene 16857	102.94	15	5	5	Y	44081
1978	13832	gene 16856	96.38	16	5	5	Y	55350
1717	21150	gene 1683	70.94	22	5	5	Y	29259
1202	17094	gene 16708	81.07	44	5	1	Y	14153
1948	12778	gene 16460	80.74	13	5	5	Y	54195
1929	17360	gene 1633	82.81	22	5	5	Y	28960
668	17118	gene 16305	90.93	32	5	4	Y	15922
951	13791	gene 16266	100.37	28	5	5	Y	17022
426	13566	gene 16254	96.68	78	5	5	Y	8473
2084	12525	gene 16231	97.63	25	5	5	Y	33335
1919	17112	gene 16153	69.91	20	5	5	Y	33842
1633	10987	gene 1607	56.81	31	5	1	Y	17279
2082	11571	gene 15579	55.14	5	5	4	Y	110448
1247	17090	gene 15540	63.71	16	5	3	Y	41002
1286	11897	gene 15501	78.99	25	5	5	Y	28794
1887	11223	gene 15447	59.45	9	5	1	Y	59278
1387	17233	gene 15374	73.64	14	5	4	Y	40121
1779	11291	gene 15356	86.2	7	5	5	Y	79934
2015	11417	gene 15302	76.74	12	5	5	Y	45949
1606	21030	gene 152	65.92	59	5	5	N	10601
2029	21138	gene 15161	58.35	17	5	5	Y	34325
1719	21547	gene 15126	86.73	20	5	5	Y	37500
1476	14682	gene 15093	84.98	16	5	5	Y	41740
1500	11551	gene 15079	86.86	15	5	0	Y	57374
1687	19415	gene 15016	83.45	13	5	5	Y	62775
1269	21058	gene 14987	80.52	18	5	4	Y	39665
2119	14082	gene 14867	63.7	10	5	5	Y	75634
1781	14162	gene 1480	95.76	18	5	5	Y	44408
2097	11494	gene 14778	70.89	3	5	5	Y	222422
819	18062	gene 14608	83.52	10	5	0	Y	65293
1287	24955	gene 14353	81.8	15	5	5	Y	36048
1735	21032	gene 14308	75.2	23	5	5	Y	37108
1773	13187	gene 14296	77.46	13	5	5	Y	60254
2077	13493	gene 14274	57.48	3	5	5	Y	224866
1329	11078	gene 14192	77.47	17	5	5	Y	30560
2104	17210	gene 14137	50.4	8	5	5	Y	80643
1705	14032	gene 14097	59.1	12	5	5	Y	50256
1900	14774	gene 14092	79.79	9	5	5	Y	70179
1958	11770	gene 1399	71.36	9	5	5	Y	69636
1763	13760	gene 13821	97.61	15	5	5	Y	43579
2096	25018	gene 1380	70.25	7	5	5	Y	98229
1527	21445	gene 13654	74.39	35	5	5	Y	24200
1316	17217	gene 13586	81.14	21	5	5	Y	27708
1980	21039	gene 13544	82.53	14	5	5	Y	44132
1477	11514	gene 13534	100.38	12	5	5	Y	72919
1636	17469	gene 13525	77.67	13	5	5	Y	51221
1936	11254	gene 13475	64.57	12	5	5	Y	54843
1861	17372	gene 13429	74.66	35	5	5	Y	20849
1063	14156	gene 13308	85.54	24	5	5	Y	30693
1508	21382	gene 13264	75.1	23	5	5	Y	26887
1912	13736	gene 13197	75.44	15	5	5	Y	54454
1893	24957	gene 13150	72.39	15	5	5	Y	55410
1526	11497	gene 13135	86.06	16	5	5	Y	37038
1889	15075	gene 12936	72.77	4	5	4	Y	261018
1430	17673	gene 12903	75.56	33	5	5	Y	20916
2006	13463	gene 12680	76.82	7	5	5	Y	78358
1987	32946	gene 12671	72.18	50	5	4	Y	14495
1800	13449	gene 12664	73.65	16	5	5	Y	36639
2099	12407	gene 12451	59.49	5	5	5	Y	148315
982	12094	gene 12373	91.7	7	5	5	Y	92521
1635	25213	gene 12309	72.86	36	5	5	Y	23615
1833	11578	gene 12295	95.45	15	5	5	Y	52135
1986	25064	gene 12091	65.52	14	5	5	Y	58081
1691	11662	gene 12085	77.61	19	5	4	Y	40719
1377	13882	gene 12041	87.42	30	5	5	Y	17937
1876	14125	gene 11947	74.7	5	5	5	Y	197320
1528	10982	gene 11891	57.9	28	5	1	Y	19472
2131	11979	gene 11842	58.24	16	5	5	Y	33211
1931	13924	gene 11750	72.38	14	5	5	Y	55939
1605	17329	gene 11749	83.93	10	5	5	Y	77632
1832	14750	gene 11525	88.78	12	5	5	N	53008
1670	13942	gene 11486	84.6	37	5	5	Y	13293
2075	21197	gene 11421	86.57	6	5	5	Y	123473
1162	11367	gene 11413	81.16	40	5	5	Y	12756
1055	15059	gene 11280	83	39	5	5	Y	14936
2046	12421	gene 11124	68.88	7	5	5	Y	103552
1618	14703	gene 11112	90.73	29	5	5	Y	19476
1116	17195	gene 11096	96.24	79	5	5	Y	10062
1950	17156	gene 11059	96.43	18	5	5	Y	41069
609	17224	gene 10985	95.81	37	5	5	Y	14430
1992	25408	gene 10955	56.94	5	5	5	Y	108693
1702	15173	gene 10706	73.78	12	5	5	Y	47368
1298	21115	gene 10624	61.8	36	5	1	Y	19465
1947	21050	gene 10584	83.24	8	5	5	Y	83634
1543	17179	gene 10501	88.84	20	5	5	Y	25855
1955	25059	gene 1047	69.41	14	5	5	Y	48962
1894	17149	gene 10344	84.38	7	5	5	Y	99832
2058	13691	gene 10326	72.54	26	5	4	Y	22589
2307	11073	gene 9998	64.54	6	4	4	Y	93511
2010	21181	gene 9956	65.57	13	4	4	Y	47371
2103	17426	gene 9830	56.55	28	4	4	Y	27898
2059	17585	gene 9762	65.6	5	4	4	N	89581
2158	21033	gene 954	72.84	5	4	4	Y	119471
2279	11823	gene 9480	76.8	26	4	4	Y	20608
1632	29028	gene 9446	68.78	17	4	4	Y	23355
1086	21105	gene 9406	70.73	25	4	4	Y	20569
2366	11432	gene 9328	59.99	3	4	4	Y	137459
2042	21054	gene 9264	85.84	9	4	2	Y	72096
1882	14038	gene 9261	75.09	4	4	4	Y	125134
1359	11327	gene 9175	74.96	29	4	4	Y	14265
2313	25157	gene 8949	59.26	23	4	4	Y	27938
2205	14941	gene 8942	52.79	7	4	4	Y	87370
2320	13563	gene 8938	51.91	11	4	4	Y	51901
1859	14005	gene 8923	62.58	27	4	4	Y	18932
2209	14000	gene 8905	53.89	9	4	4	Y	68594
2063	11539	gene 8813	67.75	4	4	4	Y	116860
1984	17103	gene 8803	89.35	14	4	4	Y	39389
2122	13965	gene 8722	78.88	11	4	4	Y	50774
1937	24964	gene 8518	75.24	8	4	4	Y	71315
1649	13826	gene 8432	76.54	6	4	4	Y	60056
1915	17201	gene 8357	80.53	9	4	4	Y	61858
2202	12021	gene 8286	60.55	20	4	4	Y	21352
1956	14102	gene 8285	76.9	23	4	4	Y	23582
2028	14060	gene 8186	76.18	22	4	4	Y	28239
986	17689	gene 8114	79.9	11	4	1	Y	34817
2231	17228	gene 8072	68.5	13	4	4	Y	54542
1782	13612	gene 8039	75.17	8	4	4	Y	56076
2159	29202	gene 7957	63.39	9	4	4	Y	50822
2048	11324	gene 7939	51.18	2	4	4	Y	192342
2155	32943	gene 7924	67.01	13	4	4	Y	54316
814	11068	gene 7916	83.41	61	4	4	Y	9727
1840	13814	gene 7863	65.27	11	4	4	Y	50681
1221	17307	gene 7650	79.56	22	4	4	Y	24195
1985	13434	gene 758	71.54	4	4	4	Y	134802
1872	14218	gene 7392	57.16	25	4	4	Y	20765
2312	13237	gene 7391	55.55	6	4	4	Y	87116
1818	17174	gene 7380	83.57	67	4	4	Y	8994
1863	21154	gene 7225	71.53	60	4	4	Y	6846
1983	17151	gene 719	75.6	11	4	4	Y	42068
1895	13873	gene 7130	88.03	16	4	4	Y	35214
2165	17616	gene 71	56.66	19	4	4	Y	36277
1690	21946	gene 6848	107.24	22	4	4	Y	44584
2190	13603	gene 6827	67.55	18	4	4	Y	29875
2260	14100	gene 6743	55.65	10	4	4	Y	55587
2236	14066	gene 6741	56.67	14	4	4	Y	40726
2054	15141	gene 6620	80.13	18	4	0	Y	47952
2102	25144	gene 6576	61.69	9	4	4	Y	77571
2124	14078	gene 6532	75.1	13	4	4	Y	52996
1451	14173	gene 6491	70.2	51	4	4	Y	8492
2203	13762	gene 6482	74.71	5	4	4	Y	115228
1996	17429	gene 6418	54.25	16	4	4	Y	32761
2157	28927	gene 6274	65.97	8	4	3	N	74330
1620	13950	gene 6264	68.4	18	4	4	Y	33359
2352	17958	gene 6257	60.13	12	4	4	Y	38352
1961	21158	gene 6177	103.35	27	4	4	Y	34778
2101	14576	gene 606	79.93	21	4	4	Y	28465
2041	13741	gene 6024	75.31	5	4	4	Y	140322
2246	17389	gene 5993	60.9	8	4	4	Y	61574
741	21122	gene 5968	80.31	28	4	1	Y	15803
1997	14311	gene 5959	64.94	12	4	4	Y	52532
2351	25192	gene 589	66.08	17	4	4	Y	48672
1317	11179	gene 5871	61.88	10	4	4	Y	42207
1869	17652	gene 584	78.52	46	4	4	Y	13490
1783	14036	gene 5675	78.6	10	4	4	Y	57359
2208	14974	gene 5666	67.74	10	4	4	Y	76707
2138	11612	gene 5655	68.15	13	4	4	Y	36065
2311	21354	gene 549	69.84	14	4	4	Y	55629
1886	11619	gene 5415	54.27	15	4	4	Y	41614
1844	13679	gene 5405	45.86	6	4	4	Y	77496
2069	13860	gene 5391	56.9	24	4	4	Y	20779
1787	13453	gene 539	75.72	10	4	3	Y	47809
1448	13629	gene 5338	77.58	26	4	4	Y	19340
1917	15659	gene 5299	70.01	7	4	4	Y	74377
2242	14147	gene 5190	48.66	6	4	4	Y	109930
2161	13281	gene 4977	63.22	9	4	4	Y	52654
2234	15091	gene 477	65.04	7	4	4	Y	81491
1960	21399	gene 4719	64.26	7	4	4	Y	76381
1965	14143	gene 4674	61.85	11	4	4	N	42379
2060	11914	gene 4658	68.6	3	4	4	Y	160048
1492	17512	gene 4631	68.92	35	4	4	Y	18590
2031	21455	gene 4606	64.32	29	4	4	Y	26198
2254	13502	gene 4589	80.17	7	4	4	Y	83548
2141	21096	gene 4562	47.17	7	4	4	Y	73614
2385	17708	gene 4423	73.09	14	4	4	Y	39899
2237	11201	gene 4369	56.42	11	4	4	Y	48096
2282	14788	gene 4171	70.08	11	4	4	Y	51715
1866	14237	gene 4135	55.41	16	4	0	Y	22307
2244	13635	gene 4071	67.51	14	4	4	Y	39327
1342	13541	gene 4018	72.53	48	4	4	Y	7516
1707	17390	gene 4009	79.56	27	4	4	Y	21102
2051	14934	gene 3761	81.03	16	4	4	Y	52958
2386	21274	gene 3570	65.72	25	4	4	Y	23430
2012	11140	gene 3401	78.85	31	4	4	Y	15171
1647	11191	gene 3345	76.17	8	4	4	Y	73117
2235	13861	gene 3340	66.13	51	4	4	Y	12924
2184	17213	gene 329	74.21	6	4	4	Y	77195
1105	24959	gene 3279	86.17	28	4	4	Y	18882
945	13911	gene 3025	94.76	23	4	4	Y	20189
1856	25080	gene 2975	79.64	16	4	4	Y	41712
2305	21235	gene 2902	71.34	38	4	4	Y	18136
1817	21479	gene 2878	69.64	16	4	4	N	41462
1967	17159	gene 2851	71.92	13	4	4	Y	42076
2108	11480	gene 2824	49.32	7	4	4	Y	74861
1786	13895	gene 2785	117.98	19	4	4	Y	32615
1939	18365	gene 2725	71.58	9	4	4	Y	60185
2027	24969	gene 2684	71.46	30	4	4	Y	17341
1940	17299	gene 2676	79.04	10	4	3	Y	46371
1964	14860	gene 2668	82.8	23	4	4	Y	33429
1469	17337	gene 2632	91.59	23	4	4	Y	24994
2140	13818	gene 2613	80.25	28	4	4	Y	16751
2396	14307	gene 2597	51.48	11	4	4	Y	50781
1941	21457	gene 2412	64.3	15	4	4	Y	38590
2281	21683	gene 2340	63.32	27	4	4	Y	31443
2211	12160	gene 2335	61.39	1	4	4	Y	615628
2164	32949	gene 2260	63.96	10	4	4	Y	45373
2007	13604	gene 2234	75.05	13	4	4	Y	40724
2241	14220	gene 2188	68.34	16	4	4	Y	44144
2285	17167	gene 2166	61.22	12	4	4	Y	42887
2265	11786	gene 2069	71.62	36	4	4	Y	13706
2344	21085	gene 2057	75.14	7	4	4	Y	76566
1238	21021	gene 2000	99.99	33	4	4	Y	21235
1444	17369	gene 1874	69.42	44	4	4	Y	23276
2047	17672	gene 1849	64.23	8	4	4	Y	60894
2079	21551	gene 18448	60.08	10	4	4	Y	49121
1835	13605	gene 18440	76.03	30	4	4	Y	16921
948	17421	gene 18437	81.16	10	4	1	Y	38485
2353	21304	gene 18421	70.64	13	4	4	Y	56441
2009	17510	gene 18294	66.55	9	4	4	Y	50674
2347	17540	gene 18246	60.45	12	4	4	Y	50593
2086	15126	gene 18165	77.87	10	4	4	Y	62708
2283	21370	gene 18109	61.73	10	4	4	Y	45816
2050	13380	gene 18079	52.23	3	4	4	Y	206883
2092	11483	gene 18059	69.46	21	4	3	Y	23101
1073	21082	gene 18031	77.62	42	4	4	Y	12108
1892	17725	gene 17964	53.73	7	4	4	Y	85548
2154	17194	gene 17801	85.34	11	4	4	Y	49285
2310	11476	gene 17701	61.67	7	4	4	Y	85348
1836	17206	gene 17699	76.38	14	4	4	Y	33686
1392	24976	gene 17615	75.88	38	4	4	Y	13620
1943	13855	gene 17351	76.51	11	4	4	Y	51010
2398	11040	gene 17298	45.83	23	4	4	Y	22845
2226	11758	gene 17199	42.97	5	4	4	Y	91282
1179	13585	gene 17003	73.94	25	4	4	Y	15019
2142	28993	gene 1698	57.3	39	4	4	Y	16038
2030	28980	gene 16953	67.01	13	4	4	Y	49449
2223	11272	gene 16884	78.87	9	4	4	Y	75712
2129	13447	gene 16874	54.07	13	4	4	Y	38990
2387	13889	gene 16861	72.15	15	4	4	Y	48979
2137	18743	gene 1677	50.55	6	4	4	Y	120750
1799	14612	gene 16763	66.49	31	4	4	Y	16985
2349	17291	gene 16686	81.24	21	4	4	Y	28475
1384	21298	gene 16555	76.68	14	4	3	Y	42267
1969	21245	gene 16474	61.24	33	4	1	Y	17742
2346	17819	gene 16403	62.96	21	4	4	Y	32219
1227	14544	gene 16379	56.1	18	4	2	Y	21450
2197	17513	gene 16370	40.27	5	4	3	Y	74140
1322	21107	gene 16314	76.6	39	4	4	Y	16817
1765	11534	gene 16277	65.14	11	4	0	Y	38140
2308	21155	gene 16240	71.34	14	4	4	Y	44988
1016	17544	gene 16186	49.19	38	4	4	Y	7991
2343	13917	gene 16167	66.6	6	4	4	Y	80134
1248	11780	gene 16128	97.51	48	4	4	Y	13762
1891	13988	gene 15927	79.22	29	4	4	Y	26399
1855	17451	gene 1590	89.49	52	4	4	Y	14262
2098	13807	gene 15836	68.65	8	4	3	Y	64589
2348	17603	gene 1583	80.16	13	4	4	Y	54106
2089	11300	gene 15815	54.39	11	4	4	Y	52154
1815	28928	gene 15775	71.32	23	4	4	Y	27877
2008	13847	gene 15753	72.34	20	4	4	Y	25596
1805	28922	gene 15731	80.15	10	4	4	Y	60118
2185	24981	gene 15700	71.96	20	4	4	Y	31344
917	21031	gene 15652	87.78	32	4	4	Y	28974
2233	21187	gene 15646	86.78	6	4	4	Y	114870
1030	13593	gene 15644	96.36	67	4	4	Y	7117
2256	21248	gene 15623	71.51	9	4	4	Y	67516
2309	17465	gene 15609	61.8	14	4	4	Y	47674
1934	13619	gene 1538	68.85	13	4	4	Y	35372
1804	21038	gene 15369	73.71	19	4	4	Y	23336
1574	21208	gene 15339	77.01	11	4	4	Y	47844
2034	14240	gene 15328	68.04	14	4	4	Y	35211
1914	12202	gene 15219	59.78	8	4	4	Y	71581
2306	32944	gene 15211	86.23	15	4	4	Y	46704
1123	11637	gene 1515	74.81	41	4	1	Y	10177
2240	11727	gene 14910	54.42	4	4	4	Y	138416
1994	11274	gene 14833	66.9	12	4	4	Y	42392
899	14139	gene 148	98.52	48	4	4	Y	11349
1597	11052	gene 14760	93.3	30	4	4	Y	29206
2145	11395	gene 14734	44.54	25	4	4	Y	13960
1906	12145	gene 146	83.37	7	4	4	Y	77884
2052	12116	gene 14551	62.06	2	4	4	Y	268959
2326	14245	gene 14506	60.89	11	4	4	Y	37532
2152	14183	gene 14490	68.84	16	4	4	Y	32595
2087	21048	gene 14408	76.51	12	4	4	Y	44791
1703	17313	gene 14395	80.01	25	4	4	Y	22082
1237	21086	gene 14384	93.48	18	4	3	Y	40073
1610	17386	gene 14320	60.39	13	4	4	Y	28832
1905	21027	gene 1432	72.17	25	4	4	Y	21354
2390	21553	gene 14317	54.4	28	4	4	Y	26687
1962	13743	gene 1431	78.79	10	4	4	Y	46212
2278	11240	gene 14257	77.87	12	4	4	Y	47270
1820	21163	gene 14225	56.9	12	4	4	Y	36021
2062	17168	gene 14194	50.68	4	4	4	Y	151690
1831	17400	gene 14155	100.05	12	4	4	Y	46708
2290	21139	gene 14050	64.83	19	4	3	Y	28272
2277	13796	gene 13969	97.7	13	4	4	Y	48728
2150	21281	gene 13850	71.66	17	4	4	Y	32903
2106	11530	gene 13831	66.64	28	4	4	Y	17859
2118	21147	gene 13581	73.18	19	4	2	Y	28174
1569	12187	gene 13528	80.67	16	4	4	Y	36189
1901	17472	gene 13473	64.12	20	4	4	Y	21199
1944	17339	gene 13433	74.8	13	4	4	Y	40065
2258	13573	gene 13413	52.76	8	4	4	Y	78623
2170	15152	gene 13357	61.43	39	4	4	Y	16354
2186	21071	gene 13250	77.63	23	4	4	Y	27847
1860	11185	gene 13212	90.33	13	4	3	Y	39737
2367	17280	gene 13081	60.45	12	4	4	Y	36170
1775	11034	gene 12962	56.67	28	4	4	Y	11532
1789	11561	gene 12932	52.68	13	4	3	Y	24514
2074	11610	gene 12905	79.17	12	4	4	Y	46685
1555	11271	gene 12852	86.27	42	4	4	Y	15878
2011	14177	gene 12774	80.57	13	4	4	Y	52475
2100	15933	gene 12698	90.96	23	4	4	Y	23026
1837	13787	gene 12687	76.67	16	4	4	Y	37239
2345	12334	gene 12599	60.89	9	4	4	N	54741
1963	12231	gene 12565	77.99	40	4	4	Y	13792
1885	11043	gene 125	70.58	22	4	4	Y	26055
2394	25218	gene 12467	55.02	6	4	4	Y	95989
1867	21193	gene 12453	82.68	8	4	4	Y	39164
2061	19238	gene 12393	64.2	16	4	4	Y	44605
2384	17514	gene 12286	79.25	18	4	3	N	35521
1192	11527	gene 12149	52.72	21	4	1	Y	15610
2284	13628	gene 1212	57.58	28	4	4	Y	21341
2128	29114	gene 12070	56.27	10	4	4	Y	65158
1916	19280	gene 12017	62.35	3	4	4	Y	149818
2257	17104	gene 12015	77.88	20	4	4	Y	28669
1988	17545	gene 1198	65.71	18	4	4	Y	28513
1660	10975	gene 11963	79.44	15	4	4	Y	48857
2156	24980	gene 11951	75.59	5	4	4	Y	108385
2171	17635	gene 11946	46.77	12	4	4	Y	39184
2255	13798	gene 11892	65.77	33	4	4	Y	21795
2123	11694	gene 11699	73.86	19	4	4	Y	32938
2315	11250	gene 11564	62.73	26	4	4	N	20785
1009	17079	gene 11552	87.79	20	4	4	Y	24078
1541	25341	gene 11549	89.43	16	4	4	Y	35298
1966	25030	gene 11527	89.48	8	4	4	Y	66063
2187	24984	gene 11395	67.01	39	4	1	Y	16529
2188	24986	gene 11394	65.22	15	4	1	Y	44599
1834	14328	gene 11331	79.13	15	4	4	Y	31630
1842	12459	gene 11312	60.24	9	4	3	Y	48926
1720	28963	gene 11067	73.46	36	4	4	Y	17487
2204	22144	gene 11020	68.78	12	4	4	Y	48222
1556	21467	gene 10995	70.6	15	4	4	Y	51964
1730	13958	gene 10983	95.46	25	4	4	Y	25774
2038	11273	gene 10948	74.34	3	4	4	Y	224205
1838	14093	gene 10782	61.89	19	4	4	Y	31585
2044	14407	gene 10752	59.75	7	4	4	Y	100159
2213	18690	gene 10751	54.59	3	4	4	Y	159862
2232	14194	gene 10738	69.76	13	4	4	Y	57270
1870	17407	gene 10735	58.88	11	4	4	Y	50839
2280	11978	gene 10618	59.95	31	4	4	Y	21547
1557	14128	gene 1046	72.94	26	4	4	Y	17495
1739	21156	gene 1043	72.52	21	4	3	Y	22930
1706	25284	gene 10379	77.85	13	4	4	Y	39703
1621	18667	gene 1034	58.36	3	4	2	Y	138419
2143	11023	gene 1027	51.06	11	4	4	Y	47370
1802	11896	gene 10240	65.57	5	4	3	N	123636
2162	13909	gene 1023	57.33	8	4	4	Y	72829
[truncated: 972 more rows]

## Sheet: sample 2 proteomic
Protein Group	Protein ID	Accession	-10lgP	Coverage (%)	Peptide Number	Unique peptide	PTM	Mass
1	10852	gene 1237	276.95	78	184	183	Y	293444
9	10912	gene 15835	241.79	72	109	108	Y	193680
28	11199	gene 14503	229.11	40	105	104	Y	358897
46	10840	gene 5225	202.57	46	90	85	Y	225797
54	10844	gene 5192	196.73	43	85	80	Y	231152
12	10886	gene 228	228.22	81	74	73	Y	108540
17	10841	gene 5985	223.37	75	71	69	Y	99315
4	10850	gene 11821	212	81	71	67	Y	70771
157	10892	gene 5327	191.3	39	69	69	Y	251480
186	10848	gene 14297	188.22	31	68	68	Y	304051
134	10949	gene 2422	198.92	31	67	59	Y	384124
44	10905	gene 5658	201.22	72	63	62	Y	115647
136	13404	gene 6830	189.19	49	62	61	Y	201558
85	10842	gene 18005	198.77	54	62	61	Y	139736
132	10864	gene 17115	195.72	36	60	60	Y	259372
122	10843	gene 8200	196.16	44	56	54	Y	172532
71	10926	gene 3876	198.23	52	56	56	Y	128704
34	10856	gene 12264	197.16	70	54	29	Y	80892
118	10924	gene 7491	204.47	34	53	53	Y	280018
126	10861	gene 17288	190.87	47	53	53	Y	147289
26	10846	gene 10004	200.07	80	53	31	Y	72051
99	10906	gene 8922	195.23	55	52	52	Y	109986
88	10863	gene 5973	185.66	54	52	52	Y	114412
27	11005	gene 13748	198.16	70	52	51	Y	93570
43	11037	gene 10375	213.22	71	52	52	Y	94784
40	11026	gene 14959	191.65	65	51	50	Y	88037
2	10900	gene 10617	215.63	85	51	51	Y	45568
22	10854	gene 2639	199.48	87	50	49	Y	53299
10	11688	gene 5705	205.95	81	49	49	Y	58850
32	10878	gene 1346	205.88	72	49	49	Y	86581
91	10867	gene 4653	183.34	56	45	44	Y	78543
60	10875	gene 4580	180.09	48	45	27	Y	87122
48	10941	gene 3241	179.91	66	45	45	Y	59773
7	11438	gene 2949	218.97	71	45	43	Y	66594
24	10882	gene 16271	207.91	67	45	43	Y	74138
104	10847	gene 13516	185.12	52	45	45	Y	107302
257	11002	gene 12263	190.35	41	45	45	Y	168815
59	10845	gene 2129	188.2	69	44	41	Y	79387
25	10874	gene 1201	196.72	67	44	44	Y	61776
42	11092	gene 1151	200.68	66	44	44	Y	76011
23	13384	gene 9245	193.4	86	43	42	Y	50217
86	11057	gene 1190	181.96	64	43	41	Y	82199
145	11501	gene 9869	172.26	54	42	40	Y	100099
219	15680	gene 8515	157.92	21	42	42	Y	235200
288	11393	gene 8014	176.38	47	42	42	Y	135669
245	11633	gene 7499	168.09	34	42	42	Y	163254
33	10931	gene 525	193.87	73	42	42	Y	74683
8	11590	gene 8503	198.08	71	41	41	Y	61617
83	11056	gene 4797	172.18	70	41	41	Y	47656
55	10948	gene 2046	180.19	78	41	41	Y	55874
100	10855	gene 1740	191.77	66	41	41	Y	83291
205	10866	gene 13504	170.74	47	41	41	Y	101272
341	11402	gene 1171	169.89	21	41	33	Y	381348
234	13717	gene 7944	173.51	44	40	39	Y	132713
39	10915	gene 6492	193.76	75	40	40	Y	53045
6	10862	gene 646	221.46	70	40	24	Y	49213
38	11105	gene 4986	186.49	50	40	40	Y	137132
154	15966	gene 1802	186.8	52	40	40	Y	116090
98	11066	gene 13909	185.13	72	40	40	Y	75224
279	13410	gene 13741	164.76	21	40	40	Y	306347
14	11411	gene 13550	173.28	77	40	36	Y	34281
15	11006	gene 12792	194.65	76	40	40	Y	55672
63	10917	gene 11270	209.14	75	40	40	Y	60683
129	10936	gene 1922	175.2	64	39	39	Y	83897
463	11537	gene 17684	156.8	23	39	39	Y	210849
472	14228	gene 1189	166.15	27	39	39	Y	197940
146	13125	gene 17099	184.09	53	38	38	Y	91181
314	11110	gene 16848	171.64	29	38	38	Y	166579
121	10897	gene 14991	173.92	49	38	38	Y	102321
68	12089	gene 13370	180.63	63	38	38	Y	70806
56	11289	gene 9984	194.27	76	37	37	Y	57641
5	10859	gene 5163	193.51	70	37	3	Y	41558
106	10894	gene 3344	177.01	46	37	14	Y	82512
96	11086	gene 1926	175.78	47	37	37	Y	113004
124	10911	gene 15864	174.55	61	37	37	Y	94344
37	11630	gene 11005	198.79	84	37	35	Y	52895
340	11852	gene 1029	165.94	36	37	37	Y	138473
19	11264	gene 4918	171.09	84	36	35	Y	33428
252	11495	gene 18063	175.55	40	36	35	Y	131669
158	10860	gene 16938	175.07	59	36	35	Y	67202
108	10857	gene 15722	173.69	53	36	32	Y	57622
94	11009	gene 15376	186.55	49	36	36	Y	91352
182	11944	gene 14223	182.93	59	36	35	Y	98648
220	13416	gene 9129	175.05	55	35	35	Y	101015
168	13429	gene 862	183.47	61	35	35	Y	80915
87	11013	gene 5723	180.53	76	35	33	Y	51951
116	10968	gene 5239	177.54	81	35	35	Y	61924
93	13110	gene 4869	188.12	51	35	35	Y	80373
239	13385	gene 2792	169.59	44	35	35	Y	108126
144	11320	gene 13181	173.14	53	35	33	Y	92250
515	11519	gene 10906	140.53	15	35	35	Y	317260
272	10868	gene 9493	160.43	58	34	33	Y	66548
31	13676	gene 6611	186.97	85	34	28	Y	58401
127	11903	gene 4143	184.33	55	34	34	Y	86427
21	10877	gene 17901	199.14	71	34	18	Y	49490
195	10893	gene 13502	176.7	50	34	34	Y	92143
189	10849	gene 11468	165.29	49	34	33	Y	82937
123	13425	gene 7673	170.68	80	33	24	Y	55621
67	10986	gene 6866	181.93	82	33	33	Y	40918
226	13648	gene 5118	167.63	61	33	33	Y	77207
169	10955	gene 4025	169.49	45	33	33	Y	92531
212	11683	gene 3660	166.66	43	33	33	Y	99911
36	12039	gene 2606	177.02	70	33	32	Y	53786
201	11430	gene 15843	169.8	43	33	32	Y	97802
16	11047	gene 8716	220.29	86	32	32	Y	53049
90	12952	gene 7632	179.36	77	32	32	Y	53350
61	10896	gene 4073	167.82	91	32	32	Y	38609
112	10870	gene 3182	160.46	59	32	30	Y	54735
356	11695	gene 1856	164.9	38	32	31	Y	111679
187	13672	gene 92	168.2	53	31	31	Y	63070
263	11407	gene 5599	156.21	46	31	31	Y	72695
89	11557	gene 5079	158.72	59	31	30	Y	55279
199	13059	gene 4386	164.02	51	31	31	Y	90301
269	11049	gene 3592	164.63	44	31	31	Y	88431
419	14316	gene 2614	151.16	42	31	29	Y	116473
128	11673	gene 17802	166.66	71	31	31	Y	53832
626	12027	gene 15214	153.26	27	31	31	Y	168450
69	13829	gene 1173	179.49	65	31	30	Y	50961
374	10997	gene 7971	150.69	30	30	30	Y	127735
364	11890	gene 794	163.67	44	30	30	Y	102238
227	10865	gene 6653	167.9	56	30	28	Y	67937
58	11292	gene 6025	173.57	67	30	30	Y	50529
51	11895	gene 5221	179.62	35	30	30	Y	108053
3	11225	gene 3992	195.51	97	30	30	Y	30817
162	10923	gene 3578	161.33	68	30	30	Y	40659
153	11077	gene 2433	176.98	54	30	30	Y	80424
64	11416	gene 2062	180.41	61	30	30	Y	61255
74	10914	gene 18061	175.03	83	30	30	Y	45895
138	11490	gene 17746	174.12	62	30	30	Y	55090
300	12144	gene 16696	173.26	42	30	30	Y	110026
166	11321	gene 14955	167.46	80	30	30	Y	48996
266	13488	gene 12868	149.79	47	30	30	Y	81611
207	13535	gene 12328	160.79	58	30	29	Y	69510
601	10904	gene 10001	153.93	27	30	29	Y	156851
57	10967	gene 9440	178.91	55	29	29	Y	47890
150	11554	gene 9173	168.64	42	29	29	Y	62971
702	10943	gene 9140	147.16	20	29	29	Y	190006
361	11403	gene 8306	156.41	35	29	28	Y	103844
192	10940	gene 561	154.2	69	29	28	Y	34189
246	11308	gene 5386	167.3	60	29	29	Y	57282
231	10871	gene 4061	167.71	70	29	27	Y	51876
413	14567	gene 2319	152.98	38	29	29	Y	102771
258	11259	gene 2275	162.5	52	29	29	Y	72443
101	11048	gene 17893	168.65	84	29	29	Y	29339
194	10934	gene 16304	161.66	58	29	28	Y	65269
388	11624	gene 15597	152.37	39	29	29	Y	89311
29	11020	gene 15222	183.43	86	29	29	Y	33145
354	10944	gene 1248	151.12	55	29	28	Y	70945
198	10951	gene 9500	166.79	48	28	28	Y	64304
395	14077	gene 5716	138.41	57	28	27	Y	65290
301	10881	gene 4792	163.88	55	28	28	Y	64048
203	11219	gene 4542	172.29	65	28	27	Y	59664
109	13752	gene 4275	138.65	83	28	28	Y	35949
81	12169	gene 4137	164.84	62	28	28	Y	41177
433	11598	gene 3341	150.91	48	28	28	Y	79666
682	11730	gene 3134	140.56	38	28	28	Y	114061
206	11792	gene 2461	159.94	66	28	27	Y	56101
49	11340	gene 2384	176.02	64	28	28	Y	52503
518	13649	gene 17782	157.82	33	28	28	Y	135681
247	11296	gene 17424	159.65	45	28	28	Y	87853
156	11670	gene 1735	175.07	76	28	28	Y	50553
437	13387	gene 17040	158.69	62	28	28	Y	62340
50	11097	gene 16917	166.1	65	28	28	Y	50608
324	13424	gene 16338	153.44	37	28	27	Y	87435
445	13246	gene 14976	148	33	28	24	Y	118192
358	13394	gene 14049	153.59	36	28	27	Y	90802
214	10930	gene 12395	164.74	52	28	28	Y	61958
821	13501	gene 11352	131.87	16	28	28	Y	252658
323	11623	gene 9155	152.75	43	27	27	Y	74283
97	10851	gene 839	168.06	51	27	27	Y	49760
172	11170	gene 5674	153.96	72	27	27	Y	28608
218	13723	gene 494	162.84	51	27	27	Y	65765
79	13750	gene 4884	184.59	74	27	27	Y	52952
357	13469	gene 3914	158.13	41	27	27	Y	87623
274	13581	gene 3831	161.63	57	27	26	Y	59988
583	11540	gene 3661	140.49	18	27	27	Y	221832
414	11379	gene 18330	163.67	39	27	27	Y	107563
292	13663	gene 1828	156.79	64	27	27	Y	54976
73	13734	gene 16110	171.68	67	27	27	Y	40985
45	10959	gene 15452	175.44	68	27	27	Y	46657
389	10884	gene 1357	159.65	46	27	27	Y	96366
420	13609	gene 10750	135.97	41	27	27	Y	92269
216	13765	gene 9596	166.26	69	26	26	Y	61997
240	17764	gene 7888	164.97	42	26	26	Y	108605
140	10895	gene 6728	159.84	69	26	26	Y	46433
148	11118	gene 6125	158.54	40	26	25	Y	75546
719	13500	gene 5830	129.17	25	26	23	Y	147189
215	11309	gene 5465	161.3	47	26	26	Y	87114
139	11004	gene 5416	178.18	78	26	26	Y	46752
367	11082	gene 3349	155.75	44	26	26	Y	101949
143	13907	gene 2947	167.32	77	26	25	Y	56399
823	17604	gene 2806	145.6	13	26	26	Y	319716
110	14123	gene 246	152.97	70	26	26	Y	33262
173	11558	gene 2018	153.22	79	26	26	Y	25321
371	11322	gene 17886	163.13	55	26	26	Y	66955
360	11083	gene 17732	159.6	52	26	25	Y	57959
404	12183	gene 1737	142.82	36	26	25	Y	91244
581	13412	gene 1437	141.69	26	26	26	Y	128605
267	13413	gene 13554	148.48	41	26	25	Y	58091
603	13414	gene 11880	144.48	27	26	26	Y	134432
322	13538	gene 1145	154.78	39	26	26	Y	96798
230	10887	gene 1076	152.26	67	26	26	Y	42679
242	11754	gene 1040	173.69	66	26	25	Y	54705
427	10899	gene 9760	156.13	50	25	25	Y	73063
615	13510	gene 9754	138.06	25	25	25	Y	126743
77	11731	gene 89	167.3	25	25	25	Y	89952
159	11256	gene 8508	184.01	31	25	25	Y	109023
102	12937	gene 3614	171.47	90	25	24	Y	36667
477	11437	gene 345	157.35	42	25	25	Y	88241
302	13508	gene 3191	155.86	47	25	24	Y	68333
243	10939	gene 2294	148.55	35	25	23	Y	89301
450	11239	gene 2181	153.93	38	25	25	Y	102106
348	11253	gene 17607	146.84	51	25	25	Y	67777
115	10903	gene 16512	163.53	82	25	25	Y	44841
325	13443	gene 16234	155.51	42	25	25	Y	69793
636	11826	gene 15218	130.51	16	25	25	Y	226411
620	13498	gene 14153	133.79	29	25	25	Y	102924
451	10872	gene 13946	153.41	31	25	25	Y	108241
179	11123	gene 13330	165.31	61	25	25	Y	64175
556	11276	gene 13290	151.66	22	25	25	Y	150456
353	10945	gene 1195	146.16	44	25	9	Y	74945
250	10962	gene 11406	165.07	71	25	25	Y	51300
105	13430	gene 10019	160.04	80	25	25	Y	29812
538	10963	gene 9982	150.65	41	24	23	Y	74628
452	11192	gene 9470	162.06	52	24	24	Y	59313
273	11207	gene 9349	148.31	31	24	23	Y	102628
614	12072	gene 8742	148.98	42	24	24	Y	74573
352	13506	gene 8080	160.48	47	24	22	Y	79912
196	11014	gene 6332	174.33	59	24	16	Y	50510
540	13446	gene 5193	142.39	35	24	24	Y	97544
664	13561	gene 3098	150.39	31	24	24	Y	132634
260	11075	gene 291	163.56	37	24	24	Y	77185
141	11646	gene 2168	170.55	69	24	24	Y	42688
446	12551	gene 18439	137.39	55	24	23	Y	55340
137	11041	gene 16358	154.2	68	24	24	Y	31621
723	13874	gene 16219	142.25	23	24	24	Y	155621
111	10932	gene 15908	166.52	76	24	20	Y	38223
372	10876	gene 15599	146.32	11	24	23	Y	315000
211	11892	gene 1283	164.84	61	24	24	Y	51646
619	11360	gene 1160	124.88	28	24	22	Y	94326
519	13435	gene 11174	143.74	34	24	24	Y	90814
602	10929	gene 10370	152.8	36	24	24	Y	91135
612	14111	gene 8078	158.46	22	23	23	Y	191713
80	11204	gene 7780	168.47	68	23	23	Y	40973
283	13411	gene 7328	156.46	60	23	23	Y	62031
491	13386	gene 7111	155.89	50	23	23	Y	53348
307	17076	gene 6047	153.12	68	23	23	Y	58144
582	11202	gene 5643	145.12	48	23	23	Y	73471
78	10933	gene 5320	168.91	74	23	22	Y	34939
497	11286	gene 4095	147.9	37	23	22	Y	79515
114	11015	gene 3829	162.61	78	23	23	Y	23911
228	11434	gene 3157	158.64	65	23	23	Y	46742
321	11022	gene 2804	158.39	53	23	23	Y	59029
177	11010	gene 2098	179.67	62	23	23	Y	52315
680	11605	gene 18139	143.96	31	23	22	Y	91930
906	11876	gene 17916	124.66	20	23	23	Y	159281
293	11358	gene 16125	140.63	58	23	23	Y	44421
133	10976	gene 15880	155.23	71	23	11	Y	36461
779	10938	gene 15877	131	24	23	22	Y	128438
743	12146	gene 15083	140.28	25	23	22	Y	139704
520	11650	gene 14840	150.86	39	23	23	Y	80760
163	13441	gene 14809	168.54	61	23	22	Y	50145
107	13565	gene 14205	164.95	55	23	23	Y	71081
621	12418	gene 13589	131.39	34	23	22	Y	100679
193	13402	gene 13541	166.82	58	23	21	Y	48163
428	15935	gene 12814	142.38	49	23	23	Y	57458
236	10958	gene 12765	141.67	51	23	22	Y	48141
393	11164	gene 12144	156.62	34	23	23	Y	109927
628	10898	gene 11841	138.71	52	23	23	Y	59947
366	11459	gene 1161	156.18	59	23	21	Y	59706
142	13526	gene 11341	148.02	68	23	22	Y	31532
130	13437	gene 11188	147.81	59	23	23	Y	38709
421	10927	gene 10911	149.18	35	23	23	Y	96946
562	11366	gene 10169	149.79	54	23	23	Y	64266
312	11211	gene 9815	158.07	72	22	22	Y	35923
488	11028	gene 7397	152.93	39	22	22	Y	85323
180	11762	gene 7144	158.92	67	22	22	Y	34290
270	10913	gene 4511	147.88	53	22	22	Y	47244
52	13393	gene 4072	173.67	62	22	22	Y	36410
617	13516	gene 3708	146.52	40	22	22	Y	84046
560	17051	gene 256	141.22	36	22	21	Y	79667
241	13706	gene 18420	167.93	61	22	22	Y	52043
306	17068	gene 17092	162.92	65	22	22	Y	49130
285	13401	gene 16687	161.94	37	22	22	Y	80429
484	10869	gene 15052	146.42	41	22	21	Y	66082
825	13899	gene 14583	128.39	22	22	22	Y	159095
532	11517	gene 14348	141.63	32	22	22	Y	102390
504	11454	gene 14123	140.56	37	22	22	Y	75246
224	13388	gene 13818	154.35	46	22	20	Y	60759
160	13811	gene 13143	154.83	79	22	22	Y	41694
229	11486	gene 12525	144.83	57	22	22	Y	51079
971	13527	gene 11965	124.12	16	22	22	Y	165930
332	14069	gene 11448	157.22	54	22	20	Y	53804
418	11107	gene 11236	153.78	71	22	22	Y	52569
165	13618	gene 11220	174.68	77	22	20	Y	39246
66	13764	gene 10736	166.97	72	22	22	Y	25912
501	11475	gene 9567	147.1	48	21	21	Y	67803
826	12129	gene 9427	140.04	23	21	21	Y	134569
476	17448	gene 9074	134.47	35	21	21	Y	83625
704	13876	gene 9009	143.35	38	21	21	Y	98372
545	11336	gene 8458	147.37	41	21	21	Y	77686
604	13802	gene 6342	128.26	47	21	21	Y	49324
441	13623	gene 5124	127.28	41	21	21	Y	58559
468	11461	gene 4741	156.01	69	21	21	Y	47539
616	13474	gene 3224	140.91	26	21	21	Y	126453
558	15216	gene 2959	146.64	28	21	20	Y	116009
346	13462	gene 2874	155.85	64	21	18	Y	46375
592	11279	gene 2857	134.58	56	21	21	Y	54240
541	11681	gene 2511	126.7	34	21	20	Y	88148
338	11099	gene 18111	155.45	50	21	20	Y	46731
397	11298	gene 16813	142.81	46	21	21	Y	58150
256	11130	gene 16623	164.57	42	21	21	Y	72970
657	13405	gene 16394	142.76	26	21	21	Y	102008
411	11354	gene 15338	162.42	40	21	21	Y	70806
430	10916	gene 15157	150.39	60	21	21	Y	52502
833	17710	gene 15110	142.04	33	21	21	Y	94711
467	13576	gene 1452	148.95	37	21	21	Y	86156
454	17049	gene 1416	153.23	59	21	21	Y	57444
640	14051	gene 13803	139.29	31	21	21	Y	92659
399	11258	gene 13184	159.76	61	21	21	Y	47617
683	12787	gene 12793	135.89	45	21	21	Y	58296
567	12194	gene 11808	143.5	42	21	3	Y	65545
276	11390	gene 11629	152.06	32	21	21	Y	121958
103	10902	gene 11608	142.72	87	21	21	Y	16974
84	13471	gene 10960	151.56	69	21	21	Y	32084
608	11446	gene 10726	150.94	48	21	21	Y	69161
244	17064	gene 9130	151.83	68	20	20	Y	35509
308	11071	gene 8197	138.6	71	20	20	Y	33642
333	13532	gene 7966	153.98	70	20	20	Y	47145
119	13408	gene 7923	154.3	65	20	20	Y	29439
644	13504	gene 7010	132.07	49	20	19	Y	51784
461	11217	gene 6669	124.21	31	20	4	Y	79039
809	13491	gene 6133	139.59	30	20	20	Y	116459
232	13631	gene 6032	152.47	48	20	17	Y	58770
531	10970	gene 5660	136.31	30	20	18	Y	78810
744	13389	gene 4806	132.48	23	20	20	Y	118192
170	10973	gene 4242	151.95	38	20	3	Y	59079
471	11109	gene 3996	143.33	45	20	20	Y	54446
537	13481	gene 3049	149.4	52	20	20	Y	74779
746	11133	gene 2763	130.39	56	20	19	Y	50527
570	11029	gene 2070	144.52	50	20	20	Y	51424
466	17203	gene 18345	149.12	49	20	20	Y	54826
943	13684	gene 1687	140.86	13	20	19	Y	218534
432	13557	gene 16259	136.93	49	20	20	Y	55371
464	15629	gene 15733	136.52	56	20	20	Y	51312
677	11399	gene 15674	134.42	35	20	20	Y	76991
396	17117	gene 15148	150.07	40	20	20	Y	88092
852	13620	gene 15072	127.87	28	20	20	Y	100751
248	13868	gene 1443	142.27	42	20	20	Y	64709
1004	11210	gene 14055	123.13	20	20	20	Y	148090
261	10935	gene 13548	133.48	64	20	20	Y	31276
190	13616	gene 13480	151.85	52	20	20	Y	46071
478	11724	gene 13447	142.43	51	20	19	Y	45321
489	17393	gene 13378	144.68	55	20	16	Y	52398
343	11282	gene 11950	143.47	53	20	20	Y	41252
345	13908	gene 11267	147.09	55	20	20	Y	51788
381	11775	gene 10065	154.67	73	20	20	Y	39685
822	13979	gene 9364	138.24	20	19	18	Y	157574
733	11193	gene 8713	140.4	32	19	19	Y	82476
221	13709	gene 8519	139.54	57	19	19	Y	45247
176	11907	gene 8507	144.46	77	19	19	Y	33357
444	13864	gene 746	140.85	24	19	19	Y	109698
326	11091	gene 7439	156.29	81	19	19	Y	27737
709	10928	gene 6733	128.95	33	19	19	Y	69635
769	13422	gene 6263	137.64	21	19	19	Y	123215
336	13452	gene 6038	152.88	24	19	18	Y	80740
765	17054	gene 4318	135.91	32	19	19	Y	67824
766	11055	gene 4047	130.15	39	19	18	Y	59563
174	12645	gene 3871	140.52	78	19	19	Y	28272
877	15692	gene 3685	121.45	25	19	19	Y	108484
265	11523	gene 3403	146.15	48	19	19	Y	50243
275	11045	gene 3300	146.06	60	19	19	Y	38995
342	13426	gene 3236	133.83	70	19	16	Y	36786
727	13512	gene 2671	147.61	51	19	19	Y	68688
334	11000	gene 188	143.91	73	19	19	Y	41834
503	11325	gene 1782	144.63	45	19	18	Y	60651
674	13575	gene 17527	148.36	46	19	19	Y	62819
208	11373	gene 15629	138.01	61	19	19	Y	25624
764	11267	gene 15096	137.46	20	19	19	Y	118571
842	11387	gene 14232	128.5	40	19	19	Y	72130
630	11451	gene 14039	132.68	39	19	19	Y	60131
436	13467	gene 13228	147.03	55	19	19	Y	36953
829	11025	gene 12772	130.39	24	19	19	Y	113374
1259	11117	gene 12764	113.51	13	19	16	Y	154374
347	12370	gene 12751	146.87	53	19	19	Y	46355
740	13756	gene 1222	144.59	29	19	19	Y	120323
798	12106	gene 12167	137.24	41	19	19	Y	69628
650	11796	gene 11809	135.59	38	19	5	Y	63101
494	10858	gene 11485	141.54	36	19	19	Y	73727
692	13722	gene 11472	136.19	25	19	19	Y	98991
800	13689	gene 11046	144.3	27	19	19	Y	88442
940	12788	gene 10805	128.8	15	19	18	Y	182151
392	17154	gene 9502	127.24	46	18	17	Y	37026
623	10957	gene 9447	130.67	33	18	18	Y	59222
824	11489	gene 8820	130.64	26	18	18	Y	87005
408	11447	gene 8513	131.84	45	18	18	Y	47962
803	17077	gene 83	122.45	26	18	18	Y	82483
708	12476	gene 8236	135.31	22	18	18	Y	110297
557	12425	gene 6944	140.13	37	18	18	Y	53396
1008	13956	gene 6651	116.32	28	18	18	Y	90601
309	13550	gene 659	130.72	53	18	17	Y	35214
804	11232	gene 6112	126.94	28	18	16	Y	78079
92	11522	gene 611	146.94	80	18	18	Y	21663
394	17059	gene 6107	138.05	55	18	18	Y	50127
525	11288	gene 5654	143.47	75	18	18	Y	32346
479	21013	gene 5590	126.06	45	18	18	Y	56092
161	10946	gene 5517	153.68	70	18	18	Y	25234
703	13724	gene 4581	130.4	51	18	17	Y	51813
808	13485	gene 4450	119.39	17	18	15	Y	129436
643	10921	gene 4413	118.22	43	18	18	Y	44393
327	13799	gene 4032	154.74	50	18	18	Y	51630
665	13800	gene 4027	139.86	51	18	17	Y	47863
481	10885	gene 3582	150.06	49	18	18	Y	47318
202	17063	gene 3274	153.68	60	18	18	Y	26917
618	11789	gene 3269	132.84	29	18	18	Y	81435
973	13476	gene 3254	119.77	21	18	18	Y	108127
572	11337	gene 31	147.65	38	18	18	Y	59637
188	11933	gene 274	151	40	18	18	Y	51635
335	17287	gene 2537	152.3	56	18	18	Y	42972
568	13407	gene 250	131.89	44	18	18	Y	55115
164	17050	gene 2150	151.28	92	18	18	Y	19936
575	11186	gene 18064	143.58	56	18	18	Y	44018
1083	13253	gene 17738	121.85	19	18	18	Y	144933
402	17075	gene 17586	145.26	60	18	18	Y	48030
747	11346	gene 17284	128.77	37	18	17	Y	67353
1005	14017	gene 16859	134.55	21	18	18	Y	124147
405	17088	gene 16485	140.77	41	18	18	Y	52877
838	10909	gene 1626	149.12	50	18	18	Y	50001
881	12754	gene 15364	138.18	16	18	18	Y	166844
200	10920	gene 14579	143.38	50	18	18	Y	46345
886	13492	gene 14220	119.36	55	18	18	Y	55022
295	14383	gene 1410	155.15	56	18	17	Y	52835
363	17057	gene 13927	135.46	59	18	17	Y	38501
415	11089	gene 13231	140.45	71	18	18	Y	34028
732	17052	gene 13198	127.59	52	18	17	Y	51927
767	14172	gene 12950	126.91	32	18	17	Y	72704
448	11689	gene 12939	149.12	46	18	18	Y	60197
204	11626	gene 11831	149.3	51	18	18	Y	41399
1080	11214	gene 11022	109.2	7	18	16	Y	328818
330	13726	gene 9774	131.89	59	17	17	Y	23571
254	14028	gene 8911	133.8	81	17	15	Y	24549
167	13431	gene 8510	131.38	52	17	17	Y	33592
950	11521	gene 8473	112.68	27	17	17	Y	73456
975	11474	gene 7937	136.7	25	17	17	Y	92876
705	10974	gene 7449	131.49	49	17	17	Y	37706
183	11488	gene 7265	139.03	58	17	17	Y	24193
600	12090	gene 705	141.68	36	17	17	Y	81952
625	11703	gene 6671	138.59	23	17	16	Y	122100
673	11433	gene 613	137.99	55	17	17	Y	51043
1092	11435	gene 5979	108.24	22	17	17	Y	100642
387	13433	gene 5680	109.69	54	17	17	Y	25682
794	10853	gene 4784	125.29	48	17	17	Y	45227
271	17081	gene 464	139.09	53	17	17	Y	42315
1122	11404	gene 4557	120	11	17	17	Y	231598
222	11862	gene 4089	132.64	60	17	16	Y	27606
812	11302	gene 3984	134.01	35	17	17	Y	69088
690	21141	gene 3673	128.15	39	17	16	Y	58818
668	14793	gene 3535	132.86	13	17	17	Y	135082
905	13716	gene 3167	112.02	15	17	17	Y	140684
667	13460	gene 292	139.97	57	17	17	Y	45523
178	11405	gene 2831	139.95	41	17	14	Y	34018
548	13475	gene 242	138.68	41	17	17	Y	55605
259	13486	gene 2139	140.36	33	17	16	Y	51682
505	11165	gene 17643	136.47	45	17	12	Y	51059
713	11231	gene 17451	136.43	49	17	17	Y	44971
761	13427	gene 17303	139.98	32	17	17	Y	68308
627	14227	gene 17042	139.03	19	17	17	Y	119717
225	11194	gene 16688	151.05	52	17	17	Y	34593
970	11100	gene 16436	111.55	12	17	16	Y	186516
1000	11012	gene 16017	127.77	56	17	17	Y	37632
447	14526	gene 15938	141.93	49	17	17	Y	47894
155	11378	gene 15259	144.04	36	17	1	Y	54950
669	13464	gene 15247	134.81	45	17	17	Y	47714
972	14519	gene 14966	120.2	19	17	17	Y	136774
773	11101	gene 14761	115.34	40	17	17	Y	61008
862	14104	gene 14606	119.18	24	17	17	Y	93134
1047	11513	gene 13356	119.38	19	17	16	Y	124055
879	12527	gene 13158	113.29	16	17	17	Y	124172
378	13558	gene 13082	136.8	49	17	17	Y	45685
564	13804	gene 12867	162.93	64	17	8	Y	41780
238	11509	gene 1257	118.31	62	17	17	Y	21631
641	13915	gene 11862	123.81	54	17	17	Y	42401
175	11384	gene 117	147.33	85	17	17	Y	34746
999	12310	gene 111	107.52	8	17	16	Y	287088
438	11053	gene 10838	131.86	78	17	17	Y	30093
830	13212	gene 10420	124.84	16	17	17	Y	136616
658	13947	gene 10064	126.48	34	17	17	Y	72107
741	10994	gene 9980	130.3	61	16	16	Y	36013
799	13113	gene 9860	123.59	19	16	15	Y	103599
423	11431	gene 9314	141.83	54	16	16	Y	44120
299	11036	gene 8504	133.15	20	16	15	Y	62860
778	13622	gene 8482	157.52	62	16	15	Y	38935
847	10989	gene 8190	110.05	21	16	16	Y	80275
689	13468	gene 7936	136.23	33	16	16	Y	61946
1217	13311	gene 7660	115.69	28	16	16	Y	90021
125	13918	gene 7656	138.23	72	16	16	Y	21982
493	17222	gene 6937	128.4	38	16	16	Y	60825
941	13324	gene 6829	128.36	17	16	16	Y	124338
634	17128	gene 6711	134.39	62	16	16	Y	41127
742	12220	gene 6652	131.36	46	16	15	Y	45420
510	11031	gene 632	125.76	48	16	14	Y	41086
850	13513	gene 5858	123.07	26	16	16	Y	89964
831	12349	gene 4868	116.09	36	16	16	Y	71418
305	13536	gene 4810	124.15	72	16	16	Y	22103
20	21049	gene 4754	152.22	95	16	4	Y	13637
184	10984	gene 4246	141.31	61	16	16	Y	21891
649	11348	gene 3741	139.23	39	16	15	Y	57390
171	10918	gene 3670	131.37	70	16	11	Y	22526
264	11608	gene 3144	138.29	62	16	15	Y	35944
633	13989	gene 2675	139.31	67	16	16	Y	35843
731	11334	gene 2203	117.29	49	16	15	Y	32068
706	13409	gene 18490	125.72	32	16	16	Y	86983
530	10971	gene 18282	137.03	58	16	16	Y	34045
802	17340	gene 18087	122.01	38	16	16	Y	60633
1011	12724	gene 18000	110.7	35	16	15	Y	54067
887	11462	gene 17743	129.94	27	16	16	Y	90892
280	13673	gene 17462	147.37	22	16	16	Y	116031
756	17130	gene 16746	145.64	41	16	16	Y	54387
834	11209	gene 16324	123.97	43	16	5	Y	49993
856	13522	gene 15787	135.21	29	16	15	Y	64086
882	14258	gene 15616	121.48	21	16	16	Y	100835
147	14263	gene 15385	137.11	73	16	12	Y	23131
948	12684	gene 15020	127.45	33	16	16	Y	90605
1016	12464	gene 14599	134.97	49	16	15	Y	48053
771	21061	gene 14366	121.37	41	16	15	Y	51288
938	12414	gene 13932	126.42	15	16	15	Y	149140
253	13403	gene 13313	133.77	72	16	16	Y	26639
611	10883	gene 1313	130.91	61	16	16	Y	34971
120	13783	gene 12887	145.96	64	16	16	Y	22523
191	14011	gene 12298	141.98	54	16	16	Y	21070
939	11247	gene 1172	123.44	9	16	15	Y	230856
666	13494	gene 11647	128.51	43	16	16	Y	49141
772	13546	gene 10932	108.99	30	16	15	Y	59652
776	11039	gene 10560	135.47	42	16	16	Y	57973
851	17093	gene 10513	123.25	64	16	15	Y	34552
840	12763	gene 10003	127.89	44	16	16	Y	56586
995	13089	gene 9770	131.46	46	15	15	Y	55630
590	17963	gene 9753	132.3	56	15	14	Y	48179
676	13666	gene 9594	120.26	33	15	15	Y	65258
839	17162	gene 9333	135.9	31	15	14	Y	69676
499	13396	gene 8998	135.39	47	15	15	Y	34922
455	17266	gene 895	130.35	55	15	15	Y	31788
462	11386	gene 8920	122.77	40	15	14	Y	48338
908	13747	gene 8502	116.52	22	15	15	Y	103736
35	10996	gene 8412	137.81	64	15	1	Y	19582
296	13428	gene 804	134.6	76	15	11	Y	22190
1126	11759	gene 7909	97.62	7	15	15	Y	252960
379	11227	gene 7502	138.78	61	15	15	Y	34220
1131	13395	gene 7479	123.23	20	15	15	Y	110364
632	12644	gene 7033	129.77	31	15	15	Y	70362
790	13529	gene 6699	128.08	24	15	15	Y	75556
605	11555	gene 6420	97.54	42	15	15	Y	33780
349	11472	gene 6404	129.21	49	15	15	Y	33788
596	11426	gene 634	135.44	64	15	15	Y	38950
555	13544	gene 6265	110.64	36	15	15	Y	51182
910	17047	gene 6078	124.94	44	15	15	Y	51414
550	14251	gene 6039	124.24	35	15	15	Y	41178
223	11516	gene 5957	143.27	72	15	15	Y	22516
1087	11613	gene 5894	111.12	36	15	15	Y	61850
864	14036	gene 5675	131.43	35	15	15	Y	57359
317	11352	gene 547	138.6	51	15	15	Y	43962
810	14039	gene 5302	124.01	31	15	15	Y	68242
502	10922	gene 429	127.79	44	15	15	Y	39362
417	17124	gene 3704	116.69	67	15	15	Y	20707
607	13511	gene 3640	128.12	26	15	15	Y	75571
760	14034	gene 3560	140.68	54	15	13	Y	50176
453	13562	gene 3431	130.76	44	15	15	Y	39971
577	10969	gene 3424	136.97	67	15	13	Y	31126
895	11295	gene 3411	124.21	32	15	15	Y	71226
197	11157	gene 3243	125.26	71	15	4	Y	18323
11	13780	gene 3169	163.05	64	15	15	Y	33082
213	13801	gene 3160	136.21	67	15	15	Y	30719
923	17158	gene 2727	122.73	17	15	15	Y	129293
1323	13548	gene 247	100.93	10	15	13	Y	168378
1260	10952	gene 2414	101.55	12	15	15	Y	184586
878	11392	gene 18402	124.27	21	15	15	Y	110580
801	11266	gene 1817	112.46	30	15	15	Y	63533
443	14184	gene 17929	157.21	53	15	15	Y	48984
737	13766	gene 17116	110.37	28	15	13	Y	65820
868	13542	gene 17054	110.87	55	15	15	Y	36415
693	11553	gene 16317	119.26	40	15	15	Y	52898
915	13659	gene 15205	118.35	30	15	15	Y	71444
500	11237	gene 14827	116.36	36	15	15	Y	54462
751	13727	gene 14773	122.6	56	15	15	Y	40627
774	11412	gene 14543	125.75	21	15	15	Y	89998
373	17248	gene 1444	129.42	21	15	15	Y	108637
310	11347	gene 14315	127.52	28	15	15	Y	51598
1162	17168	gene 14194	96.38	13	15	13	Y	151690
440	11018	gene 1373	120.6	37	15	15	Y	43326
867	13390	gene 1366	118.12	47	15	15	Y	42284
848	15875	gene 13573	120.25	31	15	15	Y	67088
561	13784	gene 13558	141.47	47	15	15	Y	49132
1090	13525	gene 1348	121.61	42	15	15	Y	59012
686	11234	gene 13240	128.61	51	15	15	Y	40769
855	13680	gene 12890	124.9	44	15	15	Y	44724
717	13821	gene 12390	142.14	47	15	15	Y	63427
884	13863	gene 11754	135.18	30	15	15	Y	87646
788	11108	gene 11520	125	33	15	15	Y	61424
787	21218	gene 11400	125.93	46	15	15	Y	55967
539	11732	gene 1121	120.93	43	15	14	Y	40993
696	13466	gene 1102	123.33	40	15	14	Y	57489
377	11374	gene 10883	118.01	71	15	15	Y	32360
53	11067	gene 10523	152.97	33	15	2	Y	52065
316	11255	gene 10479	128.64	45	15	15	Y	42431
685	13543	gene 10005	123.65	46	15	15	Y	38274
911	15405	gene 9971	118.37	18	14	14	Y	110076
896	11449	gene 9620	119.6	33	14	14	Y	81225
1068	11087	gene 9527	126.05	16	14	14	Y	106665
942	12020	gene 9400	124.11	20	14	13	Y	93519
654	13671	gene 8816	125.96	35	14	14	Y	46166
854	11132	gene 8727	122.07	29	14	14	Y	73384
460	13777	gene 843	131.19	47	14	14	Y	39879
593	17380	gene 8352	136.12	32	14	14	Y	53985
976	11361	gene 8268	123.48	31	14	14	Y	71851
647	11764	gene 8008	126.58	57	14	14	Y	31784
1053	13703	gene 7806	121.4	36	14	14	Y	57834
591	13614	gene 752	121.81	53	14	14	Y	38146
569	17341	gene 7496	137.49	55	14	14	Y	34168
1050	17107	gene 663	112.26	18	14	14	Y	124190
687	17173	gene 6183	129.58	51	14	14	Y	45782
584	13499	gene 6118	137.87	40	14	13	Y	39720
663	11285	gene 6013	99.95	76	14	13	Y	20440
981	21386	gene 5714	122.35	24	14	14	Y	80440
268	11651	gene 4685	133.48	72	14	13	Y	22765
1391	13735	gene 4527	104.97	6	14	14	Y	372010
549	17223	gene 4320	125.26	50	14	14	Y	29072
1098	10956	gene 4094	91.22	21	14	14	Y	92518
738	13880	gene 3979	128.61	64	14	14	Y	28348
782	10960	gene 3600	116.09	38	14	14	Y	48303
1134	12918	gene 3591	124.3	16	14	13	Y	138692
1017	12033	gene 347	121.41	30	14	13	Y	56911
319	21003	gene 2932	142.59	42	14	14	Y	54240
807	17126	gene 2117	123.44	17	14	14	Y	115135
425	13455	gene 2023	128.39	83	14	14	Y	21056
1024	11549	gene 1941	115.96	31	14	14	Y	54022
563	11330	gene 1859	111.8	44	14	13	Y	27044
967	11406	gene 18400	124.29	32	14	14	Y	51397
294	10977	gene 18149	120.29	42	14	2	Y	36307
816	12084	gene 1796	119.07	35	14	13	Y	36850
526	11008	gene 17904	138.36	50	14	14	Y	41461
858	17089	gene 17722	115.16	42	14	3	Y	50348
763	10873	gene 17707	121.11	32	14	14	Y	66944
424	10889	gene 17609	138.66	74	14	13	Y	23147
860	11016	gene 17579	114.64	53	14	14	Y	33992
1052	21095	gene 17049	107.21	29	14	14	Y	70380
1164	12521	gene 16484	104.1	18	14	13	Y	133311
1091	11307	gene 1629	118.74	33	14	13	Y	50528
1009	13472	gene 16115	108.58	23	14	14	Y	84186
714	21146	gene 15939	133.63	49	14	14	Y	34808
750	17888	gene 15888	118.21	40	14	13	Y	39016
1055	13556	gene 15846	122.22	40	14	13	Y	50325
473	10888	gene 15714	117.43	36	14	9	Y	43528
1338	16017	gene 15585	100.88	17	14	14	Y	104308
1207	13786	gene 15441	108.88	14	14	14	Y	123786
233	13560	gene 15387	122.62	80	14	13	Y	15019
789	13782	gene 15212	128.65	47	14	14	Y	47749
899	10891	gene 15190	99.42	20	14	14	Y	92856
344	11084	gene 14965	139.59	24	14	14	Y	94304
835	21045	gene 14941	105.47	19	14	14	Y	80206
745	14162	gene 1480	119.94	45	14	14	Y	44408
1328	14280	gene 1466	109.48	13	14	14	Y	138639
959	17110	gene 14217	121.63	17	14	14	Y	118904
386	13657	gene 13684	139.6	73	14	14	Y	32277
235	13668	gene 13420	144.82	88	14	14	Y	19823
384	13892	gene 13362	131.77	37	14	14	Y	45423
1208	17268	gene 13348	109.07	13	14	13	Y	123674
398	11290	gene 12987	131.25	78	14	11	Y	23631
944	14444	gene 12917	114.41	31	14	14	Y	64504
909	13477	gene 12916	122.49	21	14	14	Y	89896
827	15461	gene 12854	125.27	51	14	14	Y	36208
726	11042	gene 12850	132.21	37	14	14	Y	58447
688	13681	gene 12797	119.75	24	14	14	Y	81460
1089	11552	gene 1277	116.36	32	14	6	Y	67709
281	11512	gene 12669	118.61	62	14	14	Y	20159
542	14180	gene 12590	136.38	35	14	14	Y	61164
954	14422	gene 12506	113.47	43	14	14	Y	42861
660	11473	gene 1213	139.09	25	14	14	Y	83387
929	13398	gene 11026	126.01	25	14	14	Y	81192
278	13400	gene 10990	132.17	82	14	14	Y	14833
930	13478	gene 10428	122.36	32	14	14	Y	49812
290	11442	gene 10199	128.33	51	14	14	Y	28355
1003	11161	gene 10148	119.11	18	14	14	Y	106614
1403	17331	gene 9745	104.1	19	13	12	Y	99222
845	17105	gene 9348	119.74	41	13	12	Y	45260
699	13662	gene 8931	125.3	42	13	13	Y	39620
459	11622	gene 8681	125.12	40	13	13	Y	43191
498	13505	gene 8509	113.07	11	13	13	Y	134728
815	17715	gene 7572	120.8	36	13	13	Y	39107
1407	13692	gene 7353	105.85	13	13	13	Y	140671
1014	13600	gene 7173	115.64	29	13	13	Y	68236
185	21008	gene 6885	141.59	62	13	13	Y	22822
791	17202	gene 6654	124.86	39	13	13	Y	37799
1275	14429	gene 5598	115.99	22	13	13	Y	76736
298	11467	gene 536	120.95	57	13	13	Y	20548
513	10880	gene 5229	123.92	29	13	13	Y	36333
492	17285	gene 4783	120.41	77	13	13	Y	25200
1042	13217	gene 4556	118.73	25	13	13	Y	75888
1073	17498	gene 4248	104.93	42	13	12	Y	44212
400	11215	gene 4082	118.06	62	13	12	Y	27437
710	17080	gene 3966	123.25	46	13	13	Y	30621
368	13421	gene 3696	130.1	69	13	4	Y	23290
1212	11466	gene 3624	107.09	28	13	12	Y	63651
210	17098	gene 3596	120.63	16	13	11	Y	72850
1392	15899	gene 3180	109.41	10	13	13	Y	199271
217	11155	gene 3162	114.95	70	13	2	Y	14707
1081	12528	gene 3023	100.07	13	13	12	Y	139431
1356	13903	gene 2954	112.62	18	13	13	Y	98201
757	25000	gene 2895	119.12	86	13	13	Y	27158
297	10890	gene 2873	144.59	41	13	9	Y	29806
1268	14344	gene 2631	90.78	10	13	13	Y	180583
671	11718	gene 252	119.95	30	13	13	Y	52637
1416	11675	gene 2405	107.01	18	13	13	Y	135091
985	12071	gene 2314	119.7	11	13	12	Y	137704
407	13539	gene 1882	115.7	67	13	13	Y	18479
1146	17672	gene 1849	104.01	30	13	13	Y	60894
456	17253	gene 1832	132.31	72	13	13	Y	22324
1001	13730	gene 1769	120.5	39	13	13	Y	50259
1142	13621	gene 17644	125.12	38	13	13	Y	49086
901	11063	gene 1754	119.43	20	13	13	Y	98624
251	11353	gene 17356	133.69	60	13	13	Y	28897
442	13627	gene 17260	130.88	61	13	12	Y	23740
1132	14684	gene 17205	110.5	19	13	13	Y	97102
1143	17777	gene 1707	111.64	44	13	13	Y	45611
1854	13457	gene 16527	80.06	5	13	11	Y	341092
318	12627	gene 16503	132.3	61	13	13	Y	21799
978	21112	gene 16409	125.57	27	13	13	Y	67018
986	17055	gene 16193	120.27	24	13	12	Y	72501
707	11281	gene 16124	111.36	47	13	13	Y	39692
1015	10954	gene 16121	118.32	55	13	13	Y	27533
1413	25067	gene 15610	116.18	25	13	13	Y	85279
916	13598	gene 15462	104.9	37	13	13	Y	45396
1395	11291	gene 15356	111	19	13	13	Y	79934
1057	13418	gene 15213	119.46	26	13	13	Y	50300
249	14120	gene 15160	126.82	85	13	13	Y	15725
957	14300	gene 15159	113.12	34	13	13	Y	56823
646	11319	gene 14920	111.59	59	13	13	Y	26001
1082	21063	gene 14915	112.19	11	13	13	Y	147426
559	11680	gene 14829	121.39	54	13	13	Y	29891
715	11284	gene 13511	121.74	31	13	13	Y	52739
982	11035	gene 13410	119.07	30	13	13	Y	59984
918	17058	gene 13277	127.94	36	13	12	Y	43281
1173	17330	gene 12673	119.34	12	13	13	Y	167551
1065	13554	gene 12422.t3	131.15	32	13	13	Y	59482
1332	11363	gene 1188	112.39	16	13	12	Y	125273
610	11669	gene 11746	123.42	14	13	13	Y	120433
681	11180	gene 11737	116.1	47	13	13	Y	35371
613	13655	gene 11736	121.33	69	13	12	Y	17502
1140	17161	gene 11304	135.34	32	13	13	Y	71958
1007	13448	gene 10968	127.85	35	13	13	Y	48892
730	11064	gene 10768	127.61	70	13	13	Y	28223
1066	17289	gene 10600	111.89	37	13	13	Y	58436
736	21024	gene 1058	124.93	66	13	13	Y	32745
475	13531	gene 1049	143.39	74	13	13	Y	21281
1545	11030	gene 10386	106.79	22	13	13	Y	81942
1291	12228	gene 10313	94.51	17	13	13	Y	98362
599	11408	gene 10142	115.27	72	13	10	Y	16489
870	13602	gene 10082	114.33	49	13	13	Y	37655
1199	14747	gene 10067	147.83	54	13	13	Y	52817
1178	11329	gene 9925	116.98	45	12	12	Y	35329
977	14581	gene 991	102.71	28	12	12	Y	68180
1147	11190	gene 9828	120.79	38	12	11	Y	47965
535	10919	gene 9817	126.87	34	12	12	Y	37834
1034	14037	gene 953	104.65	55	12	12	Y	29495
1054	11135	gene 9456	110.85	31	12	12	Y	53087
891	17697	gene 9355	117.9	73	12	9	Y	18775
1223	14038	gene 9261	125.28	15	12	11	Y	125134
528	13606	gene 8988	122.36	58	12	12	Y	29065
1116	14052	gene 893	112.59	29	12	12	Y	62223
287	17074	gene 8888	135.5	67	12	1	Y	20707
983	12133	gene 8674	115.66	35	12	12	Y	42845
1167	11196	gene 8659	111.4	23	12	3	Y	64472
813	21007	gene 838	116.13	38	12	12	Y	40258
734	11439	gene 8193	123.37	63	12	12	Y	20133
1029	12113	gene 8191	122.17	29	12	12	Y	58416
629	11121	gene 7822	116.31	49	12	12	Y	25594
1021	13392	gene 7606	126.32	22	12	12	Y	78765
1019	13639	gene 7593	116.92	16	12	12	Y	79239
1106	12372	gene 751	103.27	8	12	12	Y	204310
1051	17204	gene 7260	117.7	21	12	12	Y	87258
638	13551	gene 699	113.77	41	12	11	Y	44402
890	19373	gene 6930	116.6	16	12	12	Y	106400
844	12274	gene 6869	125.24	48	12	12	Y	30859
1213	11687	gene 6843	108.41	13	12	12	Y	108623
1141	17274	gene 6684	116.07	20	12	12	Y	86839
483	13451	gene 6655	123.3	46	12	12	Y	34217
1075	17150	gene 6308	123.77	28	12	12	Y	61599
585	11470	gene 6175	116.64	46	12	12	Y	39406
1086	13822	gene 6129	122.02	15	12	11	Y	135217
926	13839	gene 5961	129.55	58	12	12	Y	34485
409	13595	gene 5777	108.03	60	12	12	Y	16908
594	11172	gene 5369	130.21	44	12	12	Y	42765
1227	29043	gene 518	115.61	26	12	12	Y	68311
1211	13444	gene 5043	117.58	29	12	12	Y	75283
1018	17072	gene 4856	117.71	43	12	12	Y	41179
282	13667	gene 4553	116.85	74	12	12	Y	16788
289	11065	gene 4130	130.31	51	12	12	Y	18343
934	13487	gene 4060	122.58	67	12	7	Y	24908
897	21043	gene 4042	104.91	26	12	12	Y	60744
151	10966	gene 3885	144.69	92	12	12	Y	13109
1058	13482	gene 3865	112.14	12	12	12	Y	123761
889	13432	gene 3864	109.33	47	12	12	Y	27883
457	13624	gene 370	123.39	45	12	12	Y	44499
390	10985	gene 3618	131.08	72	12	12	Y	18180
1273	13776	gene 3521	105.35	18	12	12	Y	118715
1272	11228	gene 3199	105.25	20	12	2	Y	78678
410	12364	gene 2957	119.65	67	12	12	Y	17542
1049	10998	gene 290	119.98	28	12	12	Y	65900
1170	21499	gene 2396	98.13	21	12	12	Y	73020
700	11106	gene 2385	126.11	49	12	12	Y	42521
1022	13696	gene 2190	105.96	32	12	12	Y	43855
949	13397	gene 18324	120.84	38	12	11	Y	39154
1514	14079	gene 18203	101.78	16	12	12	Y	116670
439	11141	gene 18200	123.84	50	12	12	Y	25155
1063	13436	gene 18161	131.96	38	12	12	Y	48117
921	13601	gene 18090	118.71	27	12	12	Y	51191
1096	11487	gene 1767	107	26	12	12	Y	62925
1368	11740	gene 17605	111.52	15	12	12	Y	113823
30	13454	gene 17513	130.23	61	12	4	Y	11957
1002	11492	gene 17428	119.38	32	12	12	Y	68944
1420	11998	gene 17163	85.84	18	12	11	Y	96516
351	13831	gene 17083	116.95	75	12	12	Y	21282
1012	11576	gene 16973	108.72	24	12	11	Y	59770
534	14119	gene 16935	103.7	21	12	12	Y	59968
675	21022	gene 16930	124.94	48	12	12	Y	36695
1038	12778	gene 16460	129.31	32	12	12	Y	54195
1282	14047	gene 15992	126.19	33	12	12	Y	61779
752	17239	gene 15926	111.38	40	12	12	Y	38688
1109	17048	gene 15752	118.64	43	12	12	Y	45683
1653	11345	gene 15504	84.56	21	12	11	Y	78496
1061	11975	gene 15463	103.06	18	12	12	Y	77605
509	14333	gene 15256	119.58	86	12	3	Y	11122
1271	21006	gene 15149	104.08	21	12	12	Y	75052
653	11203	gene 15118	113.68	64	12	12	Y	20914
1326	11526	gene 14853	92.98	10	12	12	Y	147434
1267	11801	gene 14759	96.75	14	12	11	Y	134058
1006	21004	gene 14212	117.17	19	12	12	Y	99758
721	13695	gene 13842	111.26	33	12	11	Y	48630
1174	21973	gene 13380	111.01	32	12	12	Y	67794
931	17304	gene 13233	116.04	22	12	12	Y	63544
1168	11262	gene 13186	106.41	30	12	12	Y	49644
1644	12376	gene 13124	83.61	4	12	12	Y	435439
1285	17473	gene 12913	98.36	26	12	12	Y	63916
936	13592	gene 12603	132.07	56	12	12	Y	35294
13	17395	gene 12336	155.12	96	12	7	Y	19858
1414	11948	gene 12318	98.39	22	12	12	Y	67540
65	10979	gene 12276	134.32	81	12	1	Y	10326
1321	11464	gene 12200	97.25	8	12	12	Y	160247
435	10908	gene 12109	113.15	51	12	12	Y	12602
1119	13846	gene 11969	109.57	52	12	12	Y	23838
1581	13854	gene 11791	97.47	29	12	12	Y	56769
369	13897	gene 11690	133.6	62	12	3	Y	19844
927	17095	gene 11550	119.44	56	12	10	Y	32772
131	11233	gene 11463	135.36	58	12	12	Y	13939
1084	11306	gene 11388	110.07	36	12	11	Y	48387
1334	11070	gene 11152	115.33	12	12	12	Y	153685
1471	11299	gene 10900	101.25	6	12	12	Y	298108
865	11246	gene 10677	115.35	53	12	12	Y	34368
670	13067	gene 10586	125.95	60	12	12	Y	22994
1105	17109	gene 10280	127.51	17	12	12	Y	110862
902	11017	gene 10262	124.12	40	12	11	Y	53606
832	21099	gene 9779	99.57	37	11	11	Y	30598
1059	14045	gene 9771	107.04	49	11	11	Y	35214
588	11147	gene 9756	111.94	51	11	11	Y	23282
1069	13495	gene 947	129.07	45	11	11	Y	40740
1214	12512	gene 9431	107.73	19	11	11	Y	75194
1159	13417	gene 9271	117.88	45	11	11	Y	35090
1322	11570	gene 8933	96.24	10	11	11	Y	172738
672	11959	gene 8685	107.72	65	11	11	Y	19811
1281	14368	gene 8594	118.21	32	11	11	Y	51533
917	21044	gene 8512	101.69	42	11	11	Y	31366
1325	17060	gene 8187	116.92	8	11	11	Y	230134
1753	11750	gene 8133	85.79	18	11	9	Y	84597
951	17108	gene 7981	104.68	39	11	10	Y	36426
1177	17091	gene 7943	108.17	35	11	9	Y	45608
968	14059	gene 7922	115.9	66	11	10	Y	22326
955	13480	gene 7674	111.46	46	11	11	Y	30493
1095	11338	gene 7626	105.5	23	11	11	Y	64313
609	13835	gene 7612	135.12	34	11	11	Y	56661
780	13894	gene 7517	102.78	30	11	11	Y	56311
1124	13060	gene 7458	110.81	19	11	11	Y	85864
1484	11535	gene 7377	106.09	21	11	11	Y	54586
1483	14181	gene 6956	97.98	11	11	11	Y	129436
1166	11720	gene 6850	107.04	25	11	11	Y	68634
1494	14025	gene 6675	90.57	21	11	11	Y	94824
1422	14078	gene 6532	102.92	28	11	10	Y	52996
1220	17209	gene 6106	111.66	72	11	10	Y	18190
565	17424	gene 6023	112.79	49	11	11	Y	15194
1468	11604	gene 5980	112.08	7	11	11	Y	212126
1469	11989	gene 5942	99.55	3	11	11	Y	678682
1396	13574	gene 586	90.4	10	11	10	Y	147480
1094	14113	gene 583	109.73	17	11	11	Y	113888
375	11230	gene 5812	147.92	61	11	10	Y	27065
1010	17482	gene 5521	108.34	25	11	11	Y	53241
329	13439	gene 5051	119.31	63	11	11	Y	19125
303	13567	gene 4866	124.19	78	11	11	Y	16194
1045	13502	gene 4589	113.64	19	11	11	Y	83548
888	13519	gene 4486	109.93	30	11	11	Y	44531
1263	11583	gene 4262	107.48	14	11	11	Y	105829
552	11061	gene 4092	119.38	84	11	11	Y	13383
76	11652	gene 3571	136.27	80	11	1	Y	13829
1333	11102	gene 3283	101.07	10	11	10	Y	146935
645	11152	gene 2958	127.58	73	11	11	Y	20017
795	14417	gene 2956	121.36	39	11	8	Y	47460
1165	10950	gene 2933	89.19	45	11	11	Y	24302
1394	13660	gene 2623	97.31	20	11	10	Y	73918
818	17061	gene 2158	112.2	63	11	11	Y	21266
135	13583	gene 1976	134.37	58	11	11	Y	30305
1020	12242	gene 1973	85.96	15	11	11	Y	95417
1241	21047	gene 18502	113.62	39	11	11	Y	33098
754	13569	gene 1837	114.37	40	11	11	Y	40092
1490	11814	gene 17994	111.58	29	11	11	Y	65220
691	11507	gene 17866	119.81	18	11	11	Y	92929
1085	13758	gene 17467	111.77	24	11	11	Y	99433
1607	11103	gene 17409	94.5	29	11	11	Y	46227
987	14124	gene 17355	107.08	47	11	11	Y	33004
1176	21026	gene 1732	114.89	43	11	11	Y	36144
1232	14359	gene 17286	107.45	30	11	11	Y	62130
928	14835	gene 17209	113.59	38	11	10	Y	37372
684	48780	gene 17067	98.98	36	11	9	Y	37303
1244	14072	gene 17020	104.43	19	11	11	Y	77352
857	17127	gene 1696	117.77	41	11	11	Y	47761
1510	13178	gene 16789	89.06	11	11	11	Y	137315
1341	17302	gene 16391	101.63	14	11	11	Y	108995
487	13898	gene 16263	124.11	9	11	2	Y	103545
1175	11424	gene 16227	126.69	36	11	11	Y	36184
1351	11280	gene 1617	112.01	31	11	11	Y	44887
286	14246	gene 1614	113.99	68	11	11	Y	14977
1586	13459	gene 16088	81.79	41	11	11	Y	35209
1357	11450	gene 15963	104.96	15	11	11	Y	95798
495	14046	gene 15799	112.1	65	11	9	Y	23324
1280	14400	gene 15698	90.8	37	11	11	Y	35687
1474	11391	gene 15607	89.71	9	11	11	Y	186371
574	11183	gene 15340	113.92	61	11	11	Y	11927
1270	11593	gene 14839	123.24	35	11	11	Y	55340
652	21002	gene 14811	124.96	63	11	11	Y	25593
1225	13887	gene 14426	107.55	38	11	11	Y	42377
1152	11051	gene 14114	116.18	54	11	11	Y	25832
1190	13883	gene 14059	110.26	37	11	11	Y	41832
892	17463	gene 14034	129.73	31	11	11	Y	70677
1264	14071	gene 13881	100.91	27	11	11	Y	55322
783	13503	gene 13817	124.36	71	11	11	Y	23965
1157	17303	gene 13812	118.5	55	11	11	Y	32964
72	11653	gene 1381	137.1	80	11	1	Y	13816
1283	14009	gene 13795	100.38	17	11	11	Y	82112
1289	11249	gene 1347	91.66	30	11	11	Y	48851
1243	13442	gene 13434	102.89	21	11	11	Y	71615
728	12980	gene 13242	121.69	74	11	11	Y	15072
598	21066	gene 13230	123.72	53	11	11	Y	31551
521	11787	gene 1300	107.48	29	11	11	Y	31589
1327	15075	gene 12936	87.6	6	11	11	Y	261018
1488	11033	gene 12672	112.89	12	11	11	Y	158169
1103	11811	gene 12324	103.6	24	11	11	Y	65365
1158	21422	gene 11887	95.02	31	11	11	Y	44384
380	13333	gene 11345	118.84	69	11	1	Y	20133
1025	11508	gene 11288	102.33	43	11	11	Y	35370
837	17121	gene 11286	110.75	39	11	11	Y	31243
362	17227	gene 10743	119.58	69	11	1	Y	20119
806	13582	gene 10457	120.6	38	11	10	Y	42901
770	13465	gene 10345	110.2	32	11	11	Y	55005
1427	10937	gene 10021	119.67	50	11	11	Y	30626
1324	17099	gene 9926	99.98	9	10	10	Y	98183
1305	14587	gene 9922	114.13	24	10	10	Y	61133
1229	13914	gene 9810	104.61	42	10	10	Y	32431
1097	13772	gene 979	103.67	28	10	9	Y	42482
1117	11372	gene 9758	114.82	75	10	10	Y	17201
969	17387	gene 9673	126.03	56	10	10	Y	28329
914	21019	gene 9385	101.94	27	10	10	Y	51455
961	13797	gene 9046	114.19	42	10	10	Y	39806
1397	14272	gene 8912	89.37	14	10	10	Y	98699
1452	11297	gene 8884	98.68	35	10	10	Y	44261
524	13916	gene 8506	108.02	14	10	10	Y	73665
1751	17238	gene 8486	94.16	10	10	10	Y	141402
383	14118	gene 8444	108.33	21	10	10	Y	52031
1868	13725	gene 8305	91.33	21	10	10	Y	56886
1590	17069	gene 8195	111.44	14	10	9	Y	102270
1571	12726	gene 7963	90.15	22	10	10	Y	72503
1048	11582	gene 7962	96.44	23	10	9	Y	53574
1612	13677	gene 7443	77.76	22	10	9	Y	55489
1561	13326	gene 7278	107.24	26	10	10	Y	64881
1107	17056	gene 7092	107.2	21	10	10	Y	58221
1425	11463	gene 690	85.27	23	10	10	Y	68096
1481	12428	gene 6623	96.39	10	10	3	Y	134572
1501	21010	gene 649	95.2	17	10	10	Y	85434
853	13578	gene 6480	101.83	29	10	10	Y	41213
1330	17169	gene 6253	103.28	12	10	9	Y	105164
1436	21005	gene 624	104.03	21	10	10	Y	61299
82	21122	gene 5968	127.5	50	10	3	Y	15803
966	10993	gene 5710	125.96	27	10	10	Y	59161
1622	21798	gene 5546	83.8	12	10	10	Y	135212
1575	21185	gene 5480	83.54	18	10	10	Y	64561
1345	17454	gene 5403	104.55	30	10	10	Y	52573
255	13599	gene 5279	118.19	57	10	10	Y	20324
1472	11452	gene 5179	102.8	13	10	10	Y	128547
1210	12484	gene 5130	79.4	17	10	10	Y	62741
1151	17607	gene 502	109.63	31	10	10	Y	50840
828	11174	gene 4915	112.26	28	10	10	Y	61673
964	11990	gene 4863	116.35	35	10	10	Y	39950
1574	17720	gene 4852	90.08	29	10	10	Y	49033
1088	13490	gene 4846	113.81	22	10	10	Y	66643
1056	13633	gene 4758	116.02	20	10	9	Y	77923
595	13927	gene 475	114.76	47	10	10	Y	20884
401	11120	gene 4535	123.86	78	10	10	Y	11309
1189	18387	gene 4490	115.44	37	10	10	Y	31377
1137	13497	gene 4387	115.82	38	10	10	Y	42223
546	17187	gene 4383	119.41	56	10	10	Y	18848
1556	17243	gene 4142	100.27	11	10	10	Y	129948
759	17466	gene 4057	118.28	73	10	10	Y	19254
511	11171	gene 3978	123.86	68	10	10	Y	17410
1415	17264	gene 379	97.52	18	10	10	Y	72378
458	13419	gene 3694	123.78	58	10	1	Y	23218
739	17078	gene 3628	133.76	44	10	10	Y	42368
490	11316	gene 3601	119.33	57	10	10	Y	18226
997	14049	gene 3158	107.78	42	10	10	Y	28408
1320	11545	gene 3143	86.18	19	10	4	Y	65445
1138	17735	gene 3044	110.4	31	10	10	Y	53414
1127	11198	gene 2819	99.38	27	10	10	Y	55682
416	11122	gene 2691	121.23	18	10	10	Y	67638
1135	21097	gene 2418	106.46	21	10	9	Y	71726
149	15076	gene 2114	98.64	23	10	1	Y	41536
953	13440	gene 2109	125.41	43	10	10	Y	37282
313	13450	gene 2043	121.56	90	10	10	Y	11032
586	14439	gene 1875	99.7	63	10	10	Y	15713
1358	17338	gene 18500	96.15	39	10	10	Y	28198
805	13611	gene 18456	118.85	32	10	10	Y	45558
543	11218	gene 1844	115.1	56	10	10	Y	17851
1570	14088	gene 18405	92.98	20	10	10	Y	79585
1234	11134	gene 18293	110.91	40	10	10	Y	28337
984	11409	gene 18150	110.72	44	10	2	Y	23433
1030	18002	gene 18143	108.56	35	10	10	Y	45041
912	17252	gene 18056	109.54	40	10	1	Y	34997
678	11587	gene 17987	137.57	60	10	10	Y	23786
781	17440	gene 17968	104.34	50	10	10	Y	25441
1329	16013	gene 17719	103.47	7	10	10	Y	227884
956	13733	gene 17646	114.06	23	10	10	Y	58121
1419	13632	gene 17345	89.78	41	10	9	Y	35125
1215	11739	gene 17133	108.52	28	10	10	Y	59897
1562	13753	gene 16969	106.83	9	10	10	Y	150979
1228	13528	gene 16857	114.6	36	10	10	Y	44081
648	11188	gene 16817	120.87	51	10	10	Y	17570
1487	29014	gene 16814	109.34	29	10	10	Y	62236
1180	14612	gene 16763	88.47	56	10	9	Y	16985
1479	14175	gene 16751	109.18	19	10	10	Y	107414
1209	11717	gene 16705	103.83	11	10	10	Y	153391
578	13591	gene 1642	128.72	28	10	10	Y	56517
1070	11050	gene 16381	99.66	20	10	9	Y	51941
946	11129	gene 16230	118.52	25	10	10	Y	43741
474	11205	gene 16210	104.72	43	10	10	Y	26765
1181	17518	gene 16144	115.75	33	10	10	Y	48111
920	10942	gene 16065	114.1	22	10	10	Y	55895
1064	17741	gene 15894	118.84	37	10	10	Y	34024
1182	14610	gene 15837	103.87	12	10	10	Y	112554
979	21182	gene 15645	107.13	24	10	10	Y	53781
1308	13570	gene 1561	99.46	57	10	10	Y	24604
587	17271	gene 15450	111.99	57	10	10	Y	22662
1461	11369	gene 15343	78.46	23	10	10	Y	60624
514	13456	gene 15245	116.08	58	10	10	Y	19987
1286	11457	gene 1503	99.87	28	10	7	Y	46312
1470	14082	gene 14867	91.03	17	10	10	Y	75634
711	11606	gene 14845	99.98	30	10	10	Y	34127
1287	17101	gene 14766	93.58	20	10	10	Y	65085
1764	13163	gene 14509	86.38	13	10	9	Y	124733
1597	14986	gene 14406	105.66	27	10	10	Y	55049
1136	11074	gene 14290	113.96	38	10	10	Y	40860
898	17181	gene 14197	113.86	36	10	9	Y	39824
762	11173	gene 14191	127.7	40	10	10	Y	37799
1641	11611	gene 14033	102.75	12	10	7	Y	131345
661	13626	gene 14028	115.4	76	10	10	Y	14728
1482	11682	gene 13419	96.3	37	10	10	Y	50876
1079	10983	gene 13208	110.98	53	10	10	Y	29861
523	11497	gene 13135	116.72	40	10	10	Y	37038
651	12124	gene 13086	99.08	20	10	10	Y	33984
1649	13377	gene 12737	87.89	7	10	10	Y	189129
784	14766	gene 12613	118.79	58	10	10	Y	27029
1690	17619	gene 1219	90.28	11	10	10	Y	142793
724	12760	gene 12186	107.74	29	10	10	Y	39982
1465	11631	gene 11914	94.11	25	10	10	Y	54177
1393	15925	gene 11885	112.92	12	10	10	Y	108710
1288	11979	gene 11842	110.81	49	10	10	Y	33211
1336	13778	gene 118	85.92	10	10	10	Y	114155
1265	11248	gene 11307	106.91	20	10	10	Y	93315
1184	13790	gene 11213	107.05	39	10	10	Y	31684
1102	11547	gene 11024	116.03	34	10	10	Y	46851
631	13507	gene 10992	108.55	75	10	10	Y	14884
859	12592	gene 10591	112.32	49	10	8	Y	25316
775	21023	gene 10340	119.13	47	10	10	Y	36686
1125	11896	gene 10240	97.57	11	10	8	Y	123636
1185	17116	gene 10233	91.69	25	10	8	Y	54332
406	17597	gene 10043	112.07	44	10	9	Y	29145
304	11168	gene 10015	122.94	63	10	10	Y	21794
935	13763	gene 9844	75.14	77	9	9	Y	13371
1206	21051	gene 9664	105.65	29	9	9	Y	50190
998	11543	gene 9111	125.82	32	9	9	Y	42446
1226	10990	gene 9085	113.46	32	9	9	Y	33894
758	21293	gene 9072	131.07	66	9	9	Y	28492
1491	13636	gene 8952	115.5	18	9	9	Y	79075
1870	13978	gene 8951	93.87	11	9	9	Y	135659
277	13993	gene 885	124.25	68	9	9	Y	11288
512	11181	gene 8720	129.63	77	9	9	Y	16085
1478	11477	gene 8712	86.86	18	9	8	Y	70167
517	17460	gene 8700	109.52	54	9	9	Y	16584
735	11184	gene 8673	105.75	45	9	8	Y	22938
1193	14102	gene 8285	117.4	56	9	9	Y	23582
536	21020	gene 8233	117.86	62	9	9	Y	21453
701	13590	gene 8144	118.52	49	9	9	Y	17265
1448	13612	gene 8039	96.64	27	9	9	Y	56076
1441	18052	gene 7998	82.11	34	9	9	Y	42307
1349	24954	gene 7841	85.61	12	9	9	Y	84071
991	13640	gene 7659	101.28	43	9	9	Y	29806
1882	29130	gene 7658	74.8	8	9	9	Y	134604
1266	12420	gene 7651	93.76	45	9	9	Y	29846
1745	12554	gene 7627	73.28	10	9	9	Y	138278
1249	11024	gene 7143	81.65	51	9	9	Y	16305
1201	17163	gene 6896	110.75	32	9	8	Y	41244
1417	13773	gene 6762	111	27	9	9	Y	49676
1801	17593	gene 675	91.1	12	9	9	Y	74677
1858	17247	gene 669	87.55	5	9	9	Y	262518
919	13682	gene 6604	114.07	34	9	8	Y	36725
1340	13423	gene 6586	109.03	19	9	9	Y	50448
1654	17115	gene 6452	72.7	18	9	9	Y	58877
1235	17087	gene 6450	94.54	28	9	9	Y	43786
1486	11531	gene 6367	71.72	12	9	8	Y	100576
1723	17958	gene 6257	100.99	36	9	9	Y	38352
1458	11119	gene 6108	92.45	27	9	9	Y	52565
1493	11643	gene 605	103.86	23	9	9	Y	60321
1306	14076	gene 5853	94.74	24	9	9	Y	52976
1867	16086	gene 5637	81.72	11	9	9	Y	121539
1651	14170	gene 5618	87.27	12	9	8	Y	141044
1435	17226	gene 556	109.78	34	9	9	Y	44094
1800	13879	gene 5484	97.4	26	9	9	Y	43881
1060	11263	gene 5469	117.42	44	9	9	Y	35337
1339	13679	gene 5405	103.08	19	9	9	Y	77496
1192	21294	gene 5352	109.84	42	9	9	Y	30982
989	11124	gene 5345	115.18	25	9	9	Y	54925
1036	13739	gene 5248	91.05	32	9	8	Y	33943
755	12374	gene 5142	94.76	35	9	9	Y	36878
1668	13547	gene 4885	71.63	31	9	9	Y	28672
1569	13534	gene 4756	94.15	24	9	9	Y	56242
1679	14020	gene 4554	108.71	12	9	9	Y	118543
679	17165	gene 4414	113.99	30	9	9	Y	51883
792	17582	gene 4145	110.87	83	9	9	Y	15372
718	13597	gene 4053	103.29	44	9	9	Y	24532
922	13878	gene 4011	108.35	21	9	9	Y	51273
527	11007	gene 3988	97.39	55	9	9	Y	17403
1236	17441	gene 3654	97.86	22	9	9	Y	63893
694	13647	gene 3630	107.99	48	9	9	Y	14402
470	17100	gene 3599	109.26	42	9	9	Y	15774
1772	13732	gene 3522	79.42	14	9	9	Y	105099
1110	14110	gene 350	107.77	38	9	9	Y	39605
1577	11213	gene 3445	68.36	12	9	9	Y	97957
1746	18070	gene 3437	84.74	7	9	9	Y	179047
1360	13767	gene 338	92.28	21	9	9	Y	63949
1743	13785	gene 3361	87	19	9	8	Y	70254
1194	13819	gene 3306	119.09	41	9	9	Y	34685
1284	17516	gene 3206	98.3	17	9	9	Y	66026
1388	17679	gene 3177	107.29	22	9	9	Y	68423
311	12472	gene 3173	116.74	79	9	9	Y	10749
1423	12583	gene 2379	92.57	33	9	8	Y	40036
748	14253	gene 2360	107.35	21	9	9	Y	50940
486	17096	gene 2192	112.49	74	9	9	Y	14893
720	17198	gene 2157	106.06	37	9	9	Y	24729
1077	21034	gene 2110	106.63	54	9	9	Y	17617
1347	17408	gene 18413	102.37	26	9	9	Y	49054
1133	13571	gene 18396	99.07	13	9	9	Y	79560
1221	13518	gene 18381	106.47	14	9	9	Y	104675
1598	11238	gene 18003	92.77	28	9	7	Y	31895
1337	11044	gene 17882	103.72	25	9	9	Y	44121
1457	21012	gene 17741	94.36	17	9	9	Y	72439
1274	17220	gene 1772	85.82	35	9	8	Y	28319
1316	13553	gene 1766	93.53	21	9	9	Y	50379
1604	17200	gene 17366	98.05	26	9	9	Y	54409
1580	15318	gene 17124	106.53	19	9	8	Y	60639
1290	11359	gene 1708	104.55	53	9	9	Y	23618
1296	13675	gene 16449	117.62	23	9	9	Y	61068
768	17185	gene 16402	99.51	75	9	8	Y	13959
992	11418	gene 16143	87.26	85	9	9	Y	8531
1292	17070	gene 16142	93.95	18	9	9	Y	51481
62	17397	gene 16136	135.7	78	9	3	Y	19795
749	17325	gene 16102	102.67	52	9	8	Y	14315
962	11154	gene 15881	109.67	47	9	1	Y	21086
974	13701	gene 15816	105.12	6	9	9	Y	247450
785	11897	gene 15501	106.14	39	9	9	Y	28794
1312	17176	gene 15248	115.51	38	9	9	Y	40496
1118	17177	gene 15228	102.33	65	9	9	Y	25194
1113	14225	gene 15207	108.73	49	9	9	Y	29345
1183	11139	gene 14936	106.97	37	9	9	Y	39744
1348	17320	gene 14808	99.4	38	9	6	Y	26669
551	10988	gene 1455	121.23	44	9	9	Y	27967
1276	13187	gene 14296	110.66	22	9	9	Y	60254
1246	13461	gene 14285	98.01	45	9	8	Y	23587
522	13514	gene 1422	127.61	73	9	9	Y	22448
880	11078	gene 14192	105.03	26	9	9	Y	30560
1856	13650	gene 1388	87.01	6	9	9	Y	211061
1026	14057	gene 1363	107.18	32	9	9	Y	35187
1429	21039	gene 13544	93.9	28	9	9	Y	44132
1449	11241	gene 13503	84.93	16	9	9	Y	61790
1384	17236	gene 13471	97.3	28	9	9	Y	55769
1040	14543	gene 13300	95.66	21	9	9	Y	40530
1128	13483	gene 13152	101.05	40	9	9	Y	37851
1518	14062	gene 13040	93.01	31	9	9	Y	43176
1039	11341	gene 13005	111.28	29	9	9	Y	40644
589	13509	gene 12995	105.41	82	9	9	Y	10781
1242	17258	gene 12908	113.36	40	9	9	Y	41616
1587	11745	gene 12904	75.9	11	9	9	Y	101992
1013	11658	gene 12876	98.68	29	9	9	Y	32620
624	14317	gene 12785	100.67	37	9	9	Y	23594
1418	18267	gene 12582	96.4	26	9	9	Y	44380
1344	11712	gene 12557	98.45	8	9	9	Y	137522
482	13644	gene 1253	114.35	45	9	9	Y	19309
1187	11677	gene 12486	110.55	19	9	9	Y	60267
1370	14665	gene 1242	102.26	75	9	9	Y	20890
642	18156	gene 12314	128.79	42	9	9	Y	39501
1123	11527	gene 12149	81.7	61	9	4	Y	15610
1742	24980	gene 11951	107.95	11	9	9	Y	108385
1179	14752	gene 1192	102.32	27	9	8	Y	50672
1037	17139	gene 11757	94.5	31	9	9	Y	32080
1359	18819	gene 11683	100.47	30	9	8	Y	43946
1172	11270	gene 11668	113.51	48	9	9	Y	25995
952	10925	gene 11644	113.29	57	9	9	Y	19354
1521	21070	gene 11306	90.23	28	9	9	Y	61442
903	11422	gene 11000	111.89	39	9	9	Y	29091
1041	13288	gene 10962	111.89	32	9	9	Y	47642
1555	13473	gene 10460	99	23	9	9	Y	57180
1428	17269	gene 10447	91.97	14	9	9	Y	81315
1046	12477	gene 10427	105.14	22	9	9	Y	49804
1369	18453	gene 10008	110.63	26	9	9	Y	49591
1752	10965	gene 9976	98.96	15	8	8	Y	95333
1492	12427	gene 9875	101.53	30	8	2	Y	40869
1195	11515	gene 9693	107.23	26	8	8	Y	43144
1043	13987	gene 949	105.47	32	8	8	Y	27787
1222	21052	gene 939	106.21	24	8	8	Y	60901
1500	21054	gene 9264	96.61	14	8	4	Y	72096
836	21014	gene 9252	109.37	58	8	8	Y	18372
1740	11080	gene 8962	90.39	14	8	8	Y	92298
1499	11880	gene 8852	99.64	20	8	8	Y	46518
1475	11562	gene 8791	98.82	12	8	8	Y	78028
1251	17097	gene 8725	108.62	31	8	8	Y	37394
1639	13707	gene 8571	88.68	11	8	4	Y	89769
1806	17221	gene 8564	75.48	19	8	8	Y	42557
662	11046	gene 8517	103.58	30	8	8	Y	36789
1361	12801	gene 8283	107.06	25	8	8	Y	49626
1509	17106	gene 8181	87.19	9	8	8	Y	127813
1552	11021	gene 8153	90.5	18	8	8	Y	67008
1245	17228	gene 8072	99.99	24	8	8	Y	54542
637	21121	gene 7955	88.75	43	8	8	Y	18983
1680	15934	gene 7902	98.17	25	8	8	Y	46194
1666	17308	gene 7820	83.81	15	8	8	Y	60328
1802	13586	gene 7781	74.85	29	8	8	Y	41195
370	14090	gene 7646	118.07	72	8	8	Y	17990
1523	17133	gene 7564	90.94	24	8	7	Y	52703
1307	21291	gene 7531	98.38	43	8	8	Y	32489
871	17193	gene 7530	112.46	19	8	8	Y	62748
990	11380	gene 7480	107.24	37	8	8	Y	32553
1765	11351	gene 747	100.38	16	8	8	Y	57543
924	13866	gene 727	92.98	26	8	8	Y	31908
1819	21280	gene 7262	79.06	28	8	8	Y	44118
1665	22528	gene 7210	75.25	24	8	8	Y	55858
885	13996	gene 7140	90.35	58	8	8	Y	16366
1439	13856	gene 7072	100.44	26	8	8	Y	44408
1697	13198	gene 704	85.61	10	8	8	Y	111525
1252	13888	gene 6886	103.59	31	8	8	Y	41924
1372	21946	gene 6848	116.46	39	8	8	Y	44584
1643	14142	gene 6677	99.95	14	8	8	Y	83610
1756	15141	gene 6620	96.28	26	8	1	Y	47952
925	12227	gene 6601	88.53	61	8	8	Y	17136
1647	21333	gene 6050	98.96	14	8	8	Y	86564
1657	21104	gene 6026	84.49	21	8	8	Y	49404
1551	13741	gene 6024	87.57	9	8	8	Y	140322
1652	17053	gene 6011	102.37	13	8	8	Y	70241
753	17263	gene 5895	106.5	52	8	8	Y	17312
1454	43488	gene 5713	91.26	38	8	8	Y	30040
1371	17229	gene 567	93.96	39	8	8	Y	37305
328	13848	gene 5602	103.5	48	8	8	Y	16271
1254	10910	gene 5518	108.88	33	8	8	Y	25458
1546	13006	gene 5489	91.52	5	8	8	Y	215299
1067	11607	gene 5392	102.33	28	8	8	Y	33266
1144	13877	gene 5346	104.69	39	8	8	Y	31111
1722	11746	gene 5123	107.43	15	8	7	Y	85765
1553	11388	gene 4989	86.73	5	8	8	Y	171306
1258	21244	gene 4987	86.88	30	8	8	Y	47286
1531	13594	gene 4914	105.4	56	8	8	Y	23742
876	11226	gene 490	109.71	26	8	8	Y	31800
960	10947	gene 4623	101.23	55	8	8	Y	21658
1648	17142	gene 4474	93.99	10	8	8	Y	118405
1389	13653	gene 4416	92.76	37	8	8	Y	29840
1342	12902	gene 4404	97.83	15	8	8	Y	71876
1163	11242	gene 4395	97.27	13	8	8	Y	90555
1876	15215	gene 4274	81.54	10	8	7	Y	116017
1982	14788	gene 4171	85.23	25	8	8	Y	51715
209	11974	gene 4090	117.13	88	8	8	Y	10209
1508	14064	gene 3903	98.68	37	8	8	Y	39764
1114	17353	gene 3872	102.43	55	8	8	Y	23559
469	14058	gene 3666	107.76	46	8	7	Y	20855
849	11609	gene 3593	92.79	62	8	8	Y	13486
1696	21274	gene 3570	92.47	41	8	7	Y	23430
1495	24999	gene 3270	85.23	15	8	8	Y	70749
1642	13759	gene 324	86.4	18	8	8	Y	68601
1904	13607	gene 3235	74.96	8	8	8	Y	116154
1741	13577	gene 2935	95.31	6	8	8	Y	232955
1431	11208	gene 2818	90.09	37	8	8	Y	27047
391	17255	gene 2762	104.35	43	8	8	Y	16257
1233	17084	gene 2756	116.26	28	8	8	Y	44666
932	10953	gene 2742	100.63	41	8	8	Y	20211
1139	13719	gene 2425	94.87	31	8	8	Y	43837
1565	12160	gene 2335	83.98	2	8	8	Y	615628
554	13816	gene 2287	113.53	38	8	6	Y	34772
1606	14220	gene 2188	109.53	37	8	8	Y	44144
1130	11400	gene 2130	104.64	36	8	8	Y	24344
1799	13981	gene 1913	96.6	20	8	8	Y	69798
1297	18285	gene 18403	102.53	33	8	8	Y	29122
1899	13373	gene 18213	71.02	8	8	8	Y	140711
1605	13399	gene 18193	102.72	26	8	8	Y	51359
1437	48781	gene 18124	102.91	31	8	8	Y	39657
894	11125	gene 18112	111.31	95	8	8	Y	9627
1926	21103	gene 1777	84.6	14	8	8	Y	64157
1076	21092	gene 17739	102.17	33	8	5	Y	34419
937	11376	gene 17714	105.12	41	8	8	Y	20536
320	14496	gene 17423	104.86	56	8	8	Y	13715
907	11383	gene 17362	92.1	66	8	8	Y	14029
1879	13252	gene 17271	73.14	5	8	8	Y	201677
1277	13926	gene 1704	113.44	71	8	4	Y	14747
1573	11206	gene 16931	95.5	18	8	8	Y	64992
1814	13889	gene 16861	93.92	30	8	8	Y	48979
1813	11538	gene 16749	98.13	26	8	8	Y	41509
1662	11317	gene 16668	92.44	24	8	8	Y	41090
1721	17615	gene 1656	108.42	38	8	8	Y	39120
1750	14004	gene 16265	83.01	11	8	8	Y	75520
1650	29064	gene 16190	71.74	16	8	8	Y	78056
1298	11506	gene 16104	91.86	29	8	8	Y	29945
1709	13946	gene 15937	88.84	6	8	8	Y	154207
1078	14213	gene 15820	100.71	31	8	5	Y	29655
1218	11197	gene 1549	109.7	31	8	7	Y	36112
1408	17171	gene 1533	107.8	20	8	8	Y	62490
1311	11417	gene 15302	99.83	21	8	8	Y	45949
1373	17218	gene 15231	97.24	98	8	8	Y	13827
1547	17062	gene 15181	89.24	15	8	8	Y	60593
284	11638	gene 1516	111.9	49	8	1	Y	18862
1421	21431	gene 15095	107.53	12	8	8	Y	95991
1160	13840	gene 14815	99.08	34	8	8	Y	28475
1477	13700	gene 14713	89.53	29	8	8	Y	35207
315	13479	gene 14676	112.6	49	8	8	Y	17320
1216	21086	gene 14384	97.16	36	8	5	Y	40073
1279	13743	gene 1431	113.42	26	8	8	Y	46212
2029	22671	gene 14026	64.2	15	8	7	Y	78226
1409	21017	gene 13997	92.25	21	8	8	Y	57149
1758	11530	gene 13831	80.57	55	8	8	Y	17859
1424	12096	gene 13329	91.12	26	8	8	Y	43847
1230	13520	gene 133	102.93	34	8	8	Y	37341
1560	17083	gene 13291	94.51	19	8	8	Y	58753
811	21382	gene 13264	114.41	50	8	8	Y	26887
1044	21271	gene 13222	103.54	37	8	8	Y	21685
1169	11148	gene 13205	84.75	16	8	8	Y	46697
1191	21200	gene 13170	113.32	29	8	8	Y	47037
1438	24957	gene 13150	97.88	23	8	8	Y	55410
1646	12783	gene 13127	88.74	6	8	8	Y	199142
1120	11436	gene 12959	111.98	25	8	8	Y	42727
1331	11095	gene 12756	89.82	10	8	8	Y	142146
1035	14074	gene 12685	105.01	49	8	8	Y	26117
1618	14021	gene 12682	89.11	13	8	8	Y	77545
1353	11043	gene 125	92.83	44	8	8	Y	26055
1829	12407	gene 12451	80.68	9	8	8	Y	148315
1506	21015	gene 12425	97.34	26	8	8	Y	40659
1631	11235	gene 12338	101.62	47	8	8	Y	32845
1402	21316	gene 12261	92.62	27	8	8	Y	41644
1863	17254	gene 11898	89.64	9	8	8	Y	104016
1584	17772	gene 11645	94.62	12	8	8	Y	104961
1507	25030	gene 11527	112.27	19	8	8	Y	66063
1350	17286	gene 11386	84.68	24	8	8	Y	50327
1582	14743	gene 11350	94.71	19	8	7	Y	65988
1669	14095	gene 11339	92.38	10	8	8	Y	117393
963	13770	gene 11025	98.96	45	8	8	Y	28521
1261	12413	gene 10999	106.66	9	8	8	Y	108090
1763	11445	gene 10144	99.78	17	8	8	Y	94937
980	11058	gene 9802	91.16	63	7	7	Y	8484
1062	21192	gene 9778	96.86	44	7	7	Y	21070
2127	12677	gene 9769	76.71	27	7	6	Y	29770
2050	13771	gene 9598	91.51	17	7	7	Y	67581
1278	21329	gene 9421	93.77	49	7	7	Y	26980
1071	13458	gene 942	92.73	35	7	5	Y	23373
1744	12398	gene 9359	71.94	14	7	7	Y	85227
516	21046	gene 9294	103.17	57	7	6	Y	15707
544	11327	gene 9175	100.36	34	7	7	Y	14265
1557	21288	gene 9107	88.97	39	7	7	Y	26086
1591	14134	gene 8765	92.66	33	7	7	Y	38568
846	11618	gene 873	104.5	28	7	7	Y	31384
1817	17219	gene 8686	86.11	21	7	7	Y	46301
1781	11104	gene 8619	82.81	14	7	7	Y	62528
1269	29034	gene 8521	92.44	45	7	7	Y	22563
1820	12443	gene 8439	74.27	15	7	7	Y	60293
1637	11642	gene 8107	90.26	43	7	6	Y	23780
1754	11568	gene 8088	77.7	7	7	7	Y	137703
872	13683	gene 8013	102.44	48	7	7	Y	22468
1664	11655	gene 7992	102.53	11	7	7	Y	108062
1524	17265	gene 7907	79.56	36	7	6	Y	21270
1898	11138	gene 7485	69.19	3	7	7	Y	243236
1794	14166	gene 7277	67.9	8	7	7	Y	132867
1995	11116	gene 7255	92.65	20	7	2	Y	44065
2146	15108	gene 7063	58.68	4	7	7	Y	260368
2305	13740	gene 7019	54.61	4	7	6	Y	270546
1608	21341	gene 6774	96.36	22	7	7	Y	54121
1536	17259	gene 6624	90.13	31	7	5	Y	36631
1888	11115	gene 6413	83.32	20	7	3	Y	43991
1978	21428	gene 6412	80.26	5	7	6	Y	268635
1757	21177	gene 6197	82.25	22	7	7	Y	59863
1453	13615	gene 6165	99.29	30	7	7	Y	38131
1661	10972	gene 6122	105.27	10	7	7	Y	106368
729	21233	gene 5779	94.76	61	7	7	Y	10230
1634	13841	gene 5704	78.35	46	7	7	Y	20169
1897	15451	gene 5468	80.2	10	7	6	Y	86793
1093	24958	gene 5411	80.26	23	7	7	Y	37338
1996	13886	gene 5408	78.98	16	7	7	Y	65642
1593	28914	gene 5253	84.12	26	7	7	Y	48818
873	11328	gene 5241	92.19	30	7	5	Y	25883
1352	21077	gene 5131	93.33	22	7	7	Y	57633
1204	11216	gene 5029	81.66	48	7	7	Y	19188
1889	17382	gene 4913	79.36	31	7	7	Y	38000
819	13815	gene 4773	115.7	77	7	7	Y	16920
1578	11668	gene 4657	76.5	19	7	7	Y	41103
2016	13845	gene 4440	66.59	13	7	7	Y	66443
1645	12491	gene 4384	81.35	9	7	7	Y	114223
571	13932	gene 4368	102.14	51	7	7	Y	28421
1101	17184	gene 3991	90.89	21	7	7	Y	31782
1735	13094	gene 3739	67.73	6	7	7	Y	160951
1517	14293	gene 3723	87.49	24	7	7	Y	35026
1405	17374	gene 3641	74.96	59	7	5	Y	24419
1539	14276	gene 3527	102.14	26	7	7	Y	34927
1674	25001	gene 33	87.28	9	7	7	Y	110235
996	13625	gene 3211	114.75	60	7	6	Y	20708
1309	21029	gene 3147	101.65	58	7	7	Y	25511
1310	17316	gene 3021	92.81	30	7	7	Y	35703
1401	17205	gene 2969	87.1	14	7	7	Y	69262
1946	11159	gene 2967	94.33	55	7	7	Y	18687
1485	11828	gene 2951	100.84	17	7	7	Y	69990
1592	13694	gene 2900	89.76	29	7	7	Y	32936
861	11326	gene 2850	94.05	46	7	7	Y	14536
2336	17658	gene 2745	39.7	19	7	7	Y	65140
697	21074	gene 268	101.58	57	7	7	Y	14191
1317	17337	gene 2632	92.12	50	7	7	Y	24994
1969	17189	gene 257	86.55	11	7	7	Y	90093
506	10907	gene 248	105.76	33	7	4	Y	25869
1535	17752	gene 2452	100.36	36	7	7	Y	31422
1253	13588	gene 2427	107.34	60	7	7	Y	16505
1554	21623	gene 2404	73.22	14	7	7	Y	94812
2007	13686	gene 238	88.83	17	7	7	Y	63310
1884	11312	gene 2290	65.01	10	7	7	Y	70786
1614	15263	gene 2221	71.55	20	7	7	Y	36640
1528	17191	gene 2144	92.45	17	7	7	Y	56773
1611	21037	gene 2096	81.04	18	7	7	Y	58622
1238	17343	gene 2031	100.82	40	7	7	Y	24367
2153	29024	gene 1967	67.83	23	7	7	Y	46444
1515	14371	gene 18455	98.73	17	7	7	Y	54774
1803	17490	gene 18358	87.38	8	7	7	Y	133465
1404	15126	gene 18165	87.15	18	7	7	Y	62708
1909	17148	gene 17868	66.36	29	7	7	Y	39483
1100	15035	gene 17827	98.36	43	7	5	Y	25025
1362	21025	gene 17559	106.71	41	7	7	Y	23276
1890	11072	gene 17517	76.74	14	7	7	Y	55441
1619	17376	gene 17255	99.71	30	7	7	Y	48306
656	21068	gene 17207	98.15	58	7	7	Y	16417
1980	13406	gene 17204	87.25	5	7	7	Y	186662
1759	17216	gene 17162	71.73	21	7	7	Y	50931
1938	15524	gene 17122	86.11	8	7	7	Y	125838
1602	13999	gene 17118	72.08	48	7	7	Y	25091
1398	14476	gene 17041	69.57	35	7	7	Y	19288
1947	13832	gene 16856	92.72	20	7	7	Y	55350
1027	21073	gene 16760	99.65	43	7	7	Y	29391
874	13834	gene 16499	101.21	35	7	7	Y	22180
1670	17360	gene 1633	105.41	31	7	7	Y	28960
1682	12619	gene 16310	97.29	32	7	7	Y	38318
485	17118	gene 16305	102.3	40	7	6	Y	15922
1442	12283	gene 16131	87.69	17	7	7	Y	63521
1609	21153	gene 16025	94.2	33	7	7	Y	31839
1537	13484	gene 1595	93.78	38	7	7	Y	24147
1912	25594	gene 15862	62.4	13	7	7	Y	49949
1566	13807	gene 15836	79.85	18	7	5	Y	64589
1667	17603	gene 1583	88.38	18	7	7	Y	54106
1681	13445	gene 15774	88.15	36	7	7	Y	29097
1374	28922	gene 15731	100.57	17	7	7	Y	60118
339	13580	gene 15696	114.6	59	7	7	Y	15335
1770	21101	gene 15576	100.32	23	7	7	Y	42258
1896	25180	gene 15466	92.54	15	7	7	Y	52607
529	13823	gene 15341	105.31	57	7	7	Y	15922
1594	21208	gene 15339	75.84	20	7	7	Y	47844
1766	11085	gene 15180	86.72	12	7	6	Y	70926
1502	17188	gene 15155	94.97	35	7	7	Y	25545
1148	12184	gene 1505	111.18	15	7	7	Y	75648
1816	11096	gene 15003	79.68	20	7	7	Y	41156
152	17398	gene 15002	116.37	61	7	1	Y	19874
422	17681	gene 14923	110.36	39	7	7	Y	18625
350	17290	gene 14860	103.42	54	7	7	Y	20826
1731	17113	gene 14821	82.17	22	7	7	Y	50544
712	11052	gene 14760	103.73	41	7	7	Y	29206
1747	11142	gene 14666	89.95	13	7	6	Y	72410
1792	15477	gene 14633	80.85	29	7	7	Y	49805
1153	12048	gene 14520	99.09	60	7	6	Y	22989
1186	17386	gene 14320	112.82	28	7	7	Y	28832
1262	13982	gene 14295	100.35	10	7	7	Y	134914
1871	19014	gene 14064	80.6	11	7	7	Y	87755
1774	17528	gene 14032	93.55	15	7	5	Y	90460
863	11601	gene 13957	106.79	34	7	7	Y	26290
793	17458	gene 13801	96.39	60	7	7	Y	9558
1572	17207	gene 1371	114.13	33	7	7	Y	43180
1585	13230	gene 13679	101.13	26	7	7	Y	40040
1583	21147	gene 13581	98.78	37	7	2	Y	28174
1522	21144	gene 13576	102.61	53	7	2	Y	21504
1864	17102	gene 13552	79.74	13	7	7	Y	88695
1104	12187	gene 13528	102.49	28	7	7	Y	36189
1115	14053	gene 13440	111.9	44	7	7	Y	20718
1865	11883	gene 13412	74.89	7	7	7	Y	138214
573	21040	gene 13336	88.11	48	7	7	Y	12090
1293	14108	gene 13333	90.15	19	7	7	Y	34509
1111	14156	gene 13308	97.95	31	7	7	Y	30693
1773	12353	gene 13153	85.11	7	7	7	Y	126593
1480	11332	gene 12796	90.49	15	7	7	Y	65294
1683	11301	gene 12488	63.77	33	7	7	Y	22066
2000	19238	gene 12393	70.05	21	7	7	Y	44605
1563	14087	gene 1239	95.68	21	7	7	Y	54069
1406	12094	gene 12373	88.21	10	7	7	Y	92521
1410	21084	gene 12323	86.74	30	7	7	Y	34423
1108	13882	gene 12041	104.53	42	7	3	Y	17937
1426	10982	gene 11891	77.46	35	7	5	Y	19472
2130	14026	gene 11807	69.25	11	7	7	Y	77204
1988	14918	gene 11715	63.49	2	7	6	Y	535943
2093	11694	gene 11699	73.55	28	7	7	Y	32938
1603	25085	gene 11626	59.46	28	7	6	Y	28721
622	17079	gene 11552	99.3	29	7	7	Y	24078
1779	21116	gene 11545	90.98	36	7	7	Y	37481
883	11600	gene 1150	91.41	53	7	7	Y	15116
2121	11465	gene 11416	61.85	2	7	7	Y	518515
2230	14703	gene 11112	64.83	37	7	7	Y	19476
1689	13744	gene 1107	95.43	33	7	7	Y	35279
1440	10992	gene 11042	89.75	11	7	7	Y	96503
1385	13958	gene 10983	100.33	40	7	7	Y	25774
1881	32968	gene 10902	88.77	17	7	7	Y	53076
1778	25059	gene 1047	90.24	18	7	7	Y	48962
1496	15190	gene 10123	82.61	16	7	7	Y	58203
1691	11644	gene 10039	91.22	20	7	7	Y	42545
1905	17426	gene 9830	74.27	40	6	6	Y	27898
1532	11178	gene 9765	99.17	40	6	6	Y	22142
1400	11679	gene 9714	74.48	5	6	6	Y	164270
1963	11823	gene 9480	84.54	44	6	6	Y	20608
2056	12142	gene 9443	67.58	3	6	6	Y	245348
1788	17549	gene 9430	77.83	20	6	6	Y	47266
945	21105	gene 9406	79.53	35	6	6	Y	20569
2303	15466	gene 9262	50.38	3	6	5	Y	221540
1949	13568	gene 9247	76.76	39	6	6	Y	20217
1725	14005	gene 8923	75.22	43	6	6	Y	18932
1986	21778	gene 8907	86.15	13	6	6	Y	65801
1917	29728	gene 8833	70.44	16	6	6	Y	53791
1621	17190	gene 8699	92.81	25	6	6	Y	29926
1237	21067	gene 8602	96.56	29	6	4	Y	25553
2025	14132	gene 8484	84.19	21	6	6	Y	43351
1924	13688	gene 8461	94.14	20	6	6	Y	38059
1941	11244	gene 8459	75.72	19	6	6	Y	36044
1828	17137	gene 8416	86.3	36	6	1	Y	24143
1430	17201	gene 8357	102.08	14	6	6	Y	61858
1412	48782	gene 8221	96.71	62	6	6	Y	14177
655	11413	gene 8212	80.1	41	6	6	Y	17317
1748	14060	gene 8186	82.16	29	6	6	Y	28239
262	17208	gene 8119	99.84	90	6	6	Y	7355
1737	13896	gene 803	90.53	30	6	6	Y	25571
1789	17683	gene 8016	75.24	17	6	5	Y	54422
1074	17065	gene 7995	88.31	27	6	5	Y	31906
796	13489	gene 7930	93.43	42	6	6	Y	12910
1699	13814	gene 7863	82.61	16	6	6	Y	50681
2287	12382	gene 7748	57.34	5	6	4	Y	134397
1782	14158	gene 7691	83.39	14	6	6	Y	46655
1568	17307	gene 7650	84.22	30	6	6	Y	24195
1715	21087	gene 7607	66.31	16	6	6	Y	56312
1538	24983	gene 7592	102.11	40	6	6	Y	24775
2051	13434	gene 758	83.06	6	6	6	Y	134802
2013	14081	gene 7560	63.21	11	6	6	Y	64784
2579	11575	gene 7453	60.22	17	6	6	Y	72188
1610	21076	gene 7433	101.21	69	6	6	Y	23646
2351	13810	gene 7167	74.22	28	6	6	Y	37184
1827	11229	gene 7028	96.71	21	6	6	Y	47822
1711	13789	gene 7024	91.62	43	6	6	Y	20052
1895	14209	gene 7023	70.19	24	6	6	Y	32152
1710	13603	gene 6827	91.56	25	6	6	Y	29875
1831	14289	gene 6822	83.06	59	6	6	Y	16594
1767	14100	gene 6743	83.77	14	6	6	Y	55587
1588	29011	gene 6692	92.95	32	6	5	Y	23439
1451	14235	gene 6646	90.9	20	6	6	Y	34989
2151	14152	gene 6606	75.7	10	6	6	Y	86132
958	14173	gene 6491	96.01	76	6	6	Y	8492
1672	17717	gene 6405	86.87	34	6	6	Y	32434
1700	17244	gene 6360	66.96	28	6	6	Y	46596
1783	11580	gene 6273	87.25	22	6	6	Y	37041
1923	13651	gene 6044	95.53	26	6	6	Y	35145
1822	11498	gene 5864	66.67	7	6	6	Y	78570
2300	13891	gene 5679	68.41	13	6	5	Y	63763
1599	13545	gene 5667	86.01	19	6	6	Y	49453
1787	14974	gene 5666	82.02	13	6	6	Y	76707
900	17357	gene 5663	98.17	49	6	6	Y	12359
1379	13808	gene 5661	106.82	73	6	6	Y	11445
2169	14199	gene 5519	57.58	5	6	6	Y	209220
1543	21081	gene 5422	85.56	23	6	6	Y	28834
1516	11619	gene 5415	95.53	22	6	6	Y	41614
533	13968	gene 5122	101.93	42	6	6	Y	21571
606	10961	gene 5052	95.36	45	6	6	Y	10718
1459	21265	gene 50	89.6	29	6	6	Y	33878
1632	17172	gene 4957	105.58	25	6	6	Y	33060
777	13781	gene 4886	99.12	27	6	6	Y	21902
1363	17512	gene 4631	78.16	45	6	6	Y	18590
698	13634	gene 462	102.9	87	6	6	Y	8789
1673	21173	gene 4582	84.17	20	6	6	Y	50213
988	17135	gene 4537	96.81	51	6	6	Y	17311
1202	17845	gene 4512	90	43	6	6	Y	22480
1901	14168	gene 4125	75.96	17	6	6	Y	35756
1346	17366	gene 409	87.33	39	6	6	Y	16739
2035	48783	gene 3931	76.87	12	6	6	N	69621
1032	14136	gene 3737	98.16	21	6	6	Y	29298
2122	13537	gene 3677	63.34	4	6	2	Y	172174
1154	11478	gene 3652	98.51	18	6	6	Y	53521
1112	14019	gene 3620	74.22	26	6	5	Y	15056
1857	21414	gene 35	71.88	11	6	6	Y	90594
1375	24977	gene 3383	98.34	88	6	6	Y	14952
1620	21313	gene 3367	76.65	18	6	6	Y	47520
993	17298	gene 3272	103.07	46	6	6	Y	15563
1823	17146	gene 3260	65.43	28	6	6	Y	19578
2154	14236	gene 3107	68.75	8	6	6	Y	96410
1775	17175	gene 3095	86.25	35	6	6	Y	23089
1318	21682	gene 3033	92.37	22	6	6	Y	53093
635	13911	gene 3025	96.19	41	6	6	Y	20189
1990	17541	gene 3007	67.05	6	6	5	Y	120397
426	14131	gene 2966	96.84	43	6	6	Y	12202
1791	17159	gene 2851	75.04	17	6	6	Y	42076
820	11572	gene 2849	91.13	55	6	6	Y	12980
1354	13895	gene 2785	117.02	29	6	5	Y	32615
2168	17092	gene 2710	56.08	7	6	6	Y	87939
716	17559	gene 2535	109.35	73	6	6	Y	11823
1196	17240	gene 2460	79.64	54	6	6	Y	16575
1540	28934	gene 2426	76.55	22	6	6	Y	40714
1031	24960	gene 2397	99.61	40	6	6	Y	22242
1932	13415	gene 2211	61.84	8	6	6	Y	103811
1525	17824	gene 2206	72.77	37	6	6	Y	19619
1954	11310	gene 2194	63.4	46	6	6	Y	24621
2052	37242	gene 2160	90.36	55	6	6	Y	20728
1940	11786	gene 2069	94.53	58	6	6	Y	13706
1805	11748	gene 2039	96.08	20	6	6	Y	37075
2104	13521	gene 1998	86.74	6	6	6	Y	177968
496	17369	gene 1874	109.52	54	6	6	Y	23276
1595	13656	gene 18504	93.5	12	6	6	Y	56624
1255	13945	gene 18339	95.02	36	6	6	Y	24068
1671	17725	gene 17964	93.98	9	6	6	Y	85548
1776	12485	gene 17888	66.83	10	6	6	Y	88931
2072	21065	gene 1788	82.74	12	6	6	Y	67844
2009	17572	gene 17727	77.04	30	6	6	Y	33163
1780	17206	gene 17699	91.56	30	6	5	Y	33686
1512	11243	gene 17597	77.09	33	6	6	Y	22408
1936	11368	gene 17450	58.47	7	6	6	Y	108850
1920	11251	gene 17174	71.8	5	6	6	Y	127611
576	14144	gene 17066	93.95	51	6	6	Y	18415
2125	12860	gene 16974	70.14	12	6	6	Y	77699
965	11305	gene 16903	96.11	49	6	6	Y	19286
1964	17114	gene 16883	70.33	11	6	6	Y	71681
1692	17350	gene 16790	82.56	19	6	6	Y	60276
1378	13824	gene 16719	93.29	18	6	5	Y	40916
1564	25032	gene 16486	94.14	26	6	6	Y	30764
1659	17552	gene 16469	79.61	30	6	6	Y	20517
1197	13791	gene 16266	97.44	32	6	6	Y	17022
2063	17547	gene 16258	60.75	9	6	6	Y	85567
1906	17241	gene 16089	71.24	15	6	6	Y	78659
1916	10964	gene 15855	89.52	7	6	6	Y	153209
1840	11300	gene 15815	73.61	16	6	6	Y	52154
1443	21091	gene 1572	97.44	26	6	6	Y	34605
2006	12868	gene 1541	54.16	1	6	6	Y	555162
933	17233	gene 15374	86.09	16	6	5	Y	40121
1161	17368	gene 15365	112.11	39	6	6	Y	24077
2301	13865	gene 15278	65.28	6	6	6	Y	167054
1072	21030	gene 152	90.87	59	6	6	Y	10601
1600	11414	gene 15193	72.78	10	6	6	Y	101045
1948	13678	gene 15182	94.34	24	6	6	Y	38136
480	15424	gene 15116	109.77	50	6	6	Y	16797
2313	13961	gene 14938	71.39	17	6	5	Y	36583
994	29050	gene 14784	97.66	29	6	6	Y	26239
2181	17557	gene 14493	79.88	11	6	6	Y	83415
2185	12672	gene 14481	57.36	5	6	5	Y	112675
1497	13973	gene 14330	79.24	31	6	5	Y	21307
1997	11339	gene 14226	77.42	10	6	6	Y	97004
1658	13796	gene 13969	102.12	19	6	6	Y	48728
2123	12112	gene 13904	71.73	6	6	6	Y	163891
2034	21281	gene 13850	89.88	28	6	6	Y	32903
1698	25018	gene 1380	86.6	10	6	6	Y	98229
1815	21429	gene 13664	93.3	19	6	6	Y	46611
1676	21445	gene 13654	76.82	43	6	6	Y	24200
1541	17469	gene 13525	79.16	18	6	6	Y	51221
2026	13573	gene 13413	75.5	12	6	6	Y	78623
1526	48784	gene 13334	95.7	27	6	6	Y	31315
1530	17673	gene 12903	70.79	36	6	5	Y	20916
1850	15933	gene 12698	89.61	47	6	6	Y	23026
1749	13787	gene 12687	83.24	22	6	6	Y	37239
1381	11131	gene 12625	94.81	41	6	6	Y	27744
1247	21258	gene 12619	87.7	78	6	6	Y	11289
1724	17138	gene 12526	92.72	36	6	1	Y	24446
507	13596	gene 12381	91.48	54	6	6	Y	9167
1843	33022	gene 12222	73.03	24	6	6	Y	33869
2073	17354	gene 12092	82.83	20	6	6	Y	49373
1761	25064	gene 12091	80.98	17	6	6	Y	58081
1567	11662	gene 12085	87.39	21	6	5	Y	40719
1726	19280	gene 12017	63.57	5	6	6	Y	149818
1928	17545	gene 1198	64.87	31	6	6	Y	28513
1411	10975	gene 11963	91.77	20	6	6	Y	48857
2339	15834	gene 11873	64.08	10	6	6	Y	87377
1450	11356	gene 11840	89.21	25	6	6	Y	42490
2011	13924	gene 11750	67.67	16	6	6	Y	55939
2316	11518	gene 11730	49.96	5	6	5	Y	153726
1790	21202	gene 11517	89.92	29	6	6	Y	35373
1503	13942	gene 11486	85.41	45	6	6	Y	13293
893	15059	gene 11280	91.95	45	6	6	Y	14936
1883	12626	gene 11137	70.22	5	6	6	Y	139673
1313	32945	gene 11107	72.68	91	6	6	Y	9655
566	17224	gene 10985	101.86	38	6	5	Y	14430
1771	14056	gene 10973	89.47	18	6	6	Y	45109
2312	13117	gene 10597	75.06	16	6	6	Y	48434
2001	25156	gene 10588	89.74	17	6	6	Y	64741
1675	21227	gene 10361	81.63	32	6	6	Y	40368
2030	13530	gene 10341	65.67	13	6	6	Y	60337
1873	14015	gene 10250	69.23	8	6	6	Y	98195
1712	25028	gene 1015	94.61	42	6	6	Y	16056
1984	14657	gene 10146	76.71	6	6	5	Y	124600
2356	21474	gene 9972	67.7	8	5	5	Y	77514
2246	25303	gene 9966	62.75	7	5	5	Y	123447
2224	21181	gene 9956	59.61	16	5	5	Y	47371
1942	14206	gene 9874	76.13	20	5	1	Y	36537
2549	11318	gene 9813	53.29	17	5	5	Y	48290
1257	25042	gene 9752	88.01	24	5	5	Y	29077
1625	13641	gene 97	68.41	30	5	5	Y	23907
2054	17364	gene 9608	81.16	20	5	5	Y	38766
2188	12178	gene 9586	61.05	46	5	4	Y	22801
2109	11252	gene 9572	63.72	29	5	5	Y	23732
1993	29221	gene 9559	51.31	22	5	4	Y	29575
2183	21102	gene 9361	72.94	9	5	5	N	58649
1793	17242	gene 934	85.92	17	5	5	Y	55667
1998	17246	gene 9331	76.93	17	5	5	Y	42007
2014	14806	gene 9195	74.1	11	5	5	Y	67924
2548	17365	gene 9052	55.42	6	5	5	Y	105347
1728	17636	gene 9045	83.77	22	5	5	Y	24569
1833	25066	gene 9008	67.92	27	5	5	Y	33628
1319	21400	gene 8950	78.03	25	5	5	Y	17083
2226	11212	gene 8889	60.77	16	5	5	Y	48903
2057	29112	gene 8837	75.09	6	5	5	Y	125678
1907	13523	gene 8826	65.29	4	5	5	Y	152449
1830	17103	gene 8803	93.29	18	5	5	Y	39389
2384	17640	gene 8762	41.96	5	5	5	Y	139148
2061	24964	gene 8518	58.54	9	5	5	Y	71315
1460	17633	gene 8261	90.74	26	5	5	Y	26310
1841	43650	gene 8226	93.8	24	5	5	Y	39409
2059	21254	gene 8194	73.26	64	5	5	Y	16822
1548	21212	gene 8084	81.64	19	5	5	Y	36866
875	13820	gene 8031	98.15	41	5	2	Y	18225
1533	24968	gene 7929	93.1	25	5	5	Y	40408
2003	32943	gene 7924	77.27	14	5	5	Y	54316
2085	14890	gene 7889	50.47	36	5	5	Y	29030
2259	11481	gene 7817	44.39	5	5	5	Y	113506
1714	17447	gene 7488	71.61	14	5	5	Y	47071
2423	10991	gene 7474	74.73	18	5	5	Y	48775
1576	11579	gene 7441	91.22	8	5	5	Y	93882
2041	17501	gene 7338	68.27	14	5	5	Y	38253
2335	25209	gene 7282	48.7	7	5	5	Y	93548
2212	18858	gene 72	49.92	13	5	5	Y	52313
1838	17151	gene 719	62.91	19	5	5	Y	42068
1919	18967	gene 7160	57.36	9	5	5	Y	71546
2095	17272	gene 7142	70.47	29	5	5	Y	21705
841	13749	gene 7141	91.75	31	5	5	Y	20974
2089	21137	gene 7018	65.05	8	5	5	Y	79589
1956	11453	gene 6958	67.21	29	5	5	Y	24547
2289	15687	gene 6934	59.76	6	5	5	Y	115512
2352	12714	gene 6932	53.26	8	5	5	Y	86906
1891	21901	gene 6923	79.94	19	5	5	Y	33180
2395	11647	gene 6854	64.19	11	5	5	Y	84644
1894	12219	gene 6826	76.6	27	5	5	Y	44221
2004	13912	gene 6812	79.42	19	5	5	Y	34527
2248	11177	gene 6760	63.46	32	5	5	Y	20076
2045	17284	gene 6707	53.65	29	5	5	Y	31234
2139	18019	gene 6657	59.24	8	5	5	Y	100568
1755	13715	gene 6643	84.04	14	5	5	Y	56944
1231	21624	gene 664	93.68	71	5	5	Y	12164
2172	24990	gene 6628	66.66	20	5	1	Y	33109
1704	17464	gene 6077	76.73	38	5	5	Y	18333
2097	14576	gene 606	67.32	23	5	5	Y	28465
2350	11427	gene 5999	39.75	23	5	5	Y	22032
1893	12750	gene 598	80.95	18	5	5	Y	31611
1929	14311	gene 5959	68.72	14	5	5	Y	52532
1971	48789	gene 5955	79.61	32	5	5	Y	27031
2126	18174	gene 5919	67.69	5	5	5	Y	129939
1832	17652	gene 584	70.96	52	5	5	Y	13490
1219	11257	gene 5752	66.23	51	5	5	Y	11881
1613	32988	gene 575	84.47	38	5	5	Y	25079
2238	11331	gene 5744	49.71	10	5	5	Y	57624
2265	11612	gene 5655	66.29	19	5	4	Y	36065
843	14109	gene 5649	77.73	22	5	5	Y	32164
2199	11879	gene 5557	71.42	23	5	5	Y	31706
2243	48786	gene 553	77.61	23	5	4	Y	31688
1991	19208	gene 5479	56.17	9	5	5	Y	84310
1862	17235	gene 5461	66.29	17	5	5	Y	21919
2228	11283	gene 5449	56.45	15	5	5	Y	45263
2076	25029	gene 5444	81.27	20	5	5	Y	31148
1386	17277	gene 5362	70.85	42	5	5	Y	17514
1589	11569	gene 5181	80.89	38	5	5	Y	12349
2332	13742	gene 5174	72.22	13	5	4	Y	55429
2429	13954	gene 5106	67.61	23	5	5	Y	42220
1376	13830	gene 5077	101.87	38	5	5	Y	17528
2082	11686	gene 5067	53.82	7	5	5	Y	99295
1952	48791	gene 5044	76.79	20	5	5	Y	30386
1953	11566	gene 500	70.86	17	5	5	Y	43389
1733	13871	gene 4963	80.57	57	5	5	Y	21946
579	21075	gene 4931	101.01	53	5	5	Y	11293
1028	17073	gene 4854	74.07	38	5	5	Y	10229
2170	13533	gene 4772	68.76	13	5	5	Y	50624
2036	21392	gene 47	89.52	29	5	5	Y	33747
2343	11920	gene 457	59.26	6	5	4	Y	106700
2040	12888	gene 4279	64.65	12	5	5	Y	61710
1809	13517	gene 4233	72.72	12	5	5	Y	55199
1734	17411	gene 4091	74.18	11	5	5	Y	51207
2005	14646	gene 4054	62.99	9	5	5	Y	71292
1842	21220	gene 4040	85.08	35	5	5	Y	23645
1970	25081	gene 3895	89.52	19	5	5	Y	38849
2032	17598	gene 3880	62.26	24	5	5	Y	30817
1930	48785	gene 3862	79.58	35	5	5	Y	19408
1886	17140	gene 3588	71.94	7	5	4	Y	88865
866	12668	gene 3567	100.55	52	5	5	Y	18967
1601	21359	gene 3536	78.3	38	5	5	Y	20760
2105	21374	gene 3478	74.82	12	5	5	Y	61203
2152	14409	gene 3407	102.51	9	5	5	Y	76453
1845	17085	gene 34	72.46	22	5	5	Y	28412
2302	13524	gene 3374	63.4	8	5	5	Y	95967
1240	13589	gene 3261	97.72	16	5	5	Y	58525
2245	13584	gene 3190	72.44	8	5	5	N	76997
2141	21113	gene 3189	83.37	9	5	5	Y	84081
1999	11344	gene 3093	73.5	8	5	4	N	79850
2187	13951	gene 2926	59.58	6	5	5	Y	125835
2240	11783	gene 2922	40.52	11	5	5	Y	52011
1446	14054	gene 2914	74.29	38	5	4	Y	16285
2268	17618	gene 2826	63.6	7	5	5	Y	87231
2042	13179	gene 2808	55.15	2	5	5	Y	313272
1927	13913	gene 2757	81.28	36	5	5	Y	20100
1677	13642	gene 2736	71.95	26	5	5	Y	22888
1693	13818	gene 2613	83.77	41	5	4	Y	16751
2039	17122	gene 2599	58.06	8	5	4	Y	68348
1887	21457	gene 2412	60.04	21	5	5	Y	38590
2247	25035	gene 2375	72.39	15	5	5	N	48897
1623	17356	gene 2334	89.48	19	5	5	Y	37796
2207	11394	gene 2329	60.53	6	5	5	Y	125209
2037	13604	gene 2234	79.35	16	5	5	Y	40724
1951	17167	gene 2166	72.97	13	5	5	Y	42887
2129	12047	gene 2125	68.94	9	5	5	Y	98781
2027	25114	gene 210	73.85	12	5	5	Y	74539
1987	17406	gene 2044	81.11	19	5	5	Y	52257
817	17351	gene 1975	108.74	57	5	5	Y	14445
1844	17262	gene 1894	86.84	28	5	5	Y	28220
1950	15003	gene 18507	79.88	12	5	1	Y	52748
659	14680	gene 18491	85.17	36	5	1	Y	21827
553	21011	gene 18401	92.58	41	5	5	Y	14084
2008	21355	gene 18380	93.04	18	5	5	Y	37416
385	17511	gene 18191	102.12	72	5	5	Y	11198
1973	17527	gene 18184	77.76	29	5	5	Y	23487
2306	17111	gene 1809	48.15	19	5	4	Y	28339
1456	11483	gene 18059	69.94	24	5	4	Y	23101
1981	13020	gene 17985	79.8	13	5	4	Y	54454
2182	13943	gene 17905	76.26	34	5	5	Y	16998
2292	14873	gene 17814	78.97	9	5	5	Y	79663
2002	25031	gene 17715	73.78	11	5	5	Y	57464
1836	48793	gene 17510	58.22	16	5	5	Y	42446
2323	11245	gene 17372	66.88	12	5	5	Y	45633
1627	17646	gene 17369	59.53	5	5	4	Y	131170
2295	17471	gene 17196	82.46	9	5	5	Y	79222
1660	11398	gene 17007	71.17	17	5	5	Y	24664
722	13585	gene 17003	85.78	42	5	5	Y	15019
2205	11502	gene 16933	62.19	17	5	5	Y	41922
1248	11111	gene 16898	70.19	31	5	4	Y	23723
1294	21150	gene 1683	81.48	26	5	5	Y	29259
2012	48790	gene 16662	68.21	18	5	5	Y	43766
2096	21419	gene 1634	62.53	14	5	5	Y	57021
337	13566	gene 16254	84.09	78	5	5	Y	8473
2088	12525	gene 16231	79.75	23	5	5	Y	33335
2149	17278	gene 16042	55.21	48	5	5	Y	18522
2338	14022	gene 16008	37.47	14	5	5	Y	33132
2290	11304	gene 15986	62.08	4	5	5	Y	188761
1364	17451	gene 1590	80.97	71	5	5	Y	14262
2058	17434	gene 1576	77.37	39	5	5	Y	23300
2507	17261	gene 15719	68.94	15	5	5	Y	50203
695	21031	gene 15652	95.11	34	5	5	Y	28974
797	13593	gene 15644	101.85	88	5	5	Y	7117
2106	17465	gene 15609	67.71	16	5	5	N	47674
2552	11162	gene 15606	58.36	6	5	5	Y	114706
2028	28930	gene 15592	63.14	5	5	5	Y	125883
2138	11571	gene 15579	72.1	5	5	5	Y	110448
1445	17090	gene 15540	64.91	16	5	3	Y	41002
2372	19198	gene 15405	64.44	18	5	5	Y	57890
1738	21038	gene 15369	79.91	34	5	5	Y	23336
1615	21547	gene 15126	79.86	21	5	5	Y	37500
1804	13608	gene 15119	81.29	18	5	5	Y	38981
2010	19415	gene 15016	85.66	13	5	5	Y	62775
2197	25041	gene 1501	79.76	23	5	5	Y	27169
2363	11869	gene 15008	70.84	15	5	4	Y	45130
1795	11127	gene 14828	67.58	17	5	5	Y	46893
580	14139	gene 148	103.31	50	5	5	Y	11349
1760	12145	gene 146	86.19	8	5	5	Y	77884
2388	14016	gene 14526	83.31	6	5	5	Y	187488
2177	17267	gene 14482	68.52	21	5	4	Y	28060
1713	17313	gene 14395	83.75	28	5	5	Y	22082
1810	24955	gene 14353	63.1	15	5	5	Y	36048
2551	15265	gene 14316	50.64	8	5	5	Y	65098
2499	13313	gene 14289	70.51	5	5	5	Y	153295
1837	10879	gene 14259	72.17	26	5	5	Y	26129
2055	17400	gene 14155	93.82	18	5	5	Y	46708
904	24979	gene 14150	94.79	50	5	5	Y	18458
2069	14224	gene 14106	48.58	15	5	5	Y	34994
1732	12043	gene 14083	87.05	28	5	5	Y	29511
1444	17522	gene 14082	89.22	45	5	5	Y	25127
1382	17067	gene 13600	78.65	24	5	5	Y	22536
1299	17217	gene 13586	85.58	21	5	5	Y	27708
1624	11514	gene 13534	84.01	12	5	5	Y	72919
1685	25961	gene 13474	83.12	64	5	5	Y	11976
2368	17339	gene 13433	80.27	22	5	5	Y	40065
1455	17372	gene 13429	80.74	35	5	5	Y	20849
2800	12566	gene 13006	52.11	9	5	5	Y	94061
2142	13967	gene 1280	76.25	7	5	1	Y	78695
2015	14105	gene 12799	85.2	30	5	5	Y	23658
2018	13463	gene 12680	74.4	10	5	5	Y	78358
1380	13844	gene 12580	82.31	30	5	5	Y	32002
2091	12231	gene 12565	87.79	45	5	5	Y	13792
2244	25006	gene 12365	73.21	21	5	5	Y	29125
1150	17136	gene 12329	81.55	14	5	5	Y	50345
1902	11578	gene 12295	79.63	19	5	5	Y	52135
2186	33166	gene 12161	74.84	16	5	5	Y	48881
2342	17484	gene 12107	64.35	14	5	5	Y	52811
1877	29114	gene 12070	89.3	17	5	5	Y	65158
1433	13881	gene 12045	90.71	32	5	1	Y	17895
2166	21435	gene 120	65.53	17	5	5	Y	43599
2158	14125	gene 11947	54.67	4	5	5	Y	197320
2308	13798	gene 11892	68.79	35	5	5	Y	21795
1903	17502	gene 1175	51.63	42	5	5	Y	18003
2159	17329	gene 11749	61.32	9	5	5	Y	77632
2296	12947	gene 11706	63.45	6	5	5	Y	109036
2198	21424	gene 11464	68.66	18	5	5	Y	53443
2291	21197	gene 11421	80.25	6	5	5	Y	123473
2143	11448	gene 11399	74.02	10	5	5	Y	63461
1717	25082	gene 11141	71.12	30	5	5	Y	19513
1129	21127	gene 11114	81.11	26	5	5	Y	14966
1149	17195	gene 11096	95.05	79	5	5	Y	10062
1939	14608	gene 11070	80.83	35	5	5	Y	27068
2267	22144	gene 11020	58.14	12	5	5	Y	48222
1921	21467	gene 10995	48.88	17	5	5	Y	51964
1686	24956	gene 10910	78.81	10	5	5	Y	49537
1633	14093	gene 10782	82.91	25	5	5	Y	31585
2309	15173	gene 10706	57.75	17	5	5	Y	47368
1640	19392	gene 1067	50.98	4	5	5	Y	242510
1914	26371	gene 10529	60.01	34	5	5	Y	17823
1925	28921	gene 10521	85.39	18	5	5	Y	50542
1821	13862	gene 105	72.26	11	5	5	Y	68103
1955	25284	gene 10379	63.64	15	5	5	Y	39703
2528	18667	gene 1034	41.7	5	5	3	Y	138419
2606	16008	gene 10190	63.37	23	5	5	Y	30243
1983	11482	gene 101	90.98	20	5	5	Y	41056
2157	17071	gene 9995	69.06	10	4	4	Y	55321
2184	17810	gene 9856	70.91	10	4	4	Y	51866
1387	17323	gene 9744	86.38	23	4	4	Y	24558
2634	28970	gene 9650	59.53	13	4	3	Y	37460
2231	13828	gene 9551	62.18	20	4	4	Y	39627
1635	21035	gene 9540	66	43	4	4	Y	9312
2838	11011	gene 9522	37.93	5	4	4	Y	134208
2348	17832	gene 9483	66.94	13	4	4	Y	54434
1848	29028	gene 9446	62.36	17	4	4	Y	23355
2251	11929	gene 9439	59.93	10	4	3	Y	43886
2298	14318	gene 9250	67.61	6	4	4	Y	111548
2019	14338	gene 9149	70.16	14	4	4	Y	46409
1910	14188	gene 9071	84.1	25	4	4	Y	22130
1807	21246	gene 8898	82.16	26	4	4	Y	27634
2135	11539	gene 8813	70.31	4	4	4	Y	116860
2311	21165	gene 8585	67.28	8	4	4	Y	59916
1944	25010	gene 8522	67.01	12	4	4	Y	37136
2293	28948	gene 848	57.67	6	4	4	Y	97624
1295	11268	gene 8456	78.2	20	4	1	Y	22324
1534	13826	gene 8432	76.4	6	4	4	Y	60056
2391	11137	gene 8381	68.14	34	4	4	Y	18125
1729	13652	gene 8297	57.09	8	4	2	Y	58714
1875	22196	gene 8257	43.83	8	4	4	Y	59494
2358	25315	gene 8224	57.55	10	4	4	Y	80451
2256	17785	gene 8135	51.1	9	4	4	Y	54380
2424	21198	gene 8134	79.87	16	4	4	Y	33560
1367	17689	gene 8114	75.27	15	4	1	Y	34817
2360	14345	gene 7969	47.15	12	4	3	Y	41736
2092	29202	gene 7957	78	9	4	4	Y	50822
2810	11324	gene 7939	39.43	3	4	4	Y	192342
1513	21093	gene 7928	69.66	67	4	4	Y	13870
725	11068	gene 7916	88.22	61	4	4	Y	9727
2466	17346	gene 7871	84.2	26	4	4	Y	32400
2428	17574	gene 7655	75.51	32	4	4	Y	18287
2344	14483	gene 7652	63.77	10	4	4	Y	64250
2111	26133	gene 7638	62.9	13	4	4	Y	32810
1462	21124	gene 7629	69.2	18	4	4	Y	33581
2100	17125	gene 7624	51.08	15	4	4	Y	44896
1784	17225	gene 7604	70.08	13	4	4	Y	46258
2155	15067	gene 7578	65.79	11	4	3	Y	51969
2074	13923	gene 7540	85.34	17	4	4	Y	28411
2676	17728	gene 7494	45.53	19	4	3	N	32570
1974	14218	gene 7392	63.59	25	4	4	Y	20765
2345	37795	gene 7387	61.14	7	4	4	Y	75430
[truncated: 1,192 more rows]
