# Supplementary material for: Insight into the Lifestyle of Amoeba Willaertia magna during Bioreactor Growth Using Transcriptomics and Proteomics
Source: Microorganisms. 2020 May 21;8(5):771. doi: 10.3390/microorganisms8050771 (PMC7285305; doi:10.3390/microorganisms8050771)
Supplement: Supplementary file 1 [file microorganisms-08-00771-s001.zip › Table_S3.xlsx]

## Sheet: kegg_metabolic_pathway_1
KEGG metabolic pathway for transcriptome
			metabolic pathway	number of genes matched with the metabolic pathway
			Carbohydrate metabolism	267
			00010 Glycolysis / Gluconeogenesis	32
			00020 Citrate cycle TCA cycle)	28
			00030 Pentose phosphate pathway	17
			00040 Pentose and glucuronate interconversions	6
			00051 Fructose and mannose metabolism	12
			00052 Galactose metabolism	9
			00053 Ascorbate and aldarate metabolism	5
			00500 Starch and sucrose metabolism	14
			00520 Amino sugar and nucleotide sugar metabolism	23
			00620 Pyruvate metabolism	32
			00630 Glyoxylate and dicarboxylate metabolism	27
			00640 Propanoate metabolism	25
			00650 Butanoate metabolism	11
			00562 Inositol phosphate metabolism	26
			Energy metabolism	118
			00190 Oxidative phosphorylation	52
			00195 Photosynthesis	2
			00710 Carbon fixation in photosynthetic organisms	19
			00720 Carbon fixation pathways in prokaryotes	15
			00680 Methane metabolism	16
			00910 Nitrogen metabolism	7
			00920 Sulfur metabolism	7
			Lipid metabolism	167
			00061 Fatty acid biosynthesis	9
			00062 Fatty acid elongation	6
			00071 Fatty acid degradation	19
			00072 Synthesis and degradation of ketone bodies	5
			00100 Steroid biosynthesis	15
			00120 Primary bile acid biosynthesis	3
			00140 Steroid hormone biosynthesis	4
			00561 Glycerolipid metabolism	16
			00564 Glycerophospholipid metabolism	36
			00565 Ether lipid metabolism	9
			00600 Sphingolipid metabolism	13
			00590 Arachidonic acid metabolism	10
			00591 Linoleic acid metabolism	4
			00592 alpha-Linolenic acid metabolism	9
			01040 Biosynthesis of unsaturated fatty acids	9
			Nucleotide metabolism	64
			00230 Purine metabolism	39
			00240 Pyrimidine metabolism	25
			Amino acid metabolism	229
			00250 Alanine, aspartate and glutamate metabolism	20
			00260 Glycine, serine and threonine metabolism	22
			00270 Cysteine and methionine metabolism	32
			00280 Valine, leucine and isoleucine degradation	36
			00290 Valine, leucine and isoleucine biosynthesis	4
			00300 Lysine biosynthesis	7
			00310 Lysine degradation	23
			00220 Arginine biosynthesis	10
			00330 Arginine and proline metabolism	17
			00340 Histidine metabolism	9
			00350 Tyrosine metabolism	12
			00360 Phenylalanine metabolism	9
			00380 Tryptophan metabolism	23
			00400 Phenylalanine, tyrosine and tryptophan biosynthesis	5
			Metabolism of other amino acids	58
			00410 beta-Alanine metabolism	16
			00430 Taurine and hypotaurine metabolism	2
			00440 Phosphonate and phosphinate metabolism	3
			00450 Selenocompound metabolism	8
			00460 Cyanoamino acid metabolism	7
			00471 D-Glutamine and D-glutamate metabolism	3
			00473 D-Alanine metabolism	1
			00480 Glutathione metabolism	18
			Glycan biosynthesis and metabolism	79
			00510 N-Glycan biosynthesis	25
			00513 Various types of N-glycan biosynthesis	17
			00515 Mannose type O-glycan biosynthesis	1
			00514 Other types of O-glycan biosynthesis	3
			00531 Glycosaminoglycan degradation	2
			00563 Glycosylphosphatidylinositol GPI)-anchor biosynthesis	17
			00603 Glycosphingolipid biosynthesis - globo and isoglobo series	2
			00604 Glycosphingolipid biosynthesis - ganglio series	2
			00550 Peptidoglycan biosynthesis	2
			00511 Other glycan degradation	8
			Metabolism of cofactors and vitamins	81
			00730 Thiamine metabolism	7
			00740 Riboflavin metabolism	6
			00750 Vitamin B6 metabolism	5
			00760 Nicotinate and nicotinamide metabolism	8
			00770 Pantothenate and CoA biosynthesis	9
			00780 Biotin metabolism	3
			00785 Lipoic acid metabolism	3
			00790 Folate biosynthesis	9
			00670 One carbon pool by folate	6
			00830 Retinol metabolism	8
			00860 Porphyrin and chlorophyll metabolism	6
			00130 Ubiquinone and other terpenoid-quinone biosynthesis	11
			Metabolism of terpenoids and polyketides	35
			00900 Terpenoid backbone biosynthesis	15
			00909 Sesquiterpenoid and triterpenoid biosynthesis	3
			00906 Carotenoid biosynthesis	1
			00981 Insect hormone biosynthesis	2
			00908 Zeatin biosynthesis	1
			00903 Limonene and pinene degradation	5
			00281 Geraniol degradation	6
			01051 Biosynthesis of ansamycins	1
			01054 Nonribosomal peptide structures	1
			Biosynthesis of other secondary metabolites	18
			00940 Phenylpropanoid biosynthesis	1
			00950 Isoquinoline alkaloid biosynthesis	3
			00960 Tropane, piperidine and pyridine alkaloid biosynthesis	2
			00232 Caffeine metabolism	1
			00965 Betalain biosynthesis	1
			00311 Penicillin and cephalosporin biosynthesis	2
			00521 Streptomycin biosynthesis	4
			00524 Neomycin, kanamycin and gentamicin biosynthesis	1
			00401 Novobiocin biosynthesis	1
			00333 Prodigiosin biosynthesis	2
			Xenobiotics biodegradation and metabolism	57
			00362 Benzoate degradation	8
			00627 Aminobenzoate degradation	1
			00625 Chloroalkane and chloroalkene degradation	5
			00361 Chlorocyclohexane and chlorobenzene degradation	1
			00622 Xylene degradation	1
			00642 Ethylbenzene degradation	2
			00643 Styrene degradation	4
			00930 Caprolactam degradation	5
			00626 Naphthalene degradation	2
			00980 Metabolism of xenobiotics by cytochrome P450	4
			00982 Drug metabolism - cytochrome P450	6
			00983 Drug metabolism - other enzymes	18

## Sheet: kegg_metabolic_pathway_2
KEGG metabolic pathway for proteome
		metabolic pathway	number of genes matched with the metabolic pathway
		Carbohydrate metabolism
		00010 Glycolysis / Gluconeogenesis	28
		00020 Citrate cycle	25
		00030 Pentose phosphate pathway	15
		00040 Pentose and glucuronate interconversions	4
		00051 Fructose and mannose metabolism	10
		00052 Galactose metabolism	8
		00053 Ascorbate and aldarate metabolism	4
		00500 Starch and sucrose metabolism	12
		00520 Amino sugar and nucleotide sugar metabolism	18
		00620 Pyruvate metabolism	29
		00630 Glyoxylate and dicarboxylate metabolism	17
		00640 Propanoate metabolism	21
		00650 Butanoate metabolism	10
		00562 Inositol phosphate metabolism	19
		Energy metabolism
		00190 Oxidative phosphorylation	48
		00195 Photosynthesis	1
		00710 Carbon fixation in photosynthetic organisms	15
		00720 Carbon fixation pathways in prokaryotes	12
		00680 Methane metabolism	12
		00910 Nitrogen metabolism	3
		00920 Sulfur metabolism	4
		Lipid metabolism
		00061 Fatty acid biosynthesis	7
		00062 Fatty acid elongation	3
		00071 Fatty acid degradation	12
		00072 Synthesis and degradation of ketone bodies	5
		00100 Steroid biosynthesis	9
		00120 Primary bile acid biosynthesis	2
		00140 Steroid hormone biosynthesis	1
		00561 Glycerolipid metabolism	6
		00564 Glycerophospholipid metabolism	23
		00565 Ether lipid metabolism	4
		00600 Sphingolipid metabolism	6
		00590 Arachidonic acid metabolism	6
		00591 Linoleic acid metabolism	1
		00592 alpha-Linolenic acid metabolism	5
		01040 Biosynthesis of unsaturated fatty acids	5
		Nucleotide metabolism
		00230 Purine metabolism	27
		00240 Pyrimidine metabolism	19
		Amino acid metabolism
		00250 Alanine aspartate and glutamate metabolism	11
		00260 Glycine serine and threonine metabolism	18
		00270 Cysteine and methionine metabolism	27
		00280 Valine leucine and isoleucine degradation	32
		00290 Valine leucine and isoleucine biosynthesis	3
		00300 Lysine biosynthesis	6
		00310 Lysine degradation	14
		00220 Arginine biosynthesis	6
		00330 Arginine and proline metabolism	14
		00340 Histidine metabolism	8
		00350 Tyrosine metabolism	9
		00360 Phenylalanine metabolism	7
		00380 Tryptophan metabolism	18
		00400 Phenylalanine tyrosine and tryptophan biosynthesis	4
		Metabolism of other amino acids
		00410 beta-Alanine metabolism	13
		00430 Taurine and hypotaurine metabolism	1
		00440 Phosphonate and phosphinate metabolism	3
		00450 Selenocompound metabolism	6
		00460 Cyanoamino acid metabolism	3
		00471 D-Glutamine and D-glutamate metabolism	1
		00480 Glutathione metabolism	13
		Glycan biosynthesis and metabolism
		00510 N-Glycan biosynthesis	17
		00513 Various types of N-glycan biosynthesis	14
		00514 Other types of O-glycan biosynthesis	1
		00531 Glycosaminoglycan degradation	1
		00563 Glycosylphosphatidylinositol	4
		00603 Glycosphingolipid biosynthesis - globo and isoglobo series	1
		00604 Glycosphingolipid biosynthesis - ganglio series	1
		00550 Peptidoglycan biosynthesis	1
		00511 Other glycan degradation	3
		Metabolism of cofactors and vitamins
		00730 Thiamine metabolism	5
		00740 Riboflavin metabolism	5
		00750 Vitamin B6 metabolism	2
		00760 Nicotinate and nicotinamide metabolism	7
		00770 Pantothenate and CoA biosynthesis	7
		00780 Biotin metabolism	3
		00785 Lipoic acid metabolism	2
		00790 Folate biosynthesis	4
		00670 One carbon pool by folate	4
		00830 Retinol metabolism	3
		00860 Porphyrin and chlorophyll metabolism	6
		00130 Ubiquinone and other terpenoid-quinone biosynthesis	7
		Metabolism of terpenoids and polyketides
		00900 Terpenoid backbone biosynthesis	12
		00909 Sesquiterpenoid and triterpenoid biosynthesis	2
		00981 Insect hormone biosynthesis	1
		00903 Limonene and pinene degradation	4
		00281 Geraniol degradation	5
		01051 Biosynthesis of ansamycins	1
		Biosynthesis of other secondary metabolites
		00940 Phenylpropanoid biosynthesis	1
		00950 Isoquinoline alkaloid biosynthesis	3
		00960 Tropane piperidine and pyridine alkaloid biosynthesis	2
		00232 Caffeine metabolism	1
		00311 Penicillin and cephalosporin biosynthesis	1
		00521 Streptomycin biosynthesis	4
		00524 Neomycin kanamycin and gentamicin biosynthesis	1
		00401 Novobiocin biosynthesis	1
		00254 Aflatoxin biosynthesis	1
		Xenobiotics biodegradation and metabolism
		00362 Benzoate degradation	7
		00627 Aminobenzoate degradation	1
		00625 Chloroalkane and chloroalkene degradation	2
		00622 Xylene degradation	1
		00642 Ethylbenzene degradation	1
		00643 Styrene degradation	3
		00930 Caprolactam degradation	4
		00626 Naphthalene degradation	1
		00980 Metabolism of xenobiotics by cytochrome P450	2
		00982 Drug metabolism - cytochrome P450	3
		00983 Drug metabolism - other enzymes	15
