# Supplementary material for: Insight into the Lifestyle of Amoeba Willaertia magna during Bioreactor Growth Using Transcriptomics and Proteomics
Source: Microorganisms. 2020 May 21;8(5):771. doi: 10.3390/microorganisms8050771 (PMC7285305; doi:10.3390/microorganisms8050771)
Supplement: Supplementary file 1 [file microorganisms-08-00771-s001.zip › Table_S4.xlsx]

## Sheet: transcripts related to movement
transcritps related to cytoskeletons
					gene identification	number of RNA-seq read mapped with gene	function
					gene 84	84	ras homolog family member
					gene 1566	919	long flagella protein lf4, putative [Ichthyophthirius multifiliis
					gene 786	878	zinc finger, CCHC domain containing 24
					gene 78	828	Regulator of chromosome condensation
					gene 18298	603	Tubulin is the major constituent of microtubules. It binds two moles of GTP, one at an exchangeable site on the beta chain and one at a non-exchangeable site on the alpha chain (By similarity)
					gene 18244	589	Regulator of chromosome condensation (RCC1) repeat
					gene 7396	573	basal body protein NBP family [Naegleria gruberi
					gene 11268	512	Dynein, cytoplasmic 2, light intermediate chain 1
					gene 5799	473	micro-fibrillar-associated protein
					gene 3646	388	ras homolog family member
					gene 2642	359	Kinesin family member
					gene 7921	346	ACTIN
					gene 16218	343	Regulator of chromosome condensation (RCC1) repeat
					gene 5664	332	axonemal dynein heavy chain [Naegleria gruberi
					gene 4104	313	ras homolog family member
					gene 10673	306	Regulator of chromosome condensation (RCC1) repeat
					gene 12956	289	regulator of chromosome condensation
					gene 17286	247	alpha tubulin suppressor family protein [Naegleria gruberi
					gene 18301	223	domain-containing protein
					gene 15745	209	Kinesin family
					gene 8433	191	Binds to actin and affects the structure of the cytoskeleton. At high concentrations, profilin prevents the polymerization of actin, whereas it enhances it at low concentrations (By similarity)
					gene 2286	185	regulator of chromosome condensation
					gene 15198	171	ras homolog family member
					gene 6883	170	regulator of chromosome condensation (RCC1) and BTB (POZ) domain containing protein 2
					gene 16917	165	coronin [Naegleria gruberi
					gene 5873	159	intraflagellar transport protein 25 homolog [Amphiprion ocellaris
					gene 5638	150	regulator of chromosome condensation, RCC1
					gene 2899	147	Tubulin is the major constituent of microtubules. It binds two moles of GTP, one at an exchangeable site on the beta chain and one at a non-exchangeable site on the alpha chain (By similarity)
					gene 18036	141	Kinesin family member
					gene 11889	139	cilia- and flagella-associated protein 43-like [Stylophora pistillata
					gene 11421	134	WD repeat domain 36
					gene 16937	127	Beta-tubulin cofactor D [Naegleria gruberi
					gene 18350	122	domain-containing protein
					gene 14036	119	regulator of chromosome condensation 2
					gene 14841	118	dynein-1-alpha heavy chain, flagellar inner arm I1 complex [Naegleria gruberi
					gene 17527	117	capping protein (actin filament) gelsolin-like
					gene 1920	113	domain-containing protein
					gene 17202	113	IQ calmodulin-binding motif
					gene 484	112	LOW QUALITY PROTEIN: cilia- and flagella-associated protein 74 [Castor canadensis
					gene 6585	111	heavy chain
					gene 151	109	FH2
					gene 16094	109	ras homolog family member
					gene 833	105	regulator of chromosome condensation, putative [Ichthyophthirius multifiliis
					gene 5802	99	heavy chain
					gene 1187	93	Cytoskeleton associated protein 5
					gene 9343	92	domain-containing protein
					gene 5800	90	calcium/calmodulin-dependent protein kinase-like protein [Naegleria gruberi
					gene 4680	90	Dynein light chain
					gene 14941	89	regulator of chromosome condensation
					gene 2267	88	regulator of chromosome condensation (RCC1) repeat family protein, partial [Clostridioides difficile DA00126
					gene 12823	87	Tubulin is the major constituent of microtubules. It binds two moles of GTP, one at an exchangeable site on the beta chain and one at a non-exchangeable site on the alpha chain (By similarity)
					gene 784	87	WD repeat domain phosphoinositide-interacting protein
					gene 13509	86	cofilin [Naegleria gruberi
					gene 2443	84	domain-containing protein
					gene 4807	84	Dynein light chain
					gene 84	84	ras homolog family member
					gene 9816	79	domain-containing protein
					gene 13400	77	heavy chain
					gene 9370	77	ras homolog family member
					gene 13356	75	Type-I myosin implicated in the organization of the actin cytoskeleton. Required for proper actin cytoskeleton polarization. At the cell cortex, assembles in patch-like structures together with proteins from the actin-polymerizing machinery and promotes actin assembly. Functions as actin nucleation-promoting factor (NPF) for the Arp2 3 complex
					gene 13249	74	kinesin [Naegleria gruberi
					gene 5143	72	cytoplasmic dynein [Naegleria gruberi
					gene 2968	72	ras homolog family member
					gene 15454	70	ACTIN
					gene 11838	69	spermatogenesis associated 17
					gene 2727	69	villin [Naegleria gruberi
					gene 323	66	Actins are highly conserved proteins that are involved in various types of cell motility and are ubiquitously expressed in all eukaryotic cells
					gene 15635	65	regulator of chromosome condensation
					gene 1119	62	katanin p60 subunit [Naegleria gruberi
					gene 11070	61	ras homolog family member
					gene 1682	58	Calcium and integrin binding family member
					gene 8197	57	component of scar regulatory complex [Naegleria gruberi
					gene 3973	56	Calcium-binding protein
					gene 12732	56	regulator of chromosome condensation (RCC1) repeat family protein, partial [Clostridioides difficile DA00126
					gene 13704	56	Type-I myosin implicated in the organization of the actin cytoskeleton. Required for proper actin cytoskeleton polarization. At the cell cortex, assembles in patch-like structures together with proteins from the actin-polymerizing machinery and promotes actin assembly. Functions as actin nucleation-promoting factor (NPF) for the Arp2 3 complex
					gene 9334	55	domain-containing protein
					gene 7879	55	dynein heavy chain
					gene 3480	55	ras homolog family member
					gene 4960	53	PREDICTED: store-operated calcium entry-associated regulatory factor [Taeniopygia guttata
					gene 9759	52	calmodulin-related protein 97A [Drosophila serrata
					gene 9549	52	Filamin C, gamma
					gene 15360	51	Filamin C, gamma
					gene 3641	51	ras homolog family member
					gene 6003	51	Regulator of chromosome condensation
					gene 15292	47	Dynein, axonemal, light intermediate chain 1
					gene 3338	46	regulator of chromosome condensation (RCC1) repeat family protein [Clostridioides difficile
					gene 2610	46	retinitis pigmentosa GTPase regulator
					gene 3529	45	Kinesin family member
					gene 12307	44	Misato homolog 1 (Drosophila)
					gene 10892	44	PREDICTED: Bardet-Biedl syndrome 5 protein homolog isoform X4 [Scleropages formosus
					gene 1510	44	ras homolog family member
					gene 7963	43	capping protein (actin filament) gelsolin-like
					gene 1858	43	Diaphanous homolog
					gene 10682	43	domain-containing protein
					gene 14181	42	domain-containing protein
					gene 299	41	Actins are highly conserved proteins that are involved in various types of cell motility and are ubiquitously expressed in all eukaryotic cells
					gene 4536	41	PREDICTED: oral-facial-digital syndrome 1 protein isoform X2 [Xenopus tropicalis
					gene 4250	41	regulator of chromosome condensation, RCC1
					gene 15191	41	villin [Naegleria gruberi
					gene 7186	40	domain-containing protein
					gene 14247	39	Actins are highly conserved proteins that are involved in various types of cell motility and are ubiquitously expressed in all eukaryotic cells
					gene 7388	38	Kinesin family member
					gene 5861	38	MyTH4 domain
					gene 14140	38	retinitis pigmentosa GTPase regulator
					gene 18198	37	Regulator of chromosome condensation
					gene 6694	37	Regulator of chromosome condensation (RCC1) repeat
					gene 1084	36	asp (abnormal spindle) homolog, microcephaly associated (Drosophila)
					gene 14182	35	domain-containing protein
					gene 3508	34	Kinesin family member
					gene 1166	33	alpha tubulin suppressor family protein [Naegleria gruberi
					gene 16112	33	Kinesin family member
					gene 5055	33	regulator of chromosome condensation (RCC1) repeat family protein [Clostridioides difficile
					gene 10011	32	activator of morphogenesis
					gene 13932	32	FH2 domain-containing protein [Naegleria gruberi
					gene 5119	32	Kinesin family
					gene 15384	32	Kinesin family member
					gene 17392	31	regulator of chromosome condensation (RCC1) repeat family protein, partial [Clostridioides difficile DA00126
					gene 16749	31	Twinfilin, actin-binding protein, homolog
					gene 7941	30	Tubulin is the major constituent of microtubules. It binds two moles of GTP, one at an exchangeable site on the beta chain and one at a non-exchangeable site on the alpha chain (By similarity)
					gene 5071	29	Kinesin family member
					gene 1034	29	lymphocyte cytosolic protein 1 (L-plastin)
					gene 12514	29	regulator of chromosome condensation
					gene 15938	28	actin-related protein 3
					gene 6481	28	FH2 domain-containing protein [Naegleria gruberi
					gene 12123	28	membrane bound O-acyltransferase domain containing
					gene 1314	27	BRICK1, SCAR WAVE actin-nucleating complex subunit
					gene 1189	27	Type-I myosin implicated in the organization of the actin cytoskeleton. Required for proper actin cytoskeleton polarization. At the cell cortex, assembles in patch-like structures together with proteins from the actin-polymerizing machinery and promotes actin assembly. Functions as actin nucleation-promoting factor (NPF) for the Arp2 3 complex
					gene 6760	25	ras homolog family member
					gene 4655	25	regulator of chromosome condensation 2
					gene 3309	25	U4 U6.U5 trisnRNPassociated protein
					gene 14053	24	cofilin 2 (muscle)
					gene 3574	24	domain-containing protein
					gene 2833	24	regulator of chromosome condensation
					gene 17187	24	retinitis pigmentosa GTPase regulator
					gene 5637	23	FH2 domain-containing protein [Naegleria gruberi
					gene 8200	23	Filamin C, gamma
					gene 2274	23	Kinesin family member
					gene 5884	22	Regulator of chromosome condensation (RCC1) repeat
					gene 6854	22	WD repeat domain 46
					gene 4523	22	X-linked retinitis pigmentosa GTPase regulator isoform X2 [Phascolarctos cinereus
					gene 15085	21	regulator of chromosome condensation domain-containing protein [Encephalitozoon hellem ATCC 50504
					gene 1154	21	retinitis pigmentosa GTPase regulator
					gene 6815	20	ras homolog family member
					gene 18059	20	ras homolog family member
					gene 6171	20	regulator of chromosome condensation (RCC1) repeat family protein, partial [Clostridioides difficile DA00126
					gene 12326	19	domain-containing protein
					gene 12200	19	FH2
					gene 16379	19	ras homolog family member
					gene 16535	19	retinitis pigmentosa GTPase regulator
					gene 82	19	Tubulin is the major constituent of microtubules. It binds two moles of GTP, one at an exchangeable site on the beta chain and one at a non-exchangeable site on the alpha chain (By similarity)
					gene 3393	18	Regulator of chromosome condensation
					gene 7590	18	retinitis pigmentosa GTPase regulator
					gene 1701	18	tubulin binding cofactor C [Naegleria gruberi
					gene 5336	18	Tubulin is the major constituent of microtubules. It binds two moles of GTP, one at an exchangeable site on the beta chain and one at a non-exchangeable site on the alpha chain (By similarity)
					gene 1692	18	WD repeat domain 78
					gene 6925	17	domain-containing protein
					gene 12258	17	Kinesin family member
					gene 14910	17	kinesin family member 11
					gene 2212	17	ras homolog family member
					gene 16940	17	regulator of chromosome condensation, RCC1
					gene 6653	16	actin bundling protein [Naegleria gruberi
					gene 3976	16	Actins are highly conserved proteins that are involved in various types of cell motility and are ubiquitously expressed in all eukaryotic cells
					gene 563	16	Kinesin family member
					gene 17798	16	regulator of chromosome condensation (RCC1) and BTB (POZ) domain containing protein 2
					gene 16506	16	Regulator of chromosome condensation (RCC1)-like protein [Phytophthora palmivora var. palmivora
					gene 16324	16	Tubulin is the major constituent of microtubules. It binds two moles of GTP, one at an exchangeable site on the beta chain and one at a non-exchangeable site on the alpha chain (By similarity)
					gene 12350	16	Ubox domain-containing protein
					gene 18112	15	EFh
					gene 4629	15	F-box and WD repeat domain containing 7, E3 ubiquitin protein ligase
					gene 4962	15	PREDICTED: store-operated calcium entry-associated regulatory factor [Taeniopygia guttata
					gene 15634	15	regulator of chromosome condensation
					gene 10363	15	regulator of chromosome condensation (RCC1) repeat family protein, partial [Clostridioides difficile DA00126
					gene 13812	15	wD repeat domain
					gene 11538	15	WD repeat domain 63
					gene 3143	15	WD repeat domain 74
					gene 15183	14	activator of morphogenesis
					gene 9499	14	calmodulin regulated spectrin-associated protein family, member 2
					gene 11315	14	cofilin [Naegleria gruberi
					gene 9262	14	coronin [Naegleria gruberi
					gene 5401	14	WD repeat domain 24 [Naegleria gruberi
					gene 3290	13	Actins are highly conserved proteins that are involved in various types of cell motility and are ubiquitously expressed in all eukaryotic cells
					gene 11152	13	diaphanous-related formin [Naegleria gruberi
					gene 6011	13	Domain-Containing protein
					gene 6172	13	lymphocyte cytosolic protein 1 (L-plastin)
					gene 4084	13	regulator of chromosome condensation (RCC1) repeat family protein, partial [Clostridioides difficile DA00126
					gene 17570	13	Regulator of chromosome condensation [Brugia malayi
					gene 14573	13	retinitis pigmentosa GTPase regulator
					gene 1378	12	domain-containing protein
					gene 11788	12	FH2 domain-containing protein [Naegleria gruberi
					gene 118	12	Kinesin family member
					gene 4141	12	Myosin II heavy chain-like
					gene 13062	12	ras homolog family member
					gene 2464	12	Regulator of chromosome condensation
					gene 9589	12	regulator of chromosome condensation, RCC1
					gene 9198	12	Tubulin is the major constituent of microtubules. Gamma tubulin is found at microtubule organizing centers (MTOC) such as the spindle poles or the centrosome (By similarity)
					gene 10687	11	actin bundling protein [Naegleria gruberi
					gene 5335	11	actin suppressor [Naegleria gruberi
					gene 8355	11	kinesin-like protein KIF20B isoform A [Alligator mississippiensis
					gene 1125	11	PREDICTED: LOW QUALITY PROTEIN: X-linked retinitis pigmentosa GTPase regulator [Trachymyrmex zeteki
					gene 6636	11	ras homolog family member
					gene 2249	11	Regulator of chromosome condensation (RCC1) repeat
					gene 11382	11	Regulator of chromosome condensation (RCC1) repeat
					gene 16967	11	regulator of chromosome condensation (RCC1) repeat family protein [Clostridioides difficile
					gene 2258	11	Tubulin is the major constituent of microtubules. Gamma tubulin is found at microtubule organizing centers (MTOC) such as the spindle poles or the centrosome (By similarity)
					gene 16490	11	Tubulin is the major constituent of microtubules. It binds two moles of GTP, one at an exchangeable site on the beta chain and one at a non-exchangeable site on the alpha chain (By similarity)
					gene 8486	11	WD repeat domain 11
					gene 15592	11	WD repeat domain 3
					gene 11733	10	Actins are highly conserved proteins that are involved in various types of cell motility and are ubiquitously expressed in all eukaryotic cells
					gene 15774	10	Actins are highly conserved proteins that are involved in various types of cell motility and are ubiquitously expressed in all eukaryotic cells
					gene 1091	10	cofilin [Naegleria gruberi
					gene 16762	10	DIL
					gene 2474	10	domain-containing protein
					gene 13466	10	domain-containing protein
					gene 13684	10	F-actin capping protein, alpha subunit [Naegleria gruberi
					gene 5402	10	flagellar calmodulin [Naegleria gruberi
					gene 6644	10	Regulator of chromosome condensation (RCC1) repeat
					gene 14071	10	Regulator of chromosome condensation (RCC1) repeat
					gene 14037	10	regulator of chromosome condensation 2
					gene 11468	10	Spectrin beta
					gene 4889	10	Tubulin is the major constituent of microtubules. It binds two moles of GTP, one at an exchangeable site on the beta chain and one at a non-exchangeable site on the alpha chain (By similarity)
					gene 1067	10	Type-I myosin implicated in the organization of the actin cytoskeleton. Required for proper actin cytoskeleton polarization. At the cell cortex, assembles in patch-like structures together with proteins from the actin-polymerizing machinery and promotes actin assembly. Functions as actin nucleation-promoting factor (NPF) for the Arp2 3 complex
					gene 4682	10	WD repeat domain 60
					gene 5688	10	WD repeat domain 75
					gene 18290	9	Actin-like
					gene 16020	9	Actins are highly conserved proteins that are involved in various types of cell motility and are ubiquitously expressed in all eukaryotic cells
					gene 8706	9	alpha-tubulin suppressor domain-containing protein [Naegleria gruberi
					gene 4971	9	calponin homology domain-containing protein [Naegleria gruberi
					gene 3283	9	diaphanous-related formin [Naegleria gruberi
					gene 9498	9	domain-containing protein
					gene 15153	9	Kinesin family
					gene 10886	9	Kinesin family member
					gene 5225	9	myosin heavy chain
					gene 4384	9	N-alpha-acetyltransferase 25, NatB auxiliary subunit
					gene 4135	9	ras homolog family member
					gene 17609	9	ras homolog family member
					gene 17261	9	RecName: Full=Calmodulin; Short=CaM
					gene 1246	9	regulator of chromosome condensation (RCC1) repeat family protein, partial [Clostridioides difficile DA00126
					gene 518	9	tubulin tyrosine ligase [Naegleria gruberi
					gene 10995	9	WD repeat domain phosphoinositide-interacting protein 3 [Tieghemostelium lacteum
					gene 2544	9	X-linked retinitis pigmentosa GTPase regulator-like isoform X3 [Nilaparvata lugens
					gene 5246	8	Actins are highly conserved proteins that are involved in various types of cell motility and are ubiquitously expressed in all eukaryotic cells
					gene 8446	8	Autophagy-specific protein that functions in response to autophagy-inducing signals as a scaffold to recruit other ATG proteins to organize pre-autophagosomal structure (PAS) formation. Modulates the timing and magnitude of the autophagy response, such as the size of the sequestering vesicles. Plays particularly a role in pexophagy and nucleophagy (By similarity)
					gene 4062	8	CAP-Gly domain-containing protein [Naegleria gruberi
					gene 15364	8	diaphanous-related formin [Naegleria gruberi
					gene 10181	8	domain-containing protein
					gene 6267	8	IG
					gene 10237	8	Inherit from KOG: regulator of chromosome condensation
					gene 15464	8	Kinesin family member
					gene 10001	8	Kinesin light chain
					gene 4446	8	Myosin tail
					gene 16334	8	Regulator of chromosome condensation
					gene 14012	8	Regulator of chromosome condensation (RCC1) and BTB (POZ) domain containing protein 1
					gene 6097	8	retinitis pigmentosa GTPase regulator [Naegleria gruberi
					gene 12261	7	calcium binding protein 39-like protein [Naegleria gruberi
					gene 2502	7	domain-containing protein
					gene 10236	7	domain-containing protein
					gene 8995	7	Inherit from KOG: regulator of chromosome condensation
					gene 3796	7	membrane bound O-acyltransferase domain containing
					gene 6111	7	PREDICTED: N-alpha-acetyltransferase 38, NatC auxiliary subunit-like [Hyalella azteca
					gene 3666	7	ras homolog family member
					gene 14520	7	ras homolog family member
					gene 15703	7	ras homolog family member
					gene 15939	7	ras homolog family member
					gene 10067	7	Regulator of chromosome condensation
					gene 11815	7	Regulator of chromosome condensation
					gene 10595	7	regulator of chromosome condensation (RCC1) repeat family protein [Clostridioides difficile
					gene 5981	7	regulator of chromosome condensation (RCC1) repeat family protein [Clostridioides difficile
					gene 10395	7	retinitis pigmentosa GTPase regulator
					gene 16326	7	retinitis pigmentosa GTPase regulator
					gene 1379	6	Abelson helper integration site 1
					gene 7114	6	activator of morphogenesis
					gene 12224	6	domain-containing protein
					gene 10755	6	myosin, heavy chain
					gene 1776	6	ras homolog family member
					gene 6685	6	ras homolog family member
					gene 5970	6	Regulator of chromosome condensation
					gene 17724	6	Regulator of chromosome condensation
					gene 15225	6	regulator of chromosome condensation
					gene 7469	6	regulator of chromosome condensation (RCC1) and BTB (POZ) domain containing protein
					gene 4940	6	Regulator of chromosome condensation (RCC1) repeat
					gene 16982	6	Regulator of chromosome condensation (RCC1) repeat
					gene 10366	6	regulator of chromosome condensation (RCC1) repeat family protein [Clostridioides difficile
					gene 14779	6	regulator of chromosome condensation (RCC1) repeat family protein [Clostridioides difficile
					gene 2617	6	regulator of chromosome condensation (RCC1) repeat family protein [Clostridioides difficile
					gene 3493	6	regulator of chromosome condensation (RCC1) repeat family protein [Clostridioides difficile
					gene 414	6	regulator of chromosome condensation (RCC1) repeat family protein [Clostridioides difficile
					gene 16448	6	regulator of chromosome condensation (RCC1) repeat family protein, partial [Clostridioides difficile DA00126
					gene 2123	6	regulator of chromosome condensation, RCC1
					gene 18132	6	RHO
					gene 17722	6	Tubulin is the major constituent of microtubules. It binds two moles of GTP, one at an exchangeable site on the beta chain and one at a non-exchangeable site on the alpha chain (By similarity)
					gene 12599	6	wasp family protein [Naegleria gruberi
					gene 5985	6	(actinin), alpha
					gene 13198	6	actin filament depolymerization
					gene 1622	6	Actins
					gene 2414	6	Coronin, actin binding protein
					gene 7328	6	SAC1 suppressor of actin mutations 1-like (yeast)
					gene 15160	6	actin-depolymerizing factor
					gene 4413	6	actin-related protein
					gene 5163	6	Actins are highly conserved proteins that are involved in various types of cell motility and are ubiquitously expressed in all eukaryotic cells
					gene 15775	6	Actins are highly conserved proteins that are involved in various types of cell motility and are ubiquitously expressed in all eukaryotic cells
					gene 12797	6	domain-containing protein
					gene 2873	6	myosin heavy chain
					gene 803	6	ras homolog family member
					gene 15182	6	ras homolog family member
					gene 11431	6	SWI SNF related, matrix associated, actin dependent regulator of chromatin, subfamily a, member
					gene 10020	6	SWI SNF related, matrix associated, actin dependent regulator of chromatin, subfamily c, member
					gene 14936	6	Cofilin/tropomyosin-type actin-binding protein
					gene 6332	6	myosin heavy chain
					gene 17199	6	myosin heavy chain
					gene 3211	6	ras homolog family member
					gene 1133	6	ras homolog family member
					gene 14316	6	WD repeat domain 18
					gene 8412	6	Actins are highly conserved proteins that are involved in various types of cell motility and are ubiquitously expressed in all eukaryotic cells
					gene 4112	6	Actins are highly conserved proteins that are involved in various types of cell motility and are ubiquitously expressed in all eukaryotic cells
					gene 101	6	capping protein (actin filament) gelsolin-like
					gene 1844	6	Functions as component of the Arp2 3 complex which is involved in regulation of actin polymerization and together with an activating nucleation-promoting factor (NPF) mediates the formation of branched actin networks (By similarity)
					gene 804	6	ras homolog family member
					gene 16958	6	Striatin, calmodulin binding protein
					gene 11123	6	SWI SNF related, matrix associated, actin dependent regulator of chromatin, subfamily a, member
					gene 1430	6	ACTIN
					gene 16933	6	Actins
					gene 2114	6	Actins
					gene 10345	6	Cofilin/tropomyosin-type actin-binding protein
					gene 9006	6	domain-containing protein
					gene 7781	6	F-box and WD repeat domain containing 7, E3 ubiquitin protein ligase
					gene 13040	6	Involved in nuclear export, actin cytoskeleton organization and vesicular transport (By similarity)
					gene 5192	6	myosin heavy chain
					gene 15722	6	myosin heavy chain
					gene 15714	6	myosin heavy chain
					gene 8456	6	myosin heavy chain
					gene 5077	6	ras homolog family member
					gene 12698	6	ras homolog family member
					gene 2914	6	ras homolog family member
					gene 5689	6	ras homolog family member
					gene 7164	6	actin filament depolymerization
					gene 17513	6	Actins
					gene 12276	6	Actins
					gene 15752	6	Actins
					gene 13170	6	Actins
					gene 8489	6	Actins are highly conserved proteins that are involved in various types of cell motility and are ubiquitously expressed in all eukaryotic cells
					gene 1381	6	Binds to actin and affects the structure of the cytoskeleton. At high concentrations, profilin prevents the polymerization of actin, whereas it enhances it at low concentrations (By
					gene 3571	6	Binds to actin and affects the structure of the cytoskeleton. At high concentrations, profilin prevents the polymerization of actin, whereas it enhances it at low concentrations (By
					gene 4580	6	myosin heavy chain
					gene 12708	6	myosin heavy chain
					gene 16903	6	ras homolog family member
					gene 12436	6	ras homolog family member
					gene 1410	6	regulator of chromosome condensation
					gene 2076	6	regulator of chromosome condensation
					gene 5744	6	SWI SNF related, matrix associated, actin dependent regulator of chromatin, subfamily d, member

## Sheet: proteins related to movement
proteins related to cytoskeletons
		gene identification	number of RNA-seq read mapped with gene	function
		gene 7921	346	ACTIN
		gene 12956	289	regulator of chromosome condensation
		gene 17286	247	alpha tubulin suppressor family protein [Naegleria gruberi
		gene 2286	185	regulator of chromosome condensation
		gene 16917	165	coronin [Naegleria gruberi
		gene 11421	134	WD repeat domain 36
		gene 17527	117	capping protein (actin filament) gelsolin-like
		gene 14941	89	regulator of chromosome condensation
		gene 784	87	WD repeat domain phosphoinositide-interacting protein
		gene 84	84	ras homolog family member
		gene 13356	75	Type-I myosin implicated in the organization of the actin cytoskeleton. Required for proper actin cytoskeleton polarization. At the cell cortex, assembles in patch-like structures together with proteins from the actin-polymerizing machinery and promotes actin assembly. Functions as actin nucleation-promoting factor (NPF) for the Arp2 3 complex
		gene 2727	69	capping protein (actin filament) gelsolin-like
		gene 2727	69	villin [Naegleria gruberi
		gene 323	66	Actins are highly conserved proteins that are involved in various types of cell motility and are ubiquitously expressed in all eukaryotic cells
		gene 15635	65	regulator of chromosome condensation
		gene 11070	61	ras homolog family member
		gene 8197	57	component of scar regulatory complex [Naegleria gruberi
		gene 8197	57	cytoplasmic FMR1 interacting protein
		gene 3480	55	ras homolog family member
		gene 7879	55	dynein heavy chain
		gene 9759	52	calmodulin-related protein 97A [Drosophila serrata
		gene 9759	52	Pfam:efhand
		gene 3641	51	ras homolog family member
		gene 3338	46	domain-containing protein
		gene 3338	46	regulator of chromosome condensation (RCC1) repeat family protein [Clostridioides difficile
		gene 12307	44	Misato homolog 1 (Drosophila)
		gene 1858	43	Diaphanous homolog
		gene 7963	43	capping protein (actin filament) gelsolin-like
		gene 15191	41	villin [Naegleria gruberi
		gene 13932	32	FH2 domain-containing protein [Naegleria gruberi
		gene 16749	31	Twinfilin, actin-binding protein, homolog
		gene 1034	29	lymphocyte cytosolic protein 1 (L-plastin)
		gene 12514	29	regulator of chromosome condensation
		gene 15938	28	actin-related protein 3
		gene 1189	27	Type-I myosin implicated in the organization of the actin cytoskeleton. Required for proper actin cytoskeleton polarization. At the cell cortex, assembles in patch-like structures together with proteins from the actin-polymerizing machinery and promotes actin assembly. Functions as actin nucleation-promoting factor (NPF) for the Arp2 3 complex
		gene 1314	27	BRICK1, SCAR WAVE actin-nucleating complex subunit
		gene 4655	25	regulator of chromosome condensation 2
		gene 6760	25	ras homolog family member
		gene 2833	24	regulator of chromosome condensation
		gene 5637	23	FH2 domain-containing protein [Naegleria gruberi
		gene 5637	23	inverted formin, FH2 and WH2 domain containing
		gene 8200	23	Filamin C, gamma
		gene 6854	22	WD repeat domain 46
		gene 18059	20	ras homolog family member
		gene 12200	19	FH2
		gene 16379	19	ras homolog family member
		gene 14910	17	kinesin family member 11
		gene 16324	16	Tubulin is the major constituent of microtubules. It binds two moles of GTP, one at an exchangeable site on the beta chain and one at a non-exchangeable site on the alpha chain (By similarity)
		gene 6653	16	actin bundling protein [Naegleria gruberi
		gene 6653	16	lymphocyte cytosolic protein 1 (L-plastin)
		gene 13812	15	wD repeat domain
		gene 15634	15	regulator of chromosome condensation
		gene 18112	15	EFh
		gene 3143	15	WD repeat domain 74
		gene 4629	15	F-box and WD repeat domain containing 7, E3 ubiquitin protein ligase
		gene 4962	15	PREDICTED: store-operated calcium entry-associated regulatory factor [Taeniopygia guttata
		gene 9262	14	coronin [Naegleria gruberi
		gene 9262	14	Coronin, actin binding protein
		gene 6011	13	Domain-Containing protein
		gene 11152	13	diaphanous-related formin [Naegleria gruberi
		gene 11152	13	inverted formin, FH2 and WH2 domain containing
		gene 11788	12	inverted formin, FH2 and WH2 domain containing
		gene 118	12	Kinesin family member
		gene 15592	11	WD repeat domain 3
		gene 8486	11	WD repeat domain 11
		gene 1067	10	Type-I myosin implicated in the organization of the actin cytoskeleton. Required for proper actin cytoskeleton polarization. At the cell cortex, assembles in patch-like structures together with proteins from the actin-polymerizing machinery and promotes actin assembly. Functions as actin nucleation-promoting factor (NPF) for the Arp2 3 complex
		gene 11468	10	Spectrin beta
		gene 13684	10	F-actin capping protein, alpha subunit [Naegleria gruberi
		gene 15774	10	Actins are highly conserved proteins that are involved in various types of cell motility and are ubiquitously expressed in all eukaryotic cells
		gene 4889	10	Tubulin is the major constituent of microtubules. It binds two moles of GTP, one at an exchangeable site on the beta chain and one at a non-exchangeable site on the alpha chain (By similarity)
		gene 5688	10	WD repeat domain 75
		gene 10995	9	WD repeat domain phosphoinositide-interacting protein 3 [Tieghemostelium lacteum
		gene 17609	9	ras homolog family member
		gene 18290	9	Actin-like
		gene 3283	9	diaphanous-related formin [Naegleria gruberi
		gene 4135	9	ras homolog family member
		gene 4384	9	N-alpha-acetyltransferase 25, NatB auxiliary subunit
		gene 518	9	tubulin tyrosine ligase [Naegleria gruberi
		gene 518	9	tubulin tyrosine ligase-like family, member 4
		gene 5225	9	myosin heavy chain
		gene 8706	9	alpha-tubulin suppressor domain-containing protein [Naegleria gruberi
		gene 10001	8	Kinesin light chain
		gene 15364	8	diaphanous-related formin [Naegleria gruberi
		gene 4446	8	Myosin tail
		gene 5246	8	Actins are highly conserved proteins that are involved in various types of cell motility and are ubiquitously expressed in all eukaryotic cells
		gene 10067	7	Regulator of chromosome condensation
		gene 12261	7	calcium binding protein 39-like protein [Naegleria gruberi
		gene 14520	7	ras homolog family member
		gene 15939	7	ras homolog family member
		gene 3666	7	ras homolog family member
		gene 12599	6	wasp family protein [Naegleria gruberi
		gene 15225	6	regulator of chromosome condensation
		gene 17722	6	Tubulin is the major constituent of microtubules. It binds two moles of GTP, one at an exchangeable site on the beta chain and one at a non-exchangeable site on the alpha chain (By similarity)
		gene 5985	6	(actinin), alpha
		gene 13198	6	actin filament depolymerization
		gene 1622	6	Actins are highly conserved proteins that are involved in various types of cell motility and are ubiquitously expressed in all eukaryotic cells
		gene 2414	6	Coronin, actin binding protein
		gene 7328	6	SAC1 suppressor of actin mutations 1-like (yeast)
		gene 10020	6	SWI SNF related, matrix associated, actin dependent regulator of chromatin, subfamily c, member
		gene 11431	6	SWI SNF related, matrix associated, actin dependent regulator of chromatin, subfamily a, member
		gene 12797	6	domain-containing protein
		gene 15160	6	actin-depolymerizing factor
		gene 15182	6	ras homolog family member
		gene 15775	6	Actins are highly conserved proteins that are involved in various types of cell motility and are ubiquitously expressed in all eukaryotic cells
		gene 2873	6	myosin heavy chain
		gene 4413	6	actin-related protein
		gene 5163	6	Actins are highly conserved proteins that are involved in various types of cell motility and are ubiquitously expressed in all eukaryotic cells
		gene 803	6	ras homolog family member
		gene 6332	6	myosin heavy chain
		gene 1133	6	ras homolog family member
		gene 14316	6	WD repeat domain 18
		gene 14936	6	Cofilin/tropomyosin-type actin-binding protein
		gene 17199	6	myosin heavy chain
		gene 3211	6	ras homolog family member
		gene 101	6	capping protein (actin filament) gelsolin-like
		gene 11123	6	SWI SNF related, matrix associated, actin dependent regulator of chromatin, subfamily a, member
		gene 16958	6	Striatin, calmodulin binding protein
		gene 1844	6	Functions as component of the Arp2 3 complex which is involved in regulation of actin polymerization and together with an activating nucleation-promoting factor (NPF) mediates the formation of branched actin networks (By similarity)
		gene 4112	6	Actins are highly conserved proteins that are involved in various types of cell motility and are ubiquitously expressed in all eukaryotic cells
		gene 804	6	ras homolog family member
		gene 8412	6	Actins are highly conserved proteins that are involved in various types of cell motility and are ubiquitously expressed in all eukaryotic cells
		gene 5689	6	ras homolog family member
		gene 10345	6	Cofilin/tropomyosin-type actin-binding protein
		gene 12698	6	ras homolog family member
		gene 13040	6	Involved in nuclear export, actin cytoskeleton organization and vesicular transport (By similarity)
		gene 1430	6	ACTIN
		gene 15714	6	myosin heavy chain
		gene 15722	6	myosin heavy chain
		gene 16933	6	Actins are highly conserved proteins that are involved in various types of cell motility and are ubiquitously expressed in all eukaryotic cells
		gene 2114	6	Actins are highly conserved proteins that are involved in various types of cell motility and are ubiquitously expressed in all eukaryotic cells
		gene 2914	6	ras homolog family member
		gene 5077	6	ras homolog family member
		gene 5192	6	myosin heavy chain
		gene 7781	6	F-box and WD repeat domain containing 7, E3 ubiquitin protein ligase
		gene 8456	6	myosin heavy chain
		gene 9006	6	domain-containing protein
		gene 5744	6	SWI SNF related, matrix associated, actin dependent regulator of chromatin, subfamily d, member
		gene 12276	6	Actins are highly conserved proteins that are involved in various types of cell motility and are ubiquitously expressed in all eukaryotic cells
		gene 12436	6	ras homolog family member
		gene 12708	6	myosin heavy chain
		gene 13170	6	Actins are highly conserved proteins that are involved in various types of cell motility and are ubiquitously expressed in all eukaryotic cells
		gene 1381	6	Binds to actin and affects the structure of the cytoskeleton. At high concentrations, profilin prevents the polymerization of actin, whereas it enhances it at low concentrations (By
		gene 1410	6	regulator of chromosome condensation
		gene 15752	6	Actins are highly conserved proteins that are involved in various types of cell motility and are ubiquitously expressed in all eukaryotic cells
		gene 16903	6	ras homolog family member
		gene 17513	6	Actins are highly conserved proteins that are involved in various types of cell motility and are ubiquitously expressed in all eukaryotic cells
		gene 2076	6	regulator of chromosome condensation
		gene 3571	6	Binds to actin and affects the structure of the cytoskeleton. At high concentrations, profilin prevents the polymerization of actin, whereas it enhances it at low concentrations (By
		gene 4580	6	myosin heavy chain
		gene 7164	6	actin filament depolymerization
		gene 8489	6	Actins are highly conserved proteins that are involved in various types of cell motility and are ubiquitously expressed in all eukaryotic cells
