# Supplementary material for: Insight into the Lifestyle of Amoeba Willaertia magna during Bioreactor Growth Using Transcriptomics and Proteomics
Source: Microorganisms. 2020 May 21;8(5):771. doi: 10.3390/microorganisms8050771 (PMC7285305; doi:10.3390/microorganisms8050771)
Supplement: Supplementary file 1 [file microorganisms-08-00771-s001.zip › Table_S6.xlsx]

## Sheet: LRR
				gene identifiant	Number of RNA seq reads matched with genes	Function	transmembranaire domain	PRR domain	other function
				gene 8442	47	PREDICTED: probable LRR receptor-like serine/threonine-protein kinase At1g34110 [Citrus sinensis]	transmembranaire domain		The primary function of these motifs appears to be to provide a versatile structural framework for the formation of protein–protein interactions.
				gene 3551	43	PREDICTED: LRR receptor-like serine/threonine-protein kinase FLS2 isoform X1 [Citrus sinensis]	transmembranaire domain	Disease resistance protein (NBS-LRR class) family protein	The primary function of these motifs appears to be to provide a versatile structural framework for the formation of protein–protein interactions.
				gene 13194	24	PREDICTED: F-box/LRR-repeat protein 3 [Cicer arietinum]	transmembranaire domain		The primary function of these motifs appears to be to provide a versatile structural framework for the formation of protein–protein interactions.
				gene 39	22	PREDICTED: LRR receptor-like serine/threonine-protein kinase FLS2 isoform X1 [Citrus sinensis]	transmembranaire domain	NB-ARC domain-containing protein	The primary function of these motifs appears to be to provide a versatile structural framework for the formation of protein–protein interactions.
				gene 10650	21	F-box/LRR-repeat protein 14 [Candidatus Protochlamydia amoebophila]	transmembranaire domain	TIR domain-containing protein	The primary function of these motifs appears to be to provide a versatile structural framework for the formation of protein–protein interactions.
				gene 17737	17	LRR domain-containing protein [Naegleria gruberi]	transmembranaire domain		The primary function of these motifs appears to be to provide a versatile structural framework for the formation of protein–protein interactions.
				gene 6119	7	F-box/LRR-repeat protein 14 [Candidatus Protochlamydia amoebophila]	transmembranaire domain	NB-ARC domain-containing protein	The primary function of these motifs appears to be to provide a versatile structural framework for the formation of protein–protein interactions.
				gene 10284	6	F-box/LRR-repeat protein 3 [Arachis ipaensis]	transmembranaire domain		The primary function of these motifs appears to be to provide a versatile structural framework for the formation of protein–protein interactions.
				gene 11432	6	PREDICTED: probable LRR receptor-like serine/threonine-protein kinase At1g34110 [Citrus sinensis]	transmembranaire domain		The primary function of these motifs appears to be to provide a versatile structural framework for the formation of protein–protein interactions.
				gene 15175	6	F-box/LRR-repeat protein 14 isoform X2 [Sorghum bicolor]	transmembranaire domain		The primary function of these motifs appears to be to provide a versatile structural framework for the formation of protein–protein interactions.
				gene 14364	201	leucine rich repeat domain containing protein [Acanthamoeba castellanii str. Neff]	transmembranaire domain		The primary function of these motifs appears to be to provide a versatile structural framework for the formation of protein–protein interactions.
				gene 10322	75	leucine rich repeat domain-containing protein [Naegleria gruberi]	transmembranaire domain		The primary function of these motifs appears to be to provide a versatile structural framework for the formation of protein–protein interactions.
				gene 11397	55	leucine Rich repeat-containing domain protein [Coriobacteriales bacterium DNF00809]	transmembranaire domain	NB-ARC domain-containing protein	The primary function of these motifs appears to be to provide a versatile structural framework for the formation of protein–protein interactions.
				gene 14154	49	leucine rich repeat family protein [Naegleria gruberi]	no		The primary function of these motifs appears to be to provide a versatile structural framework for the formation of protein–protein interactions.
				gene 6817	16	leucine rich repeat protein with F-box domain [Naegleria gruberi]	transmembranaire domain		The primary function of these motifs appears to be to provide a versatile structural framework for the formation of protein–protein interactions.
				gene 2566	6	leucine rich repeat protein [Naegleria gruberi]	transmembranaire domain		The primary function of these motifs appears to be to provide a versatile structural framework for the formation of protein–protein interactions.
				gene 4056	6	Leucine Rich repeat	transmembranaire domain		The primary function of these motifs appears to be to provide a versatile structural framework for the formation of protein–protein interactions.
				gene 8726	12	Leucine Rich repeat	transmembranaire domain		The primary function of these motifs appears to be to provide a versatile structural framework for the formation of protein–protein interactions.

## Sheet: receptor PRR
			gene identifiant	Number of RNA seq reads matched with genes	Function	other function	protein sequence
			gene 357	2925	bactericidal permeability-increasing protein/lipopolysaccharide-binding protein	lipid transport	>g357.t1 MKSILFVVALIGIFATFAFVTAQQTTVRAFLSDSDLNALLTKEAPLIASKIESVEIPDQHFVQHVDLVGDVEIDITNIKISNVGLGNLAVVMQSPNIITL QDSNGQIQINLAYAYKQQSWPHASGSGSAVVSTNTVNVVESVVMNLDINSGKPNFQLTKNNIDLGNLNINISGGSGWILSLLKNLLGTTIKNNIQTGIES VIQSQINQANTDIQSANFQPLLNVSIGASQYAMMVDYRLSELDVYNNAYLVIASIATFYAPKLFGKPLPFTPAQIPSSPPSQIDDLIDSYVTDYILNSLL YGLYASNQLDTIITPDMVPPNSPIQLNTTSLKLYLPQLYAKYPNKLVQLHLSDTPAGTGSYPLLKTTPSSISGFFSGDILFQVVMDD…
			gene 6037	528	bactericidal permeability-increasing protein/lipopolysaccharide-binding protein	lipid transport	>g6037.t1 MAKLSSPLILIFCFLLFIGFINAFNISIRKDKRLKAKDVLPAALMTIQQNSLNYMSQQLTPLIKQQLLNNFQIPDIDSDIDTPIGQVLFQLSNIHINNFE ITVPTVQVASQGLNVLIQNSQASLTADWHYKKKHWPHLADHGSADASIGLQISFLLQISTSNPSGISISVTNFNAIFTQFNLKLHGGESWLYDLIIKNFR KDIEKSVQSALNNNLTSVVNNLLQKQLSSLNLVVPIGPAEYNLFVDFTILSNSYNVSNSLTAGTNGRVLQKNAPIYSGMPPVMPSTLGSGKMIEFFMSDT TFNSGLYSFAQAGLLNVMITQSDIPQAYNWIFNTSSLQFIIPGIYTKYPNCIIQVKLTPKEVPTSSINSTNGIGVSVVEEAIFQVI…
			gene 12796	14	bactericidal permeability-increasing protein/lipopolysaccharide-binding protein	lipid transport	>g12796.t1 MIKRWETSPFLKSNLIKQIFTLLLLLCFIVFNVNATKRVQSIKIKNYKGLGLKHSAIGFLSIDYLNKIIKQDKTNIEHFLMEQTNFPAINITQSVPIIGN VNVSIFNLNIQTLDLGEKIEASLDPTSELFFLRISEAKLQLKTNFKYQQVSFPRLSGNGIVKVNTNSSYGGIQIQFSLTPDGKPQFISNVGIELYNMKIS IEEGGFEGWVFNLIESLFSTQINKYIQNAIIKTIDDKLEELNNFIKQQDFKVPLDLGLNRKINLDFRFDEIGTLAYNDYNTVVGASLIRFYSDNQQDEKL PFDPVDLPKKPSQPFNDLIQVYFTDFIVNSFIYGLYQSNQLFTIVTPEMVPPGEMVQLNTTSLKIYLPILYEKFPNRLVQLNVYC…
			gene 3422	91	MD-2-related protein	lipid metabolism
			gene 12225	20	MD-2-related protein	lipid metabolism
			gene 15231	69	D-mannose-binding lectin [Tetrahymena thermophila SB210]	lipid metabolism
			gene 4444	10	D-mannose binding lectin [Rathayibacter tanaceti]	lipid metabolism

## Sheet: phago-lysozome
			gene number	Number of RNA seq reads matched with genes	gene	transcripts	proteins	other functions
			gene 16131	6	acid phosphatase	acid phosphatase [Naegleria gruberi]	acid phosphatase A domain-containing protein [Naegleria gruberi]	metabolism
			gene 2922	58	acid phosphatase A domain-containing protein	acid phosphatase A domain-containing protein [Naegleria gruberi]	protein phosphatase 2A 55 kDa regulatory B subunit [Naegleria gruberi]	metabolism
			gene 2506	8	dual specificity phosphatase	dual specificity phosphatase [Ciona intestinalis]	no found	metabolism
			gene 8218	7	dual specificity protein phosphatase	dual specificity protein phosphatase [Naegleria gruberi]	no found	metabolism
			gene 12379	104	dual specificity protein phosphatase	dual specificity protein phosphatase [Naegleria gruberi]	no found	metabolism
			gene 3678	24	dual specificity protein phosphatase	dual specificity protein phosphatase [Stylonychia lemnae]	no found	metabolism
			gene 382	29	dual specificity protein phosphatase 1	dual specificity protein phosphatase 1 [Amborella trichopoda]	no found	metabolism
			gene 7184	396	endonuclease/exonuclease/phosphatase family member	endonuclease/exonuclease/phosphatase family member [Naegleria gruberi]	no found	metabolism
			gene 6405	121	phosphatase	phosphatase [Naegleria gruberi]	protein phosphatase 2A 55 kDa regulatory B subunit [Naegleria gruberi]	metabolism
			gene 9689	27	phosphatase	phosphatase [Naegleria gruberi]	no found	metabolism
			gene 16939	51	phosphatase	phosphatase [Naegleria gruberi]	no found	metabolism
			gene 13972	7	protein phosphatase	protein phosphatase [Naegleria gruberi]	no found	metabolism
			gene 5667	78	protein phosphatase 2A 55 kDa regulatory B subunit	protein phosphatase 2A 55 kDa regulatory B subunit [Naegleria gruberi]	protein phosphatase 2A 55 kDa regulatory B subunit [Naegleria gruberi]	metabolism
			gene 16498	20	protein phosphatase 2C	protein phosphatase 2C [Naegleria gruberi]	no found	metabolism
			gene 3248	38	putative [Acanthamoeba castellanii str. Neff]	Lysozyme	no found	metabolism
			gene 642	55	class I chitinase	class I chitinase [Solanum tuberosum]	no found	cyst chitin degradation
			gene 16502	6	beta-amylase	beta-amylase [Naegleria gruberi]	beta-amylase [Naegleria gruberi]
			gene 527	250	nox2 (K21421)	nox2 (K21421)	no found	are key players in the regulation of cell differentiation in microbial eukaryotes
			gene 4039	6	lysosomal acid lipase/cholesteryl ester hydrolase [EC:3.1.1.13]	lysosomal acid lipase/cholesteryl ester hydrolase [EC:3.1.1.13]	lysosomal acid lipase/cholesteryl ester hydrolase [EC:3.1.1.13]	lipid metabolism
			gene 7471	23	glucosylceramidase [EC:3.2.1.45]	glucosylceramidase [EC:3.2.1.45]	no found
			gene 5466	6	cathepsin C [EC:3.4.14.1]	cathepsin C [EC:3.4.14.1]	no found	are a group of lysosomal proteases that have a key role in cellular protein turnover.
			gene 3285	22	cathepsin C [EC:3.4.14.1]	cathepsin C [EC:3.4.14.1]	no found	are a group of lysosomal proteases that have a key role in cellular protein turnover.
			gene 7612	6	cathepsin C [EC:3.4.14.1]	cathepsin C [EC:3.4.14.1]	no found	are a group of lysosomal proteases that have a key role in cellular protein turnover.
			gene 7244	6	cathepsin C [EC:3.4.14.1]	cathepsin C [EC:3.4.14.1]	no found	are a group of lysosomal proteases that have a key role in cellular protein turnover.
			gene 7693	6	cathepsin C [EC:3.4.14.1]	cathepsin C [EC:3.4.14.1]	no found	are a group of lysosomal proteases that have a key role in cellular protein turnover.
			gene 4427	11	cathepsin C [EC:3.4.14.1]	cathepsin C [EC:3.4.14.1]	cathepsin C [EC:3.4.14.1]	are a group of lysosomal proteases that have a key role in cellular protein turnover.
			gene 3628	13	cathepsin D [EC:3.4.23.5]	cathepsin D [EC:3.4.23.5]	cathepsin D [EC:3.4.23.5]	are a group of lysosomal proteases that have a key role in cellular protein turnover.
			gene 7092	6	V-type H+-transporting ATPase subunit H	V-type H+-transporting ATPase subunit H	V-type H+-transporting ATPase subunit H	lyzozime acidification
			gene 3881	22	V-type H+-transporting ATPase 21kDa proteolipid subunit	V-type H+-transporting ATPase 21kDa proteolipid subunit	no found	lyzozime
			gene 9182	6	UDP-N-acetylglucosamine-lysosomal-enzyme [EC:2.7.8.17]	UDP-N-acetylglucosamine-lysosomal-enzyme [EC:2.7.8.17]	no found	catalyzes the initial step in the synthesis of the mannose 6-phosphate determinant required for efficient intracellular targeting of newly synthesized lysosomal hydrolases to the lysosome.
			gene 6368	6	UDP-N-acetylglucosamine-lysosomal-enzyme [EC:2.7.8.17]	UDP-N-acetylglucosamine-lysosomal-enzyme [EC:2.7.8.17]	UDP-N-acetylglucosamine-lysosomal-enzyme [EC:2.7.8.17]	catalyzes the initial step in the synthesis of the mannose 6-phosphate determinant required for efficient intracellular targeting of newly synthesized lysosomal hydrolases to the lysosome.
			gene 4183	6	cathepsin X [EC:3.4.18.1]	cathepsin X [EC:3.4.18.1]	cathepsin X [EC:3.4.18.1]	are a group of lysosomal proteases that have a key role in cellular protein turnover.
			gene 6360	6	lysosomal alpha-mannosidase [EC:3.2.1.24]	lysosomal alpha-mannosidase [EC:3.2.1.24]	lysosomal alpha-mannosidase [EC:3.2.1.24]	glycoside hydrolase
			gene 240	20	acid ceramidase [EC:3.5.1.23]	acid ceramidase [EC:3.5.1.23]	no found	the degradation of ceramide into sphingosine and free fatty acids within lysosomes
			gene 3337	6	acid ceramidase [EC:3.5.1.23]	acid ceramidase [EC:3.5.1.23]	acid ceramidase [EC:3.5.1.23]	the degradation of ceramide into sphingosine and free fatty acids within lysosomes
			gene 5598	12	hexosaminidase [EC:3.2.1.52]	hexosaminidase [EC:3.2.1.52]	hexosaminidase [EC:3.2.1.52]
			gene 8352	6	saposin	saposin	saposin	cystein degradation
			gene 715	9	saposin	saposin	saposin	is a lysosomal storage disease characterized by an intralysosomal accumulation of cystine.
			gene 702	11	cystinosin	cystinosin	no found	Cystinosis is a lysosomal storage disease characterized by an intralysosomal accumulation of cystine
			gene 9061	6	lysosomal acid phosphatase [EC:3.1.3.2]	lysosomal acid phosphatase [EC:3.1.3.2]	lysosomal acid phosphatase [EC:3.1.3.2]	chitin degradation
			gene 502	40	lysosomal acid phosphatase [EC:3.1.3.2]	lysosomal acid phosphatase [EC:3.1.3.2]	lysosomal acid phosphatase [EC:3.1.3.2]	chitin degradation
			gene 3285	22	cathepsin C (K01275)	cathepsin C (K01275)	no found	are a group of lysosomal proteases that have a key role in cellular protein turnover.
			gene 5466	6	cathepsin C (K01275)	cathepsin C (K01275)	cathepsin C (K01275)	are a group of lysosomal proteases that have a key role in cellular protein turnover.
			gene 7612	6	cathepsin C (K01275)	cathepsin C (K01275)	cathepsin C (K01275)	are a group of lysosomal proteases that have a key role in cellular protein turnover.
			gene 2201	12	cathepsin B [EC:3.4.22.1]	cathepsin B [EC:3.4.22.1]	no found	are a group of lysosomal proteases that have a key role in cellular protein turnover.
			gene 2287	6	cathepsin B [EC:3.4.22.1]	cathepsin B [EC:3.4.22.1]	cathepsin B [EC:3.4.22.1]	are a group of lysosomal proteases that have a key role in cellular protein turnover.
			gene 2738	35	cathepsin B [EC:3.4.22.1]	cathepsin B [EC:3.4.22.1]	no found	are a group of lysosomal proteases that have a key role in cellular protein turnover.
			gene 8031	35	cathepsin B [EC:3.4.22.1]	cathepsin B [EC:3.4.22.1]	cathepsin B [EC:3.4.22.1]	are a group of lysosomal proteases that have a key role in cellular protein turnover.
			gene 8114	11	cathepsin B [EC:3.4.22.1]	cathepsin B [EC:3.4.22.1]	cathepsin B [EC:3.4.22.1]	are a group of lysosomal proteases that have a key role in cellular protein turnover.

## Sheet: lectin
				gene identifiant	Number of RNA seq reads matched with genes	lectin domain	other functions
				gene 1171	48	C lectin domain	endocytosis
				gene 1731	11	D-mannose-binding lectin	endocytosis
				gene 2422	77	C lectin domain	endocytosis
				gene 4444	10	D-mannose binding lectin	endocytosis
				gene 7259	10	H lectin domain	endocytosis
				gene 13261	28	D-mannose-binding lectin	endocytosis
				gene 15231	69	D-mannose-binding lectin	endocytosis
