# Supplementary material for: Insight into the Lifestyle of Amoeba Willaertia magna during Bioreactor Growth Using Transcriptomics and Proteomics
Source: Microorganisms. 2020 May 21;8(5):771. doi: 10.3390/microorganisms8050771 (PMC7285305; doi:10.3390/microorganisms8050771)
Supplement: Supplementary file 1 [file microorganisms-08-00771-s001.zip › Table_S7.xlsx]

## Sheet: terpen_metabolites
Putative genes related to terpen metabolites
			gene number	KEGG accession number	Number of RNA-seq reads mapped with genes	Functional annotation	transcripts	proteins
			gene 12765	K00804	9	geranylgeranyl diphosphate synthase, type III [EC:2.5.1.1 2.5.1.10 2.5.1.29]	geranylgeranyl diphosphate synthase, type III [EC:2.5.1.1 2.5.1.10 2.5.1.29]	geranylgeranyl diphosphate synthase, type III [EC:2.5.1.1 2.5.1.10 2.5.1.29]
			gene 2168	K00626	16	acetyl-CoA C-acetyltransferase [EC:2.3.1.9]	acetyl-CoA C-acetyltransferase [EC:2.3.1.9]	acetyl-CoA C-acetyltransferase [EC:2.3.1.9]
			gene 8822	K00869	12	mevalonate kinase [EC:2.7.1.36]	mevalonate kinase [EC:2.7.1.36]	mevalonate kinase [EC:2.7.1.36]
			gene 8718	K01597	31	diphosphomevalonate decarboxylase [EC:4.1.1.33]	diphosphomevalonate decarboxylase [EC:4.1.1.33]	diphosphomevalonate decarboxylase [EC:4.1.1.33]
			gene 6937	K00511	6	squalene monooxygenase [EC:1.14.14.17]	squalene monooxygenase [EC:1.14.14.17]	squalene monooxygenase [EC:1.14.14.17]
			gene 16065		107	squalene synthase [Naegleria gruberi]	squalene synthase [Naegleria gruberi]	squalene synthase [Naegleria gruberi]

## Sheet: secondary_metabolites
Putative genes related to secondary metabolites
				gene number	KEGG accession number	Number of RNA-seq reads mapped with genes	Functional annotation	genes	transcripts	proteins
				gene 1926	K01434	13	penicillin amidase [EC:3.5.1.11]	Penicillin and cephalosporin biosynthesis	penicillin amidase [EC:3.5.1.11]	penicillin amidase [EC:3.5.1.11]
				gene 1348	K01858	27	myo-inositol-1-phosphate synthase [EC:5.5.1.4]	Streptomycin biosynthesis	myo-inositol-1-phosphate synthase [EC:5.5.1.4]	myo-inositol-1-phosphate synthase [EC:5.5.1.4]
				gene 4741	K00845	3	glucokinase [EC:2.7.1.2]	Neomycin, kanamycin and gentamicin biosynthesis	glucokinase [EC:2.7.1.2]	glucokinase [EC:2.7.1.2]
				gene 5327	K11262	88	acetyl-CoA carboxylase / biotin carboxylase 1 [EC:6.4.1.2 6.3.4.14 2.1.3.15]	Aflatoxin biosynthesis	acetyl-CoA carboxylase / biotin carboxylase 1 [EC:6.4.1.2 6.3.4.14 2.1.3.15]	acetyl-CoA carboxylase / biotin carboxylase 1 [EC:6.4.1.2 6.3.4.14 2.1.3.15]
				gene 357		2925	bactericidal permeability-increasing protein/lipopolysaccharide-binding protein [Naegleria gruberi]	bactericidal permeability-increasing protein/lipopolysaccharide-binding protein [Naegleria gruberi]	bactericidal permeability-increasing protein/lipopolysaccharide-binding protein [Naegleria gruberi]
				gene 1237		44	beta-ketoacyl synthase [Naegleria gruberi]	beta-ketoacyl synthase [Naegleria gruberi]	beta-ketoacyl synthase [Naegleria gruberi]
				gene 547		7	amphotericin	amphotericin	amphotericin

## Sheet: ABC_transporters
Putative genes related to ABC tansporters
			gene numbers	genes	Number of RNA-seq reads mapped with genes	transcripts	proteins
			gene 12314	amino acid abc transporter [Naegleria gruberi]	6	amino acid abc transporter [Naegleria gruberi]	amino acid abc transporter [Naegleria gruberi]
			gene 1505	abc transporter [Naegleria gruberi]	117	abc transporter [Naegleria gruberi]	abc transporter [Naegleria gruberi]
			gene 2418	abc transporter [Naegleria gruberi]	9	abc transporter [Naegleria gruberi]	abc transporter [Naegleria gruberi]
			gene 15836	abc transporter [Naegleria gruberi]	6	abc transporter [Naegleria gruberi]	abc transporter [Naegleria gruberi]
			gene 950	abc transporter [Naegleria gruberi]	13	abc transporter [Naegleria gruberi]	abc transporter [Naegleria gruberi]
			gene 18069	abc transporter G family protein [Naegleria gruberi]	43	abc transporter G family protein [Naegleria gruberi]	abc transporter G family protein [Naegleria gruberi]
			gene 14526	abc transporter family protein [Naegleria gruberi]	67	abc transporter family protein [Naegleria gruberi]	abc transporter family protein [Naegleria gruberi]
			gene 6934	abc transporter B family protein [Naegleria gruberi]	89	abc transporter B family protein [Naegleria gruberi]	abc transporter B family protein [Naegleria gruberi]
			gene 14352	abc transporter [Naegleria gruberi]	13	abc transporter [Naegleria gruberi]	abc transporter [Naegleria gruberi]
			gene 10679	abc transporter	39	abc transporter	abc transporter
			gene 10724	abc transporter	15	abc transporter	no found
			gene 1512	MRP-type abc transporter [Naegleria gruberi]	10	MRP-type abc transporter [Naegleria gruberi]	no found
			gene 15910	MRP-type abc transporter [Naegleria gruberi]	14	MRP-type abc transporter [Naegleria gruberi]	no found
			gene 2787	abc transporter [Naegleria gruberi]	22	abc transporter [Naegleria gruberi]	no found
			gene 3915	abc transporter [Naegleria gruberi]	37	abc transporter [Naegleria gruberi]	no found
			gene 5443	abc transporter protein [Naegleria gruberi]	15	abc transporter protein [Naegleria gruberi]	no found
			gene 6713	abc transporter protein [Naegleria gruberi]	6	abc transporter protein [Naegleria gruberi]	no found

## Sheet: beta-lactamase
		gene numbers	genes	Number of RNA-seq reads mapped with genes	transcripts	proteins
		gene 9596	beta-lactamase family exonuclease [Naegleria gruberi]	19	beta-lactamase family exonuclease [Naegleria gruberi]	beta-lactamase family exonuclease [Naegleria gruberi]
		gene 1805	beta-lactamase [Naegleria gruberi]	10	beta-lactamase [Naegleria gruberi]	beta-lactamase [Naegleria gruberi]
