# Supplementary material for: Insight into the Lifestyle of Amoeba Willaertia magna during Bioreactor Growth Using Transcriptomics and Proteomics
Source: Microorganisms. 2020 May 21;8(5):771. doi: 10.3390/microorganisms8050771 (PMC7285305; doi:10.3390/microorganisms8050771)
Supplement: Supplementary file 1 [file microorganisms-08-00771-s001.zip › Table_S1.xlsx]

## Sheet: transcripts matched against nr 
transcripts matched against nr database
		gene number	Function
		gene 3631	hypothetical protein NAEGRDRAFT_81470 [Naegleria gruberi]
		gene 14313	predicted protein [Naegleria gruberi]
		gene 1236	HIT family protein [Dehalococcoidia bacterium]
		gene 12614	hypothetical protein SELMODRAFT_445756 [Selaginella moellendorffii]
		gene 357	bactericidal permeability-increasing protein/lipopolysaccharide-binding protein [Naegleria gruberi]
		gene 6044	predicted protein [Naegleria gruberi]
		gene 9924	predicted protein [Naegleria gruberi]
		gene 1183	predicted protein [Naegleria gruberi]
		gene 13802	hypothetical protein CHLRE_12g556400v5 [Chlamydomonas reinhardtii]
		gene 12454	predicted protein [Naegleria gruberi]
		gene 1637	predicted protein [Naegleria gruberi]
		gene 8989	hypothetical protein NAEGRDRAFT_78184 [Naegleria gruberi]
		gene 9597	hypothetical protein NAEGRDRAFT_77810 [Naegleria gruberi]
		gene 3235	predicted protein [Naegleria gruberi]
		gene 13419	hydroxymethyltransferase [Naegleria gruberi]
		gene 12602	rab family small GTPase [Naegleria gruberi]
		gene 6245	predicted protein [Naegleria gruberi]
		gene 6034	FBOX domain-containing protein [Naegleria gruberi]
		gene 1108	predicted protein [Naegleria gruberi]
		gene 7717	alpha-L-rhamnosidase-like protein [Philodina roseola]
		gene 1028	AAEL014742-PA, partial [Aedes aegypti]
		gene 9834	predicted protein [Naegleria gruberi]
		gene 14494	hypothetical protein NAEGRDRAFT_80833 [Naegleria gruberi]
		gene 1876	predicted protein [Naegleria gruberi]
		gene 17088	predicted protein [Naegleria gruberi]
		gene 9405	predicted protein [Naegleria gruberi]
		gene 5230	predicted protein [Naegleria gruberi]
		gene 2108	PREDICTED: ras-related protein Rab-18-like isoform X2 [Atta colombica]
		gene 1502	hypothetical protein NAEGRDRAFT_80305 [Naegleria gruberi]
		gene 651	predicted protein [Naegleria gruberi]
		gene 11753	predicted protein [Naegleria gruberi]
		gene 14580	hypothetical protein PTSG_05355 [Salpingoeca rosetta]
		gene 677	predicted protein [Naegleria gruberi]
		gene 8684	hypothetical protein FL83_12014, partial [Caenorhabditis latens]
		gene 11113	major sperm protein-like protein [Naegleria gruberi]
		gene 14988	predicted protein [Naegleria gruberi]
		gene 14600	isoform Er16 of ankyrin-1 [Aspergillus udagawae]
		gene 537	predicted protein [Naegleria gruberi]
		gene 232	hypothetical protein NAEGRDRAFT_79330 [Naegleria gruberi]
		gene 16235	hypothetical protein NAEGRDRAFT_72718 [Naegleria gruberi]
		gene 16101	predicted protein [Naegleria gruberi]
		gene 15290	ras family small GTPase [Naegleria gruberi]
		gene 751	DNA-directed RNA polymerase subunit A [Naegleria gruberi]
		gene 3989	predicted protein [Naegleria gruberi]
		gene 1566	long flagella protein lf4, putative [Ichthyophthirius multifiliis]
		gene 3442	hypothetical protein NAEGRDRAFT_78233 [Naegleria gruberi]
		gene 623	hypothetical protein NAEGRDRAFT_65873 [Naegleria gruberi]
		gene 2400	predicted protein [Naegleria gruberi]
		gene 16985	hypothetical protein NAEGRDRAFT_79455 [Naegleria gruberi]
		gene 12268	predicted protein [Naegleria gruberi]
		gene 4228	predicted protein [Naegleria gruberi]
		gene 786	Zinc finger CCHC domain-containing protein 24 [Stylophora pistillata]
		gene 1542	predicted protein [Naegleria gruberi]
		gene 11667	phosphoinositide-binding protein [Naegleria gruberi]
		gene 9762	predicted protein [Naegleria gruberi]
		gene 15388	predicted protein [Naegleria gruberi]
		gene 78	regulator of chromosome condensation RCC1 [Salinispora arenicola]
		gene 11024	predicted protein [Naegleria gruberi]
		gene 18113	ATP-dependent RNA helicase [Naegleria gruberi]
		gene 15170	predicted protein [Naegleria gruberi]
		gene 9356	predicted protein [Naegleria gruberi]
		gene 15229	predicted protein [Naegleria gruberi]
		gene 13596	protein kinase [Naegleria gruberi]
		gene 6826	peroxin-3 [Naegleria gruberi]
		gene 14639	hypothetical protein [Streptomyces fradiae]
		gene 684	predicted protein [Naegleria gruberi]
		gene 5660	predicted protein [Naegleria gruberi]
		gene 3620	predicted protein [Naegleria gruberi]
		gene 12916	predicted protein [Naegleria gruberi]
		gene 16624	predicted protein [Naegleria gruberi]
		gene 5053	hypothetical protein NAEGRDRAFT_54708 [Naegleria gruberi]
		gene 13570	predicted protein [Naegleria gruberi]
		gene 5965	predicted protein [Naegleria gruberi]
		gene 3711	hypothetical protein COT74_10980 [Bdellovibrionales bacterium CG10_big_fil_rev_8_21_14_0_10_45_34]
		gene 7924	predicted protein [Naegleria gruberi]
		gene 6038	sodium-translocating pyrophosphatase [Ardenticatena maritima]
		gene 12983	HXXEE domain-containing protein [Francisella sp. CA97-1460]
		gene 4888	conserved hypothetical protein [Trypanosoma vivax Y486]
		gene 17130	fibronectin, type-like protein [Naegleria gruberi]
		gene 1398	Uncharacterized protein CELE_T01G5.7 [Caenorhabditis elegans]
		gene 4770	predicted protein [Naegleria gruberi]
		gene 3411	methionyl-tRNA synthetase [Naegleria gruberi]
		gene 735	predicted protein [Naegleria gruberi]
		gene 5670	predicted protein [Naegleria gruberi]
		gene 12913	predicted protein [Naegleria gruberi]
		gene 16105	predicted protein [Naegleria gruberi]
		gene 2741	predicted protein [Naegleria gruberi]
		gene 16936	predicted protein [Naegleria gruberi]
		gene 10377	predicted protein [Naegleria gruberi]
		gene 7019	predicted protein [Naegleria gruberi]
		gene 1526	protein MRG1 isoform X3 [Durio zibethinus]
		gene 14481	peroxisomal biogenesis aaa ATPase Pex1 [Naegleria gruberi]
		gene 6868	alpha-2-glucosyltransferase [Naegleria gruberi]
		gene 8814	predicted protein [Naegleria gruberi]
		gene 4081	hypothetical protein NAEGRDRAFT_81996 [Naegleria gruberi]
		gene 62	predicted protein [Naegleria gruberi]
		gene 9354	nuclear transport receptor exportin 4 protein [Naegleria gruberi]
		gene 16473	hypothetical protein NAEGRDRAFT_81174 [Naegleria gruberi]
		gene 18298	alpha-tubulin [Naegleria gruberi]
		gene 748	eukaryotic translation initiation factor 3 subunit EifCe [Naegleria gruberi]
		gene 15149	predicted protein [Naegleria gruberi]
		gene 6052	predicted protein [Naegleria gruberi]
		gene 18244	predicted protein [Naegleria gruberi]
		gene 6957	EF-hand domain-containing protein [Naegleria gruberi]
		gene 7396	basal body protein NBP family [Naegleria gruberi]
		gene 7440	WD40 domain-containing protein [Naegleria gruberi]
		gene 12784	predicted protein [Naegleria gruberi]
		gene 9992	WD40 repeat domain-containing protein [Naegleria gruberi]
		gene 15339	predicted protein [Naegleria gruberi]
		gene 935	GAL4 domain-containing protein [Naegleria gruberi]
		gene 17143	predicted protein [Naegleria gruberi]
		gene 16018	predicted protein [Naegleria gruberi]
		gene 5831	ribonuclease T2 family protein [Thecamonas trahens ATCC 50062]
		gene 8689	hypothetical protein NAEGRDRAFT_61854 [Naegleria gruberi]
		gene 189	predicted protein [Naegleria gruberi]
		gene 403	predicted protein [Naegleria gruberi]
		gene 2724	alkylated DNA repair alkB-like protein, putative [Tetrahymena thermophila SB210]
		gene 15368	predicted protein [Naegleria gruberi]
		gene 12086	predicted protein [Naegleria gruberi]
		gene 2674	predicted protein [Naegleria gruberi]
		gene 6037	predicted protein [Naegleria gruberi]
		gene 12945	hypothetical protein NAEGRDRAFT_80606 [Naegleria gruberi]
		gene 17824	meiotic cell division protein pelota [Naegleria gruberi]
		gene 10371	predicted protein [Naegleria gruberi]
		gene 7391	predicted protein [Naegleria gruberi]
		gene 682	potential copper-zinc superoxide dismutase, CuZn SOD2 [Chondrus crispus]
		gene 15780	myb transcription factor [Naegleria gruberi]
		gene 17299	tetratricopeptide repeat protein [Bacillus methanolicus]
		gene 3278	aspartate aminotransferase [Naegleria gruberi]
		gene 11268	hypothetical protein NAEGRDRAFT_80259 [Naegleria gruberi]
		gene 10741	predicted protein [Naegleria gruberi]
		gene 14675	AMP binding domain-containing protein [Naegleria gruberi]
		gene 2060	predicted protein [Naegleria gruberi]
		gene 132	hypothetical protein [Enteractinococcus helveticum]
		gene 18058	predicted protein [Naegleria gruberi]
		gene 3504	predicted protein [Naegleria gruberi]
		gene 15470	reverse transcriptase [Aneurinibacillus tyrosinisolvens]
		gene 9145	predicted protein [Naegleria gruberi]
		gene 2289	hypothetical protein [Anaerophaga thermohalophila]
		gene 2536	predicted protein [Naegleria gruberi]
		gene 9621	predicted protein [Naegleria gruberi]
		gene 1826	predicted protein [Naegleria gruberi]
		gene 5799	microfibrillar-associated protein [Naegleria gruberi]
		gene 17350	hypothetical protein RFI_07247 [Reticulomyxa filosa]
		gene 17131	hypothetical protein NAEGRDRAFT_57266 [Naegleria gruberi]
		gene 3726	predicted protein [Naegleria gruberi]
		gene 17907	predicted protein [Naegleria gruberi]
		gene 4867	hypothetical protein NAEGRDRAFT_79798 [Naegleria gruberi]
		gene 12372	predicted protein [Naegleria gruberi]
		gene 2398	predicted protein [Naegleria gruberi]
		gene 8565	hypothetical protein NAEGRDRAFT_61099 [Naegleria gruberi]
		gene 12526	KE2 family protein [Thecamonas trahens ATCC 50062]
		gene 3347	meiotic specific asynaptic protein [Naegleria gruberi]
		gene 3738	predicted protein [Naegleria gruberi]
		gene 5962	hypothetical protein SAMD00019534_108090 [Acytostelium subglobosum LB1]
		gene 3402	predicted protein [Naegleria gruberi]
		gene 815	predicted protein [Naegleria gruberi]
		gene 1122	predicted protein [Naegleria gruberi]
		gene 10986	predicted protein [Naegleria gruberi]
		gene 13432	predicted protein [Naegleria gruberi]
		gene 3621	hypothetical protein NAEGRDRAFT_73664 [Naegleria gruberi]
		gene 13567	hypothetical protein [Calothrix rhizosoleniae]
		gene 1444	predicted protein [Naegleria gruberi]
		gene 9284	predicted protein [Naegleria gruberi]
		gene 9	predicted protein [Naegleria gruberi]
		gene 3737	predicted protein [Naegleria gruberi]
		gene 11416	DNA dependent protein kinase catalytic subunit [Naegleria gruberi]
		gene 4911	predicted protein [Naegleria gruberi]
		gene 12222	predicted protein [Naegleria gruberi]
		gene 13705	hypothetical protein [Beta vulgaris subsp. vulgaris]
		gene 10980	predicted protein [Naegleria gruberi]
		gene 10146	exportin-7 [Naegleria gruberi]
		gene 3181	hypothetical protein NAEGRDRAFT_81347 [Naegleria gruberi]
		gene 15980	predicted protein [Naegleria gruberi]
		gene 6867	rho GTPase activating protein [Naegleria gruberi]
		gene 5424	predicted protein [Naegleria gruberi]
		gene 14975	predicted protein [Naegleria gruberi]
		gene 14145	predicted protein [Naegleria gruberi]
		gene 7184	endonuclease/exonuclease/phosphatase family member [Naegleria gruberi]
		gene 9087	translation initiation factor eIF-2B alpha subunit [Naegleria gruberi]
		gene 1845	hypothetical protein NAEGRDRAFT_66608 [Naegleria gruberi]
		gene 7375	erythrocyte membrane-associated giant protein antigen 332-like protein [Naegleria gruberi]
		gene 12525	aspartate aminotransferase [Naegleria gruberi]
		gene 15892	predicted protein [Naegleria gruberi]
		gene 895	predicted protein [Naegleria gruberi]
		gene 3646	rho family small GTPase [Naegleria gruberi]
		gene 16246	hypothetical protein PPL_01171 [Polysphondylium pallidum PN500]
		gene 17317	hypothetical protein NAEGRDRAFT_78930 [Naegleria gruberi]
		gene 2445	predicted protein [Naegleria gruberi]
		gene 3303	predicted protein [Naegleria gruberi]
		gene 17733	hypothetical protein CK427_03920 [Leptospira sp.]
		gene 3898	predicted protein [Naegleria gruberi]
		gene 16667	predicted protein [Naegleria gruberi]
		gene 7915	unnamed protein product [Vitrella brassicaformis CCMP3155]
		gene 7371	P-loop containing nucleoside triphosphate hydrolase protein [Lobosporangium transversale]
		gene 565	predicted protein [Naegleria gruberi]
		gene 15179	hypothetical protein NAEGRDRAFT_78582 [Naegleria gruberi]
		gene 15773	predicted protein [Naegleria gruberi]
		gene 7562	predicted protein [Naegleria gruberi]
		gene 2613	predicted protein [Naegleria gruberi]
		gene 2967	predicted protein [Naegleria gruberi]
		gene 12373	lipid transport family protein [Naegleria gruberi]
		gene 2642	predicted protein [Naegleria gruberi]
		gene 11840	predicted protein [Naegleria gruberi]
		gene 1618	PREDICTED: DNA repair protein RAD51 homolog 3 [Condylura cristata]
		gene 2426	predicted protein [Naegleria gruberi]
		gene 3405	DUF747 domain-containing protein [Naegleria gruberi]
		gene 5333	predicted protein [Naegleria gruberi]
		gene 7981	predicted protein [Naegleria gruberi]
		gene 16797	predicted protein [Naegleria gruberi]
		gene 3180	hypothetical protein NAEGRDRAFT_59307 [Naegleria gruberi]
		gene 10774	predicted protein [Naegleria gruberi]
		gene 7493	ubox domain-containing protein [Naegleria gruberi]
		gene 7921	actin [Monosiga brevicollis]
		gene 14591	hypothetical protein AC249_AIPGENE16634 [Exaiptasia pallida]
		gene 16218	X-linked retinitis pigmentosa GTPase regulator-like isoform X4 [Varroa jacobsoni]
		gene 14974	predicted protein [Naegleria gruberi]
		gene 3052	ribosome biogenesis protein bop1 [Naegleria gruberi]
		gene 10341	predicted protein [Naegleria gruberi]
		gene 3824	predicted protein [Naegleria gruberi]
		gene 4347	hypothetical protein [Candidatus Protochlamydia amoebophila]
		gene 754	hypothetical protein CEUSTIGMA_g2472.t1 [Chlamydomonas eustigma]
		gene 8709	predicted protein [Naegleria gruberi]
		gene 11440	predicted protein [Naegleria gruberi]
		gene 1819	E3 ubiquitin-protein ligase TRIM71-like [Acanthaster planci]
		gene 5664	axonemal dynein heavy chain [Naegleria gruberi]
		gene 12678	hypothetical protein NAEGRDRAFT_79132 [Naegleria gruberi]
		gene 14909	predicted protein [Naegleria gruberi]
		gene 4495	Rh-like glycoprotein [Naegleria gruberi]
		gene 9966	importin-9 [Naegleria gruberi]
		gene 13271	nudix motif 21-like protein [Naegleria gruberi]
		gene 17051	predicted protein [Naegleria gruberi]
		gene 3324	predicted protein [Naegleria gruberi]
		gene 3740	predicted protein [Naegleria gruberi]
		gene 9402	DEXH-box helicase [Naegleria gruberi]
		gene 13069	predicted protein [Naegleria gruberi]
		gene 14491	predicted protein [Naegleria gruberi]
		gene 15769	predicted protein [Naegleria gruberi]
		gene 945	CBS and cyclic nucleotide-binding domain-containing protein [Naegleria gruberi]
		gene 12693	predicted protein [Naegleria gruberi]
		gene 7496	ubiquinone/menaquinone biosynthesis methyltransferase [Naegleria gruberi]
		gene 6404	NADH-cytochrome b5 reductase [Naegleria gruberi]
		gene 13282	anaphase promoting complex subunit 10 [Naegleria gruberi]
		gene 13641	Rab35 [Suberites domuncula]
		gene 2285	predicted protein [Naegleria gruberi]
		gene 11545	predicted protein [Naegleria gruberi]
		gene 4104	ras C3 botulinum toxin substrate 2 [Hymenolepis microstoma]
		gene 11912	hypothetical protein NAEGRDRAFT_73885 [Naegleria gruberi]
		gene 164	phosphoinositide-binding protein [Naegleria gruberi]
		gene 17783	hypothetical protein NAEGRDRAFT_49798 [Naegleria gruberi]
		gene 3385	predicted protein [Naegleria gruberi]
		gene 3762	hypothetical protein NAEGRDRAFT_56526 [Naegleria gruberi]
		gene 6020	unknown [Picea sitchensis]
		gene 2825	hypothetical protein DFA_10682 [Dictyostelium fasciculatum]
		gene 3819	predicted protein [Naegleria gruberi]
		gene 13559	Alpha/beta hydrolase domain-containing protein [Naegleria gruberi]
		gene 713	predicted protein [Naegleria gruberi]
		gene 10673	hypothetical protein [Clostridioides difficile]
		gene 1529	predicted protein [Naegleria gruberi]
		gene 4799	predicted protein [Naegleria gruberi]
		gene 7389	predicted protein [Naegleria gruberi]
		gene 9086	predicted protein [Naegleria gruberi]
		gene 15068	hypothetical protein [Nostoc sp. 'Peltigera membranacea cyanobiont' 232]
		gene 1030	predicted protein [Naegleria gruberi]
		gene 15697	predicted protein [Naegleria gruberi]
		gene 2058	hypothetical protein NAEGRDRAFT_66643 [Naegleria gruberi]
		gene 15192	predicted protein [Naegleria gruberi]
		gene 15258	PI-3-kinase [Naegleria gruberi]
		gene 4460	predicted protein [Naegleria gruberi]
		gene 14204	Hypothetical protein NAEGRDRAFT_73878 [Naegleria gruberi]
		gene 11199	predicted protein [Naegleria gruberi]
		gene 12984	predicted protein [Naegleria gruberi]
		gene 6852	predicted protein [Naegleria gruberi]
		gene 2877	uncharacterized protein LOC111871979, partial [Cryptotermes secundus]
		gene 6709	hypothetical protein NAEGRDRAFT_68114 [Naegleria gruberi]
		gene 12956	RCC1 domain-containing protein [Naegleria gruberi]
		gene 5998	predicted protein [Naegleria gruberi]
		gene 464	electron transfer flavoprotein alpha subunit [Naegleria gruberi]
		gene 1830	homocysteine S-methyltransferase [Naegleria gruberi]
		gene 3767	predicted protein [Naegleria gruberi]
		gene 11137	vacuolar protein sorting protein [Naegleria gruberi]
		gene 5716	predicted protein [Naegleria gruberi]
		gene 124	hypothetical protein NAEGRDRAFT_79456 [Naegleria gruberi]
		gene 1815	predicted protein [Naegleria gruberi]
		gene 2446	predicted protein [Naegleria gruberi]
		gene 5127	predicted protein [Naegleria gruberi]
		gene 5715	predicted protein [Naegleria gruberi]
		gene 15374	cathepsin B [Naegleria gruberi]
		gene 2683	predicted protein [Naegleria gruberi]
		gene 11841	ZPR1 zinc finger protein [Naegleria gruberi]
		gene 13223	predicted protein [Naegleria gruberi]
		gene 3261	chromodomain-containing protein [Naegleria gruberi]
		gene 3380	predicted protein [Naegleria gruberi]
		gene 13943	hypothetical protein TRIADDRAFT_52855 [Trichoplax adhaerens]
		gene 3302	hypothetical protein NAEGRDRAFT_68270 [Naegleria gruberi]
		gene 7112	predicted protein [Naegleria gruberi]
		gene 8211	translation initiation factor eIF-5A family protein [Naegleria gruberi]
		gene 16924	predicted protein [Naegleria gruberi]
		gene 5507	predicted protein [Naegleria gruberi]
		gene 11762	tetratricopeptide repeat protein [Bowmanella denitrificans]
		gene 14143	hypothetical protein NAEGRDRAFT_78855 [Naegleria gruberi]
		gene 1807	predicted protein [Naegleria gruberi]
		gene 10963	predicted protein [Naegleria gruberi]
		gene 17285	predicted protein [Naegleria gruberi]
		gene 7593	small subunit ribosomal protein S18 [Naegleria gruberi]
		gene 9733	hypothetical protein B6D46_10620 [Polyangiaceae bacterium UTPRO1]
		gene 11591	predicted protein [Naegleria gruberi]
		gene 16347	hypothetical protein NAEGRDRAFT_78392 [Naegleria gruberi]
		gene 12663	predicted protein [Naegleria gruberi]
		gene 13265	predicted protein [Naegleria gruberi]
		gene 17995	predicted protein [Naegleria gruberi]
		gene 15167	DNA mismatch repair protein Mlh1 [Pogona vitticeps]
		gene 5775	predicted protein [Naegleria gruberi]
		gene 15406	predicted protein [Naegleria gruberi]
		gene 7993	predicted protein [Naegleria gruberi]
		gene 15676	Ras-related protein RSR1 [Ogataea parapolymorpha DL-1]
		gene 16948	hypothetical protein NAEGRDRAFT_79850 [Naegleria gruberi]
		gene 3635	hypothetical protein NAEGRDRAFT_78378 [Naegleria gruberi]
		gene 11937	predicted protein [Naegleria gruberi]
		gene 14764	predicted protein [Naegleria gruberi]
		gene 15119	brix domain-containing protein [Naegleria gruberi]
		gene 5491	predicted protein [Naegleria gruberi]
		gene 16954	predicted protein [Naegleria gruberi]
		gene 15772	predicted protein [Naegleria gruberi]
		gene 1630	FAD linked oxidase [Naegleria gruberi]
		gene 1851	predicted protein [Naegleria gruberi]
		gene 4917	predicted protein [Naegleria gruberi]
		gene 527	NADPH oxidase [Naegleria gruberi]
		gene 12522	hypothetical protein SteCoe_18798 [Stentor coeruleus]
		gene 13258	PhzF family phenazine biosynthesis protein [Bacillus megaterium]
		gene 14527	predicted protein [Naegleria gruberi]
		gene 15411	predicted protein [Naegleria gruberi]
		gene 8424	predicted protein [Naegleria gruberi]
		gene 11704	DUF5011 domain-containing protein [Erysipelothrix larvae]
		gene 119	predicted protein [Naegleria gruberi]
		gene 3093	predicted protein [Naegleria gruberi]
		gene 8595	predicted protein [Naegleria gruberi]
		gene 8712	predicted protein [Naegleria gruberi]
		gene 17286	alpha tubulin suppressor family protein [Naegleria gruberi]
		gene 4055	hypothetical protein TRIADDRAFT_18177 [Trichoplax adhaerens]
		gene 4835	predicted protein [Naegleria gruberi]
		gene 10956	hypothetical protein SAMD00019534_066140, partial [Acytostelium subglobosum LB1]
		gene 16361	predicted protein [Naegleria gruberi]
		gene 4350	predicted protein [Naegleria gruberi]
		gene 6005	predicted protein [Naegleria gruberi]
		gene 6131	predicted protein [Naegleria gruberi]
		gene 17810	hypothetical protein BSL78_14341 [Apostichopus japonicus]
		gene 247	DNA topoisomerase II [Naegleria gruberi]
		gene 5953	predicted protein [Naegleria gruberi]
		gene 14847	predicted protein [Naegleria gruberi]
		gene 11738	predicted protein [Naegleria gruberi]
		gene 14845	Short-chain dehydrogenase/reductase [Naegleria gruberi]
		gene 305	predicted protein [Naegleria gruberi]
		gene 1110	hypothetical protein [Naegleria fowleri]
		gene 13125	hypothetical protein NAEGRDRAFT_50833 [Naegleria gruberi]
		gene 12257	predicted protein [Naegleria gruberi]
		gene 12603	predicted protein [Naegleria gruberi]
		gene 15894	GPI-protein transamidase complex subunit [Naegleria gruberi]
		gene 12296	predicted protein [Naegleria gruberi]
		gene 3033	peptidase [Naegleria gruberi]
		gene 2770	predicted protein [Naegleria gruberi]
		gene 1163	predicted protein [Naegleria gruberi]
		gene 8855	SH3 domain-containing protein [Archangium gephyra]
		gene 10730	cathepsin L-like proteinase [Diabrotica virgifera virgifera]
		gene 12116	predicted protein [Naegleria gruberi]
		gene 12487	predicted protein [Naegleria gruberi]
		gene 12944	predicted protein [Naegleria gruberi]
		gene 4687	RWP-RK domain-containing protein [Dictyostelium fasciculatum]
		gene 10962	predicted protein [Naegleria gruberi]
		gene 11293	predicted protein [Naegleria gruberi]
		gene 12573	predicted protein [Naegleria gruberi]
		gene 4385	predicted protein [Naegleria gruberi]
		gene 11756	predicted protein [Naegleria gruberi]
		gene 7292	predicted protein [Naegleria gruberi]
		gene 10233	copine [Naegleria gruberi]
		gene 718	predicted protein [Naegleria gruberi]
		gene 18301	hypothetical protein [Clostridioides difficile]
		gene 9412	arginase [Naegleria gruberi]
		gene 4965	predicted protein [Naegleria gruberi]
		gene 6622	predicted protein [Naegleria gruberi]
		gene 6640	rho GTPase activating protein [Naegleria gruberi]
		gene 8242	splicing factor 3a, subunit 2 [Naegleria gruberi]
		gene 1323	predicted protein [Naegleria gruberi]
		gene 13644	predicted protein [Naegleria gruberi]
		gene 4924	Cx9C motif-containing protein 4 [Beauveria bassiana D1-5]
		gene 8943	ornithine cyclodeaminase family protein [Bacillus soli]
		gene 11821	HSP70 family protein [Naegleria gruberi]
		gene 3513	predicted protein [Naegleria gruberi]
		gene 4450	betaine aldehyde dehydrogenase [Naegleria gruberi]
		gene 9922	predicted protein [Naegleria gruberi]
		gene 15126	predicted protein [Naegleria gruberi]
		gene 5054	predicted protein [Naegleria gruberi]
		gene 8719	ATP synthase assembly protein Atp10 [Naegleria gruberi]
		gene 10150	predicted protein [Naegleria gruberi]
		gene 4429	predicted protein [Naegleria gruberi]
		gene 7020	predicted protein [Naegleria gruberi]
		gene 10742	predicted protein [Naegleria gruberi]
		gene 14556	predicted protein [Naegleria gruberi]
		gene 17302	predicted protein [Naegleria gruberi]
		gene 8263	predicted protein [Naegleria gruberi]
		gene 3139	sec7 domain family member [Naegleria gruberi]
		gene 3319	predicted protein [Naegleria gruberi]
		gene 5938	predicted protein [Naegleria gruberi]
		gene 11935	predicted protein [Naegleria gruberi]
		gene 12574	PREDICTED: BTB/POZ domain-containing protein KCTD9 isoform X1 [Harpegnathos saltator]
		gene 16930	predicted protein [Naegleria gruberi]
		gene 9991	Hypothetical protein PINS_003225 [Pythium insidiosum]
		gene 4853	predicted protein [Naegleria gruberi]
		gene 705	translation initiation factor IF-2 [Naegleria gruberi]
		gene 9282	predicted protein [Naegleria gruberi]
		gene 9973	hypothetical protein RBG13Loki_3844 [Candidatus Lokiarchaeota archaeon CR_4]
		gene 15745	kinesin-6 [Naegleria gruberi]
		gene 16152	predicted protein [Naegleria gruberi]
		gene 2771	predicted protein [Naegleria gruberi]
		gene 14641	predicted protein [Naegleria gruberi]
		gene 16161	predicted protein [Naegleria gruberi]
		gene 3759	hypothetical protein NAEGRDRAFT_80465 [Naegleria gruberi]
		gene 5899	hypothetical protein NAEGRDRAFT_62358 [Naegleria gruberi]
		gene 2846	predicted protein [Naegleria gruberi]
		gene 3270	GTPase [Naegleria gruberi]
		gene 6621	predicted protein [Naegleria gruberi]
		gene 1216	predicted protein [Naegleria gruberi]
		gene 15856	predicted protein [Naegleria gruberi]
		gene 1855	predicted protein [Naegleria gruberi]
		gene 5009	predicted protein [Naegleria gruberi]
		gene 13832	predicted protein [Naegleria gruberi]
		gene 5243	predicted protein [Naegleria gruberi]
		gene 8224	predicted protein [Naegleria gruberi]
		gene 4027	predicted protein [Naegleria gruberi]
		gene 14364	leucine rich repeat domain containing protein [Acanthamoeba castellanii str. Neff]
		gene 13148	predicted protein [Naegleria gruberi]
		gene 13501	predicted protein [Naegleria gruberi]
		gene 5004	4-hydroxyphenylpyruvate dioxygenase [Naegleria gruberi]
		gene 8729	hypothetical protein DLAC_03854 [Tieghemostelium lacteum]
		gene 15837	acyl-CoA synthase [Naegleria gruberi]
		gene 16374	predicted protein [Naegleria gruberi]
		gene 9119	hypothetical protein M427DRAFT_71363 [Gonapodya prolifera JEL478]
		gene 13494	predicted protein [Naegleria gruberi]
		gene 11798	poly ADP-ribose polymerase family, member 14-like protein [Naegleria gruberi]
		gene 10781	predicted protein [Naegleria gruberi]
		gene 3051	hypothetical protein NAEGRDRAFT_67046 [Naegleria gruberi]
		gene 3879	predicted protein [Naegleria gruberi]
		gene 13622	predicted protein [Naegleria gruberi]
		gene 15212	oxysterol-binding protein 1a [Naegleria gruberi]
		gene 15336	predicted protein [Naegleria gruberi]
		gene 4795	predicted protein [Naegleria gruberi]
		gene 5533	predicted protein [Naegleria gruberi]
		gene 7909	rasGEF domain-containing protein [Naegleria gruberi]
		gene 1173	predicted protein [Naegleria gruberi]
		gene 15169	tumor susceptibility gene 101 protein-like [Danio rerio]
		gene 15211	predicted protein [Naegleria gruberi]
		gene 7809	predicted protein [Naegleria gruberi]
		gene 8433	predicted protein [Naegleria gruberi]
		gene 12571	predicted protein [Naegleria gruberi]
		gene 12919	predicted protein [Naegleria gruberi]
		gene 3103	SEC1 family transport protein [Naegleria gruberi]
		gene 3994	predicted protein [Naegleria gruberi]
		gene 16484	hypothetical protein SARC_01811 [Sphaeroforma arctica JP610]
		gene 4457	predicted protein [Naegleria gruberi]
		gene 8947	predicted protein [Naegleria gruberi]
		gene 17359	predicted protein [Naegleria gruberi]
		gene 3408	PREDICTED: cilia- and flagella-associated protein 57 [Ciona intestinalis]
		gene 6132	predicted protein [Naegleria gruberi]
		gene 9989	predicted protein [Naegleria gruberi]
		gene 8724	Solute carrier family 35 member B1 [Caligus rogercresseyi]
		gene 16173	TPR domain-containing protein [Naegleria gruberi]
		gene 2286	predicted protein [Naegleria gruberi]
		gene 13666	predicted protein [Naegleria gruberi]
		gene 22	hypothetical protein NAEGRDRAFT_2066 [Naegleria gruberi]
		gene 5388	predicted protein [Naegleria gruberi]
		gene 15219	predicted protein [Naegleria gruberi]
		gene 5307	3',5'-cyclic-nucleotide phosphodiesterase regA [Naegleria gruberi]
		gene 783	predicted protein [Naegleria gruberi]
		gene 12394	predicted protein [Naegleria gruberi]
		gene 2934	predicted protein [Naegleria gruberi]
		gene 7367	predicted protein [Naegleria gruberi]
		gene 14020	predicted protein [Naegleria gruberi]
		gene 16000	hypothetical protein NAEGRDRAFT_74042 [Naegleria gruberi]
		gene 3697	myb-related DNA-binding protein [Naegleria gruberi]
		gene 7856	CapA family protein [Nitrosovibrio sp. Nv6]
		gene 7925	predicted protein [Naegleria gruberi]
		gene 15608	predicted protein [Naegleria gruberi]
		gene 8223	hypothetical protein CDL12_24701 [Handroanthus impetiginosus]
		gene 1860	hypothetical protein BZG36_03133 [Bifiguratus adelaidae]
		gene 7954	hypothetical protein NAEGRDRAFT_49289 [Naegleria gruberi]
		gene 11732	hypothetical protein KFL_000700020 [Klebsormidium nitens]
		gene 12736	serine carboxypeptidase [Naegleria gruberi]
		gene 13831	predicted protein [Naegleria gruberi]
		gene 14912	3-phosphoinositide-dependent protein kinase-1 [Naegleria gruberi]
		gene 2507	predicted protein [Naegleria gruberi]
		gene 7938	predicted protein [Naegleria gruberi]
		gene 8445	predicted protein [Naegleria gruberi]
		gene 14215	predicted protein [Naegleria gruberi]
		gene 653	chromosome condensation regulator [Clostridioides difficile]
		gene 697	predicted protein [Naegleria gruberi]
		gene 7126	predicted protein [Naegleria gruberi]
		gene 10949	D-alanyl-D-alanine carboxypeptidase [Labilithrix luteola]
		gene 13349	hypothetical protein SAMD00019534_033940 [Acytostelium subglobosum LB1]
		gene 14363	predicted protein [Naegleria gruberi]
		gene 1499	predicted protein [Naegleria gruberi]
		gene 5963	predicted protein [Naegleria gruberi]
		gene 8731	hypothetical protein NAEGRDRAFT_80456 [Naegleria gruberi]
		gene 12330	predicted protein [Naegleria gruberi]
		gene 15357	CTD phosphatase [Naegleria gruberi]
		gene 15600	Hypothetical protein, putative [Bodo saltans]
		gene 8205	predicted protein [Naegleria gruberi]
		gene 17360	predicted protein [Naegleria gruberi]
		gene 7987	hypothetical protein COA77_01245 [Thaumarchaeota archaeon]
		gene 15198	rho family small GTPase [Naegleria gruberi]
		gene 17888	predicted protein [Naegleria gruberi]
		gene 3941	multimeric flavodoxin WrbA [Naegleria gruberi]
		gene 5731	predicted protein [Naegleria gruberi]
		gene 8250	hypothetical protein NAEGRDRAFT_80577 [Naegleria gruberi]
		gene 9586	ras family small GTPase [Naegleria gruberi]
		gene 13568	predicted protein [Naegleria gruberi]
		gene 18221	hypothetical protein NAEGRDRAFT_50007 [Naegleria gruberi]
		gene 3164	predicted protein [Naegleria gruberi]
		gene 6883	RCC1 and BTB domain-containing protein [Thraustotheca clavata]
		gene 8633	uncharacterized protein LOC110242819 [Exaiptasia pallida]
		gene 9303	predicted protein [Naegleria gruberi]
		gene 7625	hypothetical protein NAEGRDRAFT_82011 [Naegleria gruberi]
		gene 18241	predicted protein [Naegleria gruberi]
		gene 18352	predicted protein [Naegleria gruberi]
		gene 9382	predicted protein [Naegleria gruberi]
		gene 17203	predicted protein [Naegleria gruberi]
		gene 5201	hypothetical protein NAEGRDRAFT_82752 [Naegleria gruberi]
		gene 6959	predicted protein [Naegleria gruberi]
		gene 13829	predicted protein [Naegleria gruberi]
		gene 14404	predicted protein [Naegleria gruberi]
		gene 5661	hypothetical protein BKI52_44635 [marine bacterium AO1-C]
		gene 7354	hypothetical protein UR51_C0009G0061 [Candidatus Moranbacteria bacterium GW2011_GWF1_34_10]
		gene 11681	predicted protein [Naegleria gruberi]
		gene 12285	predicted protein [Naegleria gruberi]
		gene 13673	predicted protein [Naegleria gruberi]
		gene 14383	predicted protein [Naegleria gruberi]
		gene 15573	predicted protein [Naegleria gruberi]
		gene 16917	coronin [Naegleria gruberi]
		gene 4095	Acyl-CoA dehydrogenase [Naegleria gruberi]
		gene 5421	predicted protein [Naegleria gruberi]
		gene 7185	putative mitochondrial T-odd phage-like single-subunit RNA polymerase [Naegleria sp. TES-2005]
		gene 1975	predicted protein [Naegleria gruberi]
		gene 6120	predicted protein [Naegleria gruberi]
		gene 6698	predicted protein [Naegleria gruberi]
		gene 9771	predicted protein [Naegleria gruberi]
		gene 1827	predicted protein [Naegleria gruberi]
		gene 2647	Rab8 family GTPase [Thraustotheca clavata]
		gene 4394	hypothetical protein NAEGRDRAFT_77945 [Naegleria gruberi]
		gene 9740	predicted protein [Naegleria gruberi]
		gene 14429	predicted protein [Naegleria gruberi]
		gene 1707	predicted protein [Naegleria gruberi]
		gene 7840	predicted protein [Naegleria gruberi]
		gene 11969	hypothetical protein THRCLA_06025 [Thraustotheca clavata]
		gene 13637	predicted protein [Naegleria gruberi]
		gene 2163	predicted protein [Naegleria gruberi]
		gene 4096	rab family small GTPase [Naegleria gruberi]
		gene 6411	predicted protein [Naegleria gruberi]
		gene 7910	PREDICTED: general transcription factor IIH subunit 5 [Paralichthys olivaceus]
		gene 8815	predicted protein [Naegleria gruberi]
		gene 12134	predicted protein [Naegleria gruberi]
		gene 1575	predicted protein [Physcomitrella patens]
		gene 15842	predicted protein [Naegleria gruberi]
		gene 7980	snare protein YKT6 [Leucosporidium creatinivorum]
		gene 5873	intraflagellar transport protein 25 homolog [Amphiprion ocellaris]
		gene 11700	predicted protein [Naegleria gruberi]
		gene 153	S-adenosylmethionine-dependent methyltransferase [Naegleria gruberi]
		gene 9552	predicted protein [Naegleria gruberi]
		gene 12167	predicted protein [Naegleria gruberi]
		gene 1260	predicted protein [Naegleria gruberi]
		gene 2624	predicted protein [Naegleria gruberi]
		gene 683	bromodomain containing protein 1, Bdc1 [Sugiyamaella lignohabitans]
		gene 896	PREDICTED: ubiquitin-related modifier 1-like [Octopus bimaculoides]
		gene 9550	predicted protein [Naegleria gruberi]
		gene 7023	predicted protein [Naegleria gruberi]
		gene 16806	hypothetical protein, partial [Clostridioides difficile]
		gene 2982	uncharacterized protein LOC110674852 isoform X3 [Aedes aegypti]
		gene 3884	hypothetical protein NAEGRDRAFT_59028 [Naegleria gruberi]
		gene 6293	protein kinase [Naegleria gruberi]
		gene 6940	predicted protein [Naegleria gruberi]
		gene 10007	hypothetical protein DICPUDRAFT_157756 [Dictyostelium purpureum]
		gene 17597	ras family small GTPase [Naegleria gruberi]
		gene 3327	predicted protein [Naegleria gruberi]
		gene 9967	predicted protein [Naegleria gruberi]
		gene 11427	hypothetical protein NAEGRDRAFT_58973 [Naegleria gruberi]
		gene 13437	predicted protein [Naegleria gruberi]
		gene 14987	predicted protein [Naegleria gruberi]
		gene 17959	predicted protein [Naegleria gruberi]
		gene 3281	predicted protein [Naegleria gruberi]
		gene 17355	predicted protein [Naegleria gruberi]
		gene 6729	rasGEF domain-containing protein [Naegleria gruberi]
		gene 11436	predicted protein [Naegleria gruberi]
		gene 11893	predicted protein [Naegleria gruberi]
		gene 3616	predicted protein [Naegleria gruberi]
		gene 5638	X-linked retinitis pigmentosa GTPase regulator-like [Pseudomyrmex gracilis]
		gene 7398	ribonuclease 3-like [Exaiptasia pallida]
		gene 14801	predicted protein [Naegleria gruberi]
		gene 15414	peptidase S58 family protein [Clostridium peptidivorans]
		gene 6049	hypothetical protein AMSG_00289 [Thecamonas trahens ATCC 50062]
		gene 10988	predicted protein [Naegleria gruberi]
		gene 11132	HTH domain-containing protein [Bacillus sp. FJAT-44876]
		gene 11822	predicted protein [Naegleria gruberi]
		gene 1457	hypothetical protein NAEGRDRAFT_80076 [Naegleria gruberi]
		gene 17385	unknown [Lotus japonicus]
		gene 2063	predicted protein [Naegleria gruberi]
		gene 10910	predicted protein [Naegleria gruberi]
		gene 13136	ubiquitin-like 1 activating enzyme E1B [Naegleria gruberi]
		gene 13907	pyruvate dehydrogenase E1 alpha subunit [Naegleria gruberi]
		gene 18108	hypothetical protein NAEGRDRAFT_78542 [Naegleria gruberi]
		gene 2899	beta-tubulin [Naegleria gruberi]
		gene 4660	predicted protein [Naegleria gruberi]
		gene 5752	hypothetical protein RHIMIDRAFT_242369 [Rhizopus microsporus ATCC 52813]
		gene 9571	predicted protein [Naegleria gruberi]
		gene 16166	predicted protein [Naegleria gruberi]
		gene 1952	predicted protein [Naegleria gruberi]
		gene 2014	predicted protein [Naegleria gruberi]
		gene 1351	predicted protein [Naegleria gruberi]
		gene 16666	BEACH domain-containing protein [Naegleria gruberi]
		gene 793	chloride channel protein [Naegleria gruberi]
		gene 9770	predicted protein [Naegleria gruberi]
		gene 16635	predicted protein [Naegleria gruberi]
		gene 4194	hypothetical protein [Methanobrevibacter cuticularis]
		gene 7756	hypothetical protein [Calothrix sp. HK-06]
		gene 11578	RasGEF domain-containing protein [Naegleria gruberi]
		gene 1161	copine [Naegleria gruberi]
		gene 15448	CPBP family intramembrane metalloprotease [Ornatilinea apprima]
		gene 14107	predicted protein [Naegleria gruberi]
		gene 15117	predicted protein [Naegleria gruberi]
		gene 18036	hypothetical protein SteCoe_36958 [Stentor coeruleus]
		gene 9808	predicted protein [Naegleria gruberi]
		gene 10348	predicted protein [Naegleria gruberi]
		gene 12675	hypothetical protein NAEGRDRAFT_78922 [Naegleria gruberi]
		gene 3818	predicted protein [Naegleria gruberi]
		gene 5015	predicted protein [Naegleria gruberi]
		gene 6019	60 kDa lysophospholipase, partial [Eurypyga helias]
		gene 8563	hypothetical protein [Clostridioides difficile]
		gene 9529	predicted protein [Naegleria gruberi]
		gene 1153	predicted protein [Naegleria gruberi]
		gene 11889	cilia- and flagella-associated protein 43-like [Stylophora pistillata]
		gene 143	predicted protein [Naegleria gruberi]
		gene 5305	hypothetical protein NAEGRDRAFT_81270 [Naegleria gruberi]
		gene 9118	hypothetical protein NAEGRDRAFT_61424 [Naegleria gruberi]
		gene 16375	predicted protein [Naegleria gruberi]
		gene 1820	predicted protein [Naegleria gruberi]
		gene 6945	predicted protein [Naegleria gruberi]
		gene 10483	FAD-binding oxidoreductase [Aliivibrio wodanis]
		gene 111	predicted protein [Naegleria gruberi]
		gene 11464	predicted protein [Naegleria gruberi]
		gene 12946	Hypothetical protein NAEGRDRAFT_80582 [Naegleria gruberi]
		gene 17717	predicted protein [Naegleria gruberi]
		gene 2638	predicted protein [Naegleria gruberi]
		gene 3527	predicted protein [Naegleria gruberi]
		gene 9482	signal recognition particle-docking protein FtsY [Piscirickettsia salmonis]
		gene 15050	predicted protein [Naegleria gruberi]
		gene 15646	aminocyclopropane carboxylate synthase [Naegleria gruberi]
		gene 5058	predicted protein [Naegleria gruberi]
		gene 5590	hypothetical protein THRCLA_11322 [Thraustotheca clavata]
		gene 8232	hypothetical protein MVLG_02430 [Microbotryum lychnidis-dioicae p1A1 Lamole]
		gene 9409	BRCT domain-containing protein [Naegleria gruberi]
		gene 1212	predicted protein [Naegleria gruberi]
		gene 13413	predicted protein [Naegleria gruberi]
		gene 6166	predicted protein [Naegleria gruberi]
		gene 83	TPR repeat protein [Naegleria gruberi]
		gene 11421	predicted protein [Naegleria gruberi]
		gene 1258	predicted protein [Naegleria gruberi]
		gene 13875	hypothetical protein Catovirus_1_618 [Catovirus CTV1]
		gene 13882	predicted protein [Naegleria gruberi]
		gene 1581	hypothetical protein NAEGRDRAFT_79316 [Naegleria gruberi]
		gene 16129	transcription initiation factor TFIID subunit [Naegleria gruberi]
		gene 16346	GAL4-domain-containing protein [Naegleria gruberi]
		gene 1849	hypothetical protein PHACADRAFT_95334 [Phanerochaete carnosa HHB-10118-sp]
		gene 18516	predicted protein [Naegleria gruberi]
		gene 2809	hypothetical protein NAEGRDRAFT_80426 [Naegleria gruberi]
		gene 30	predicted protein [Naegleria gruberi]
		gene 831	predicted protein [Naegleria gruberi]
		gene 951	predicted protein [Naegleria gruberi]
		gene 1549	predicted protein [Naegleria gruberi]
		gene 17005	asparagine synthase [Naegleria gruberi]
		gene 1846	hypothetical protein NAEGRDRAFT_57796 [Naegleria gruberi]
		gene 235	mitochondrial carrier protein [Naegleria gruberi]
		gene 4312	predicted protein [Naegleria gruberi]
		gene 7464	predicted protein [Naegleria gruberi]
		gene 7794	predicted protein [Naegleria gruberi]
		gene 9483	PRP19/PSO4 pre-mRNA processing factor [Naegleria gruberi]
		gene 10147	isopentenyl diphosphate isomerase [Naegleria gruberi]
		gene 123	predicted protein [Naegleria gruberi]
		gene 1268	predicted protein [Naegleria gruberi]
		gene 14266	hypothetical protein BRAFLDRAFT_91877 [Branchiostoma floridae]
		gene 17424	predicted protein [Naegleria gruberi]
		gene 8186	predicted protein [Naegleria gruberi]
		gene 12646	hypothetical protein NAEGRDRAFT_59821 [Naegleria gruberi]
		gene 13100	ammonium transporter [Chrysochromulina sp. CCMP291]
		gene 14497	predicted protein [Naegleria gruberi]
		gene 16136	membrane protein [Naegleria fowleri]
		gene 1698	sedlin-domain-containing protein [Naegleria gruberi]
		gene 2189	predicted protein [Naegleria gruberi]
		gene 7592	predicted protein [Naegleria gruberi]
		gene 10482	DUF605 domain-containing protein [Naegleria gruberi]
		gene 10959	predicted protein [Naegleria gruberi]
		gene 11190	predicted protein [Naegleria gruberi]
		gene 128	predicted protein [Naegleria gruberi]
		gene 13113	thioredoxin family Trp26 family protein [Acanthamoeba castellanii str. Neff]
		gene 14616	predicted protein [Naegleria gruberi]
		gene 15202	hypothetical protein NAEGRDRAFT_52226 [Naegleria gruberi]
		gene 16556	splicing factor 3b, subunit 2 [Naegleria gruberi]
		gene 17809	predicted protein [Naegleria gruberi]
		gene 18207	predicted protein [Naegleria gruberi]
		gene 5056	predicted protein [Naegleria gruberi]
		gene 7654	IFT140 [Naegleria gruberi]
		gene 8699	predicted protein [Naegleria gruberi]
		gene 5836	hypothetical protein NAEGRDRAFT_80835 [Naegleria gruberi]
		gene 5865	predicted protein [Naegleria gruberi]
		gene 8994	transmembrane protein 134-like isoform X2 [Orbicella faveolata]
		gene 13387	hypothetical protein NAEGRDRAFT_78070 [Naegleria gruberi]
		gene 17021	predicted protein [Naegleria gruberi]
		gene 2272	hypothetical protein PHMEG_00028985 [Phytophthora megakarya]
		gene 2884	predicted protein [Naegleria gruberi]
		gene 4336	kelch motif family protein [Naegleria gruberi]
		gene 6570	predicted protein [Naegleria gruberi]
		gene 9423	PREDICTED: UPF0704 protein C6orf165 homolog isoform X2 [Panthera tigris altaica]
		gene 11189	predicted protein [Naegleria gruberi]
		gene 1374	predicted protein [Naegleria gruberi]
		gene 15206	predicted protein [Naegleria gruberi]
		gene 15694	predicted protein [Naegleria gruberi]
		gene 16937	Beta-tubulin cofactor D [Naegleria gruberi]
		gene 17344	predicted protein [Naegleria gruberi]
		gene 8257	hypothetical protein NAEGRDRAFT_56405 [Naegleria gruberi]
		gene 2404	predicted protein [Naegleria gruberi]
		gene 4142	rap/ran GTPase-activating protein [Naegleria gruberi]
		gene 455	asparaginase family protein [Naegleria gruberi]
		gene 5599	dolichyl-diphosphooligosaccharide protein glycosyltransferase [Naegleria gruberi]
		gene 961	predicted protein [Naegleria gruberi]
		gene 11352	RNA polymerase II [Naegleria gruberi]
		gene 1219	predicted protein [Naegleria gruberi]
		gene 14217	predicted protein [Naegleria gruberi]
		gene 14761	predicted protein [Naegleria gruberi]
		gene 16329	predicted protein [Naegleria gruberi]
		gene 17061	predicted protein [Naegleria gruberi]
		gene 1780	ubiquitin-like domain-containing CTD phosphatase 1 [Stylophora pistillata]
		gene 3286	hypothetical protein NAEGRDRAFT_58761 [Naegleria gruberi]
		gene 3827	predicted protein [Naegleria gruberi]
		gene 4784	tyrosyl-tRNA synthetase [Naegleria gruberi]
		gene 5467	predicted protein [Naegleria gruberi]
		gene 5984	predicted protein [Naegleria gruberi]
		gene 14039	predicted protein [Naegleria gruberi]
		gene 14669	hypothetical protein NAEGRDRAFT_79764 [Naegleria gruberi]
		gene 7011	predicted protein [Naegleria gruberi]
		gene 14307	predicted protein [Naegleria gruberi]
		gene 1773	predicted protein [Naegleria gruberi]
		gene 18350	hypothetical protein [Clostridioides difficile]
		gene 4168	predicted protein [Naegleria gruberi]
		gene 15148	Sec23 protein [Naegleria gruberi]
		gene 15602	ARF/SAR family small GTPase [Naegleria gruberi]
		gene 15606	serine/threonine protein kinase [Naegleria gruberi]
		gene 16915	predicted protein [Naegleria gruberi]
		gene 5645	hypothetical protein NAEGRDRAFT_80617 [Naegleria gruberi]
		gene 5944	PREDICTED: baculoviral IAP repeat-containing protein 3 [Erinaceus europaeus]
		gene 6405	phosphatase [Naegleria gruberi]
		gene 6480	predicted protein [Naegleria gruberi]
		gene 8865	predicted protein [Naegleria gruberi]
		gene 969	copper-exporting P-type ATPase A [bacterium BMS3Bbin11]
		gene 9970	predicted protein [Naegleria gruberi]
		gene 10039	predicted protein [Naegleria gruberi]
		gene 10069	PREDICTED: antistasin-like isoform X1 [Branchiostoma belcheri]
		gene 12424	predicted protein [Naegleria gruberi]
		gene 13815	predicted protein [Naegleria gruberi]
		gene 1435	predicted protein [Naegleria gruberi]
		gene 14687	predicted protein [Naegleria gruberi]
		gene 14844	predicted protein [Naegleria gruberi]
		gene 5331	alternative oxidase [Naegleria gruberi]
		gene 7477	hypothetical protein NAEGRDRAFT_82767 [Naegleria gruberi]
		gene 9328	hypothetical protein NAEGRDRAFT_61099 [Naegleria gruberi]
		gene 11173	histidine kinase/response regulator [Naegleria gruberi]
		gene 12467	predicted protein [Naegleria gruberi]
		gene 12915	eukaryotic translation initiation factor 4E [Naegleria gruberi]
		gene 13300	predicted protein [Naegleria gruberi]
		gene 13800	hypothetical protein BCR44DRAFT_47527 [Catenaria anguillulae PL171]
		gene 14036	RCC1 domain-containing protein [Naegleria gruberi]
		gene 18332	hypothetical protein NAEGRDRAFT_78502 [Naegleria gruberi]
		gene 4187	predicted protein [Naegleria gruberi]
		gene 7928	predicted protein [Naegleria gruberi]
		gene 1167	predicted protein [Naegleria gruberi]
		gene 12773	predicted protein [Naegleria gruberi]
		gene 13329	predicted protein [Naegleria gruberi]
		gene 14841	dynein-1-alpha heavy chain, flagellar inner arm I1 complex [Naegleria gruberi]
		gene 16134	predicted protein [Naegleria gruberi]
		gene 16953	predicted protein [Naegleria gruberi]
		gene 1774	hypothetical protein NAEGRDRAFT_58757 [Naegleria gruberi]
		gene 4126	predicted protein [Naegleria gruberi]
		gene 4299	predicted protein [Naegleria gruberi]
		gene 4964	predicted protein [Naegleria gruberi]
		gene 5241	rab small GTPase [Naegleria gruberi]
		gene 13739	predicted protein [Naegleria gruberi]
		gene 1505	abc transporter [Naegleria gruberi]
		gene 17527	fragmin60 [Naegleria gruberi]
		gene 18324	predicted protein [Naegleria gruberi]
		gene 2383	predicted protein [Naegleria gruberi]
		gene 3318	hypothetical protein NAEGRDRAFT_80403 [Naegleria gruberi]
		gene 3328	predicted protein [Naegleria gruberi]
		gene 4528	G-protein alpha subunit [Naegleria gruberi]
		gene 5496	predicted protein [Naegleria gruberi]
		gene 6705	predicted protein [Naegleria gruberi]
		gene 8072	polyunsaturated fatty acid delta-5-desaturase [Naegleria gruberi]
		gene 891	predicted protein [Naegleria gruberi]
		gene 1311	predicted protein [Naegleria gruberi]
		gene 14730	hypothetical protein DCAR_014387 [Daucus carota subsp. sativus]
		gene 15887	hypothetical protein DLAC_04241 [Tieghemostelium lacteum]
		gene 16068	predicted protein [Naegleria gruberi]
		gene 16109	transcription factor [Naegleria gruberi]
		gene 1687	CCR4-Not complex component [Naegleria gruberi]
		gene 4003	predicted protein [Naegleria gruberi]
		gene 6911	predicted protein [Naegleria gruberi]
		gene 9311	hypothetical protein CYBJADRAFT_62591 [Cyberlindnera jadinii NRRL Y-1542]
		gene 9585	predicted protein [Naegleria gruberi]
		gene 1007	predicted protein [Naegleria gruberi]
		gene 11874	predicted protein [Naegleria gruberi]
		gene 12298	predicted protein [Naegleria gruberi]
		gene 12376	predicted protein [Naegleria gruberi]
		gene 13109	predicted protein [Naegleria gruberi]
		gene 13438	glutamine amidotransferase [Peptococcaceae bacterium BICA1-8]
		gene 2318	predicted protein [Naegleria gruberi]
		gene 5298	hypothetical protein NAEGRDRAFT_57153 [Naegleria gruberi]
		gene 6956	ubiquitin-protein ligase [Naegleria gruberi]
		gene 8252	predicted protein [Naegleria gruberi]
		gene 9809	predicted protein [Naegleria gruberi]
		gene 11955	hypothetical protein NAEGRDRAFT_58764 [Naegleria gruberi]
		gene 13490	predicted protein [Naegleria gruberi]
		gene 13578	hypothetical protein NAEGRDRAFT_57719 [Naegleria gruberi]
		gene 13819	metallophosphoesterase domain-containing protein [Naegleria gruberi]
		gene 14225	predicted protein [Naegleria gruberi]
		gene 16198	predicted protein [Naegleria gruberi]
		gene 17288	predicted protein [Naegleria gruberi]
		gene 2137	mitochondrial carrier protein [Naegleria gruberi]
		gene 2652	predicted protein [Naegleria gruberi]
		gene 3751	kelch-like protein [Naegleria gruberi]
		gene 8443	sodium/hydrogen exchanger 1-like, partial [Limulus polyphemus]
		gene 8625	predicted protein [Naegleria gruberi]
		gene 11136	predicted protein [Naegleria gruberi]
		gene 13496	dedicator of cytokinesis [Naegleria gruberi]
		gene 16368	hypothetical protein [Paramecium tetraurelia strain d4-2]
		gene 17202	predicted protein [Naegleria gruberi]
		gene 17661	predicted protein [Naegleria gruberi]
		gene 17681	predicted protein [Naegleria gruberi]
		gene 1920	chromosome condensation regulator [Myxococcus macrosporus DSM 14697]
		gene 5586	hypothetical protein EMIHUDRAFT_433758 [Emiliania huxleyi CCMP1516]
		gene 7378	predicted protein [Naegleria gruberi]
		gene 13920	predicted protein [Naegleria gruberi]
		gene 4415	Sacsin [Rhizophagus irregularis DAOM 181602]
		gene 484	LOW QUALITY PROTEIN: cilia- and flagella-associated protein 74 [Castor canadensis]
		gene 15639	predicted protein [Naegleria gruberi]
		gene 15965	predicted protein [Naegleria gruberi]
		gene 17042	predicted protein [Naegleria gruberi]
		gene 17367	hypothetical protein NAEGRDRAFT_81115 [Naegleria gruberi]
		gene 6585	hypothetical protein NAEGRDRAFT_78559 [Naegleria gruberi]
		gene 6849	predicted protein [Naegleria gruberi]
		gene 1354	predicted protein [Naegleria gruberi]
		gene 13640	phospholipase D zeta2 [Capsaspora owczarzaki ATCC 30864]
		gene 15218	DnaJ subfamily C member 13 [Schistosoma haematobium]
		gene 16875	predicted protein [Naegleria gruberi]
		gene 4366	PREDICTED: protein lunapark-A isoform X1 [Halyomorpha halys]
		gene 7146	predicted protein [Naegleria gruberi]
		gene 1375	predicted protein [Naegleria gruberi]
		gene 151	PREDICTED: protein diaphanous isoform X1 [Agrilus planipennis]
		gene 16094	rho family small GTPase [Naegleria gruberi]
		gene 3573	hypothetical protein NAEGRDRAFT_65046 [Naegleria gruberi]
		gene 529	predicted protein [Naegleria gruberi]
		gene 5595	argonaute [Naegleria gruberi]
		gene 11758	PREDICTED: coiled-coil domain-containing protein 130 [Strongylocentrotus purpuratus]
		gene 12687	NAD dependent epimerase/dehydratase family protein [Naegleria gruberi]
		gene 15197	predicted protein [Naegleria gruberi]
		gene 3403	branched-chain amino acid aminotransferase family protein [Naegleria gruberi]
		gene 50	predicted protein [Naegleria gruberi]
		gene 5122	predicted protein [Naegleria gruberi]
		gene 10430	U3 small nucleolar RNA-associated protein 11 [Naegleria gruberi]
		gene 10911	hypothetical protein NAEGRDRAFT_79215 [Naegleria gruberi]
		gene 10969	predicted protein [Naegleria gruberi]
		gene 14507	predicted protein [Naegleria gruberi]
		gene 15593	predicted protein [Naegleria gruberi]
		gene 16065	squalene synthase [Naegleria gruberi]
		gene 2000	predicted protein [Naegleria gruberi]
		gene 5123	predicted protein [Naegleria gruberi]
		gene 6935	predicted protein [Naegleria gruberi]
		gene 7885	predicted protein [Naegleria gruberi]
		gene 1141	CPI1-like protein [Naegleria gruberi]
		gene 15982	cytosine-5 DNA methyltransferase [Naegleria gruberi]
		gene 16354	predicted protein [Naegleria gruberi]
		gene 17895	NHL repeat-containing protein [Naegleria gruberi]
		gene 3332	hypothetical protein NAEGRDRAFT_59188 [Naegleria gruberi]
		gene 6765	predicted protein [Naegleria gruberi]
		gene 7620	N-hydroxycinnamoyl/benzoyltransferase [Naegleria gruberi]
		gene 9192	predicted protein [Naegleria gruberi]
		gene 10715	predicted protein [Naegleria gruberi]
		gene 13187	chromate ion transporter [Naegleria gruberi]
		gene 13336	predicted protein [Naegleria gruberi]
		gene 14289	penicillin amidase [Naegleria gruberi]
		gene 14939	hypothetical protein NAEGRDRAFT_82014 [Naegleria gruberi]
		gene 16369	predicted protein [Naegleria gruberi]
		gene 833	regulator of chromosome condensation, putative [Ichthyophthirius multifiliis]
		gene 9810	predicted protein [Naegleria gruberi]
		gene 12379	dual specificity protein phosphatase [Naegleria gruberi]
		gene 14113	predicted protein [Naegleria gruberi]
		gene 14978	predicted protein [Naegleria gruberi]
		gene 15572	predicted protein [Naegleria gruberi]
		gene 17022	predicted protein [Naegleria gruberi]
		gene 2427	predicted protein [Naegleria gruberi]
		gene 5479	rhoGEF domain-containing protein [Naegleria gruberi]
		gene 7530	hypothetical protein NAEGRDRAFT_47789 [Naegleria gruberi]
		gene 8210	BtuE domain-containing protein [Naegleria gruberi]
		gene 9767	predicted protein [Naegleria gruberi]
		gene 10084	hypothetical protein NAEGRDRAFT_65518 [Naegleria gruberi]
		gene 1227	hypothetical protein NAEGRDRAFT_80841 [Naegleria gruberi]
		gene 168	hypothetical protein NAEGRDRAFT_79416 [Naegleria gruberi]
		gene 17881	predicted protein [Naegleria gruberi]
		gene 18406	cupin domain-containing protein [Leptolyngbya sp. NIES-2104]
		gene 1850	DUF791 domain-containing protein [Naegleria gruberi]
		gene 5029	dCTP deaminase [Naegleria gruberi]
		gene 5310	predicted protein [Naegleria gruberi]
		gene 5344	hypothetical protein EMIHUDRAFT_63754 [Emiliania huxleyi CCMP1516]
		gene 6930	acyl-CoA thioester hydrolase [Naegleria gruberi]
		gene 6941	hypothetical protein NAEGRDRAFT_78867 [Naegleria gruberi]
		gene 1245	predicted protein [Naegleria gruberi]
		gene 12914	Shwachman-Bodian-Diamond syndrome protein [Naegleria gruberi]
		gene 12950	predicted protein [Naegleria gruberi]
		gene 13134	hypothetical protein [Planctomyces sp. SH-PL14]
		gene 15647	FAD linked oxidase [Naegleria gruberi]
		gene 3613	predicted protein [Naegleria gruberi]
		gene 6102	ARF/SAR family small GTPase [Naegleria gruberi]
		gene 6821	predicted protein [Naegleria gruberi]
		gene 112	hypothetical protein NAEGRDRAFT_71340 [Naegleria gruberi]
		gene 13694	predicted protein [Naegleria gruberi]
		gene 13897	predicted protein [Naegleria gruberi]
		gene 14450	predicted protein [Naegleria gruberi]
		gene 16314	predicted protein [Naegleria gruberi]
		gene 1709	predicted protein [Naegleria gruberi]
		gene 1712	predicted protein [Naegleria gruberi]
		gene 1809	predicted protein [Naegleria gruberi]
		gene 2320	predicted protein [Naegleria gruberi]
		gene 3572	sugar transporter [Naegleria gruberi]
		gene 3632	predicted protein [Naegleria gruberi]
		gene 5649	predicted protein [Naegleria gruberi]
		gene 6540	DUF4116 domain-containing protein [Acholeplasma brassicae]
		gene 9735	predicted protein [Naegleria gruberi]
		gene 9765	predicted protein [Naegleria gruberi]
		gene 10413	hypothetical protein NAEGRDRAFT_58872 [Naegleria gruberi]
		gene 12384	PREDICTED: mono [ADP-ribose] polymerase PARP16 isoform X1 [Coturnix japonica]
		gene 12609	hypothetical protein NAEGRDRAFT_77822 [Naegleria gruberi]
		gene 1806	predicted protein [Naegleria gruberi]
		gene 1857	predicted protein [Naegleria gruberi]
		gene 3410	predicted protein [Naegleria gruberi]
		gene 7503	predicted protein [Naegleria gruberi]
		gene 8070	hypothetical protein COA78_22350 [Blastopirellula sp.]
		gene 10235	predicted protein [Naegleria gruberi]
		gene 17388	predicted protein [Naegleria gruberi]
		gene 2322	phosphohydrolase [Naegleria gruberi]
		gene 2746	hypothetical protein NAEGRDRAFT_82195 [Naegleria gruberi]
		gene 4011	predicted protein [Naegleria gruberi]
		gene 5802	hypothetical protein NAEGRDRAFT_81845 [Naegleria gruberi]
		gene 9425	putative uncharacterized protein [Odoribacter sp. CAG:788]
		gene 9577	predicted protein [Naegleria gruberi]
		gene 10981	hypothetical protein NAEGRDRAFT_70274 [Naegleria gruberi]
		gene 1213	thioredoxin domain-containing protein [Naegleria gruberi]
		gene 15511	predicted protein [Naegleria gruberi]
		gene 15512	predicted protein [Naegleria gruberi]
		gene 404	predicted protein [Naegleria gruberi]
		gene 4923	hypothetical protein NAEGRDRAFT_58896 [Naegleria gruberi]
		gene 8161	predicted protein [Naegleria gruberi]
		gene 10064	predicted protein [Naegleria gruberi]
		gene 12264	predicted protein [Naegleria gruberi]
		gene 12269	hypothetical protein PBRA_008948 [Plasmodiophora brassicae]
		gene 14480	hypothetical protein NAEGRDRAFT_88231 [Naegleria gruberi]
		gene 14692	ras GTPase [Naegleria gruberi]
		gene 14986	5'-3' exoribonuclease [Naegleria gruberi]
		gene 16986	E3 ubiquitin protein ligase UPL1 [Naegleria gruberi]
		gene 3749	kelch-like protein [Naegleria gruberi]
		gene 11645	predicted protein [Naegleria gruberi]
		gene 13942	equilibrative nucleoside transporter [Naegleria gruberi]
		gene 14232	predicted protein [Naegleria gruberi]
		gene 14707	hypothetical protein NAEGRDRAFT_80607 [Naegleria gruberi]
		gene 17144	predicted protein [Naegleria gruberi]
		gene 17301	PI-PLC-X domain-containing protein [Naegleria gruberi]
		gene 17303	transcriptional repressor TUP1 [Naegleria gruberi]
		gene 3656	predicted protein [Naegleria gruberi]
		gene 410	predicted protein [Naegleria gruberi]
		gene 688	predicted protein [Naegleria gruberi]
		gene 7644	predicted protein [Naegleria gruberi]
		gene 7932	predicted protein [Naegleria gruberi]
		gene 9256	predicted protein [Naegleria gruberi]
		gene 11422	CIC11C00000000982 [[Candida] intermedia]
		gene 12865	predicted protein [Naegleria gruberi]
		gene 15262	predicted protein [Naegleria gruberi]
		gene 2537	predicted protein [Naegleria gruberi]
		gene 2596	predicted protein [Naegleria gruberi]
		gene 3351	predicted protein [Nematostella vectensis]
		gene 5352	S-adenosyl-L-methionine-dependent methyltransferase [Basidiobolus meristosporus CBS 931.73]
		gene 7352	ribonuclease Z [Kyrpidia sp. EA-1]
		gene 7484	translation initiation factor eIF-2B subunit family protein [Aspergillus bombycis]
		gene 7702	predicted protein [Naegleria gruberi]
		gene 9043	predicted protein [Naegleria gruberi]
		gene 9977	predicted protein [Naegleria gruberi]
		gene 10674	hypothetical protein NAEGRDRAFT_80685 [Naegleria gruberi]
		gene 1116	alpha amylase, catalytic region [Naegleria gruberi]
		gene 1322	hypothetical protein DDB_G0289247 [Dictyostelium discoideum AX4]
		gene 1358	predicted protein [Naegleria gruberi]
		gene 13702	receptor-type protein kinase, putative, partial [Bodo saltans]
		gene 1441	tRNA-splicing endonuclease subunit Sen2-like isoform X3 [Centruroides sculpturatus]
		gene 15907	predicted protein [Naegleria gruberi]
		gene 16706	predicted protein [Naegleria gruberi]
		gene 16808	hypothetical protein NAEGRDRAFT_78116 [Naegleria gruberi]
		gene 2950	predicted protein [Naegleria gruberi]
		gene 9250	rasGEF domain-containing protein [Naegleria gruberi]
		gene 10029	hypothetical protein BCR33DRAFT_713392 [Rhizoclosmatium globosum]
		gene 11213	hypothetical protein AXG93_1028s1140 [Marchantia polymorpha subsp. ruderalis]
		gene 11325	phosphoinositide-specific phospholipase C [Naegleria gruberi]
		gene 1187	predicted protein [Naegleria gruberi]
		gene 11966	predicted protein [Naegleria gruberi]
		gene 16258	hypothetical protein NAEGRDRAFT_78512 [Naegleria gruberi]
		gene 17125	predicted protein [Naegleria gruberi]
		gene 2433	predicted protein [Naegleria gruberi]
		gene 2605	PREDICTED: serine/threonine-protein phosphatase 6 regulatory ankyrin repeat subunit B-like, partial [Rhagoletis zephyria]
		gene 3406	predicted protein [Naegleria gruberi]
		gene 3523	Hypothetical protein NAEGRDRAFT_80902 [Naegleria gruberi]
		gene 5999	predicted protein [Naegleria gruberi]
		gene 6856	predicted protein [Naegleria gruberi]
		gene 7072	Aha1 domain-containing protein [Naegleria gruberi]
		gene 7749	predicted protein [Naegleria gruberi]
		gene 13155	hypothetical protein NAEGRDRAFT_80773 [Naegleria gruberi]
		gene 16859	nucleoporin Nup133 [Naegleria gruberi]
		gene 1940	predicted protein [Naegleria gruberi]
		gene 2250	predicted protein [Naegleria gruberi]
		gene 487	hypothetical protein NAEGRDRAFT_73596 [Naegleria gruberi]
		gene 6931	predicted protein [Naegleria gruberi]
		gene 9343	RCC1 and BTB domain-containing protein [Sarcoptes scabiei]
		gene 11294	N-acetylglucosaminyl-phosphatidylinositol biosynthetic protein [Naegleria gruberi]
		gene 13165	predicted protein [Naegleria gruberi]
		gene 13193	predicted protein [Naegleria gruberi]
		gene 14006	predicted protein [Naegleria gruberi]
		gene 1831	predicted protein [Naegleria gruberi]
		gene 3422	phosphatidylinositol/phosphatidylglycerol transfer protein [Naegleria gruberi]
		gene 3865	exportin-1 [Naegleria gruberi]
		gene 5960	kelch repeat-containing protein [Naegleria gruberi]
		gene 9038	clavaldehyde dehydrogenase [Acanthamoeba castellanii str. Neff]
		gene 10933	predicted protein [Naegleria gruberi]
		gene 10955	CNH domain-containing protein [Naegleria gruberi]
		gene 12570	predicted protein [Naegleria gruberi]
		gene 12592	predicted protein [Naegleria gruberi]
		gene 127	C-4 sterol methyl oxidase [Naegleria gruberi]
		gene 1369	predicted protein [Naegleria gruberi]
		gene 14928	serine/threonine-protein kinase [Naegleria gruberi]
		gene 15232	hypothetical protein BCR44DRAFT_62274 [Catenaria anguillulae PL171]
		gene 15617	predicted protein [Naegleria gruberi]
		gene 4680	hypothetical protein NAEGRDRAFT_32555 [Naegleria gruberi]
		gene 5800	calcium/calmodulin-dependent protein kinase-like protein [Naegleria gruberi]
		gene 7645	predicted protein [Naegleria gruberi]
		gene 11449	predicted protein [Naegleria gruberi]
		gene 12500	predicted protein [Naegleria gruberi]
		gene 14763	predicted protein [Naegleria gruberi]
		gene 14941	predicted protein [Naegleria gruberi]
		gene 15509	predicted protein [Naegleria gruberi]
		gene 16460	hypothetical protein NAEGRDRAFT_79592 [Naegleria gruberi]
		gene 17001	predicted protein [Naegleria gruberi]
		gene 2170	predicted protein [Naegleria gruberi]
		gene 3301	hypothetical protein NAEGRDRAFT_68270 [Naegleria gruberi]
		gene 6934	abc transporter B family protein [Naegleria gruberi]
		gene 7637	selenide, water dikinase [Desulfuromonas sp. SDB]
		gene 792	hemerythrin [Desulfobulbaceae bacterium]
		gene 8697	predicted protein [Naegleria gruberi]
		gene 11512	hypothetical protein DLAC_08445 [Tieghemostelium lacteum]
		gene 11644	hypothetical protein B456_008G269200 [Gossypium raimondii]
		gene 12032	predicted protein [Naegleria gruberi]
		gene 13017	predicted protein [Naegleria gruberi]
		gene 13057	hypothetical protein NAEGRDRAFT_78628 [Naegleria gruberi]
		gene 13517	cenpe protein [Capsaspora owczarzaki ATCC 30864]
		gene 1634	predicted protein [Naegleria gruberi]
		gene 18164	predicted protein [Naegleria gruberi]
		gene 2267	regulator of chromosome condensation (RCC1) repeat family protein, partial [Clostridioides difficile DA00126]
		gene 3413	hypothetical protein DFA_09683 [Dictyostelium fasciculatum]
		gene 4694	cyclophilin-type peptidyl-prolyl cis-trans isomerase [Naegleria gruberi]
		gene 5327	predicted protein [Naegleria gruberi]
		gene 6026	predicted protein [Naegleria gruberi]
		gene 6398	predicted protein [Naegleria gruberi]
		gene 7659	predicted protein [Naegleria gruberi]
		gene 11472	hypothetical protein NAEGRDRAFT_78106 [Naegleria gruberi]
		gene 11528	hypothetical protein NAEGRDRAFT_80044 [Naegleria gruberi]
		gene 11552	ATP synthase epsilon subunit [Naegleria gruberi]
		gene 12823	beta-tubulin [Naegleria gruberi]
		gene 12937	predicted protein [Naegleria gruberi]
		gene 16459	predicted protein [Naegleria gruberi]
		gene 17192	glyceronephosphate O-acyltransferase [Naegleria gruberi]
		gene 3768	predicted protein [Naegleria gruberi]
		gene 4428	protein kinase [Naegleria gruberi]
		gene 5011	predicted protein [Naegleria gruberi]
		gene 6377	predicted protein [Naegleria gruberi]
		gene 784	WD40 repeat domain-containing protein [Naegleria gruberi]
		gene 9671	hypothetical protein NAEGRDRAFT_45002 [Naegleria gruberi]
		gene 10465	hypothetical protein NAEGRDRAFT_80794 [Naegleria gruberi]
		gene 11120	predicted protein [Naegleria gruberi]
		gene 12161	DHDD domain-containing protein [Naegleria gruberi]
		gene 12554	predicted protein [Naegleria gruberi]
		gene 13509	cofilin [Naegleria gruberi]
		gene 14784	hypothetical protein NAEGRDRAFT_79720 [Naegleria gruberi]
		gene 16174	hypothetical protein NAEGRDRAFT_57298 [Naegleria gruberi]
		gene 16370	predicted protein [Naegleria gruberi]
		gene 17356	predicted protein [Naegleria gruberi]
		gene 3627	predicted protein [Naegleria gruberi]
		gene 3654	predicted protein [Naegleria gruberi]
		gene 5383	predicted protein [Naegleria gruberi]
		gene 5742	hypothetical protein NAEGRDRAFT_82738 [Naegleria gruberi]
		gene 9777	chromosome segregation protein SMC [Methanohalobium evestigatum]
		gene 11338	hypothetical protein NAEGRDRAFT_58984 [Naegleria gruberi]
		gene 13232	hypothetical protein [Vibrio cholerae]
		gene 1813	hypothetical protein NAEGRDRAFT_80563 [Naegleria gruberi]
		gene 349	predicted protein [Naegleria gruberi]
		gene 3971	glycerophosphoryl diester phosphodiesterase [Naegleria gruberi]
		gene 4989	nucleoporin 98-96 [Naegleria gruberi]
		gene 5141	predicted protein [Naegleria gruberi]
		gene 574	dedicator of cytokinesis protein-like protein [Naegleria gruberi]
		gene 7472	inositol 1,4,5-triphosphate receptor 2 [Naegleria gruberi]
		gene 13121	DUF894 domain-containing protein [Naegleria gruberi]
		gene 13197	predicted protein [Naegleria gruberi]
		gene 150	hypothetical protein NAEGRDRAFT_65831 [Naegleria gruberi]
		gene 16151	GAL4 domain-containing protein [Naegleria gruberi]
		gene 17991	hypothetical protein NAEGRDRAFT_33361 [Naegleria gruberi]
		gene 2183	S-adenosyl-L-methionine-dependent methyltransferase superfamily protein, partial [Schrenkiella parvula]
		gene 2443	hypothetical protein [Clostridioides difficile]
		gene 4807	predicted protein [Naegleria gruberi]
		gene 4978	hypothetical protein K493DRAFT_298409 [Basidiobolus meristosporus CBS 931.73]
		gene 5057	predicted protein [Naegleria gruberi]
		gene 6855	hypothetical protein NAEGRDRAFT_78685 [Naegleria gruberi]
		gene 734	predicted protein [Naegleria gruberi]
		gene 7605	Hypothetical protein NAEGRDRAFT_66441 [Naegleria gruberi]
		gene 84	small GTPase [Naegleria gruberi]
		gene 10618	predicted protein [Naegleria gruberi]
		gene 14144	glutathione S-transferase family protein [Halomonas sp. PR-M31]
		gene 14634	predicted protein [Naegleria gruberi]
		gene 14872	ATS1 domain-containing protein [Naegleria gruberi]
		gene 1494	predicted protein [Naegleria gruberi]
		gene 3188	predicted protein [Naegleria gruberi]
		gene 3648	predicted protein [Naegleria gruberi]
		gene 6853	predicted protein [Naegleria gruberi]
		gene 9974	hypothetical protein NAEGRDRAFT_78149 [Naegleria gruberi]
		gene 9978	predicted protein [Naegleria gruberi]
		gene 10899	GNAT family N-acetyltransferase [Desnuesiella massiliensis]
		gene 11731	predicted protein [Naegleria gruberi]
		gene 1209	hypothetical protein NAEGRDRAFT_31069 [Naegleria gruberi]
		gene 15751	predicted protein [Naegleria gruberi]
		gene 4097	hypothetical protein PBRA_006813 [Plasmodiophora brassicae]
		gene 5392	DUF1279 domain-containing protein [Naegleria gruberi]
		gene 6827	hypothetical protein NAEGRDRAFT_49668 [Naegleria gruberi]
		gene 9355	rab family small GTPase [Naegleria gruberi]
		gene 10032	predicted protein [Naegleria gruberi]
		gene 11489	exonuclease III protein [Naegleria gruberi]
		gene 12267	rabGTPase-activating protein [Naegleria gruberi]
		gene 15456	phospholipase A2, putative [Phytophthora infestans T30-4]
		gene 1569	predicted protein [Naegleria gruberi]
		gene 15844	predicted protein [Naegleria gruberi]
		gene 15979	homeodomain-containing protein [Naegleria gruberi]
		gene 16217	predicted protein [Naegleria gruberi]
		gene 16333	predicted protein [Naegleria gruberi]
		gene 18343	rhoGEF domain-containing protein [Naegleria gruberi]
		gene 5535	predicted protein [Naegleria gruberi]
		gene 8582	predicted protein [Naegleria gruberi]
		gene 9351	predicted protein [Naegleria gruberi]
		gene 9495	Protein SDE2, partial [Apaloderma vittatum]
		gene 10725	hypothetical protein COA78_34525 [Blastopirellula sp.]
		gene 1254	putative hydrolase RBBP9 [Stylophora pistillata]
		gene 13108	predicted protein [Naegleria gruberi]
		gene 13627	PREDICTED: transcription intermediary factor 1-alpha-like [Sinocyclocheilus rhinocerous]
		gene 14530	hypothetical protein NAEGRDRAFT_65759 [Naegleria gruberi]
		gene 16891	MFS transporter [Flavobacterium urocaniciphilum]
		gene 2769	Hypothetical protein NAEGRDRAFT_53722 [Naegleria gruberi]
		gene 3161	predicted protein [Naegleria gruberi]
		gene 3698	predicted protein [Naegleria gruberi]
		gene 4139	DEAD/DEAH box helicase [Naegleria gruberi]
		gene 4855	predicted protein [Naegleria gruberi]
		gene 5020	predicted protein [Naegleria gruberi]
		gene 7368	actin-binding kettin protein [Naegleria gruberi]
		gene 7480	predicted protein [Naegleria gruberi]
		gene 13749	hypothetical protein NAEGRDRAFT_80587 [Naegleria gruberi]
		gene 14056	predicted protein [Naegleria gruberi]
		gene 16092	predicted protein [Naegleria gruberi]
		gene 16127	uncharacterized protein LOC111871979, partial [Cryptotermes secundus]
		gene 17176	predicted protein [Naegleria gruberi]
		gene 18186	predicted protein [Naegleria gruberi]
		gene 2061	predicted protein [Naegleria gruberi]
		gene 2440	alternative oxidase [Naegleria gruberi]
		gene 3591	DNA-directed RNA polymerase II [Naegleria gruberi]
		gene 4654	predicted protein [Naegleria gruberi]
		gene 5536	hypothetical protein NAEGRDRAFT_82475 [Naegleria gruberi]
		gene 6588	predicted protein [Naegleria gruberi]
		gene 8415	aspartate aminotransferase [Naegleria gruberi]
		gene 8509	NADH dehydrogenase subunit 5 [Naegleria gruberi]
		gene 9147	predicted protein [Naegleria gruberi]
		gene 9189	predicted protein [Naegleria gruberi]
		gene 9816	hypothetical protein, partial [Clostridioides difficile]
		gene 10228	predicted protein [Naegleria gruberi]
		gene 13188	predicted protein [Naegleria gruberi]
		gene 13233	phenylalanine-tRNA synthetase family protein, alpha subunit [Naegleria gruberi]
		gene 14209	hypothetical protein [Clostridioides difficile]
		gene 16013	chloromuconate cycloisomerase [Naegleria gruberi]
		gene 2006	predicted protein [Naegleria gruberi]
		gene 5667	protein phosphatase 2A 55 kDa regulatory B subunit [Naegleria gruberi]
		gene 7953	predicted protein [Naegleria gruberi]
		gene 8515	NADH dehydrogenase subunit 4 [Naegleria gruberi]
		gene 8626	hypothetical protein NAEGRDRAFT_62119 [Naegleria gruberi]
		gene 902	hypothetical protein NAEGRDRAFT_29002 [Naegleria gruberi]
		gene 10480	predicted protein [Naegleria gruberi]
		gene 11549	predicted protein [Naegleria gruberi]
		gene 12087	predicted protein [Naegleria gruberi]
		gene 12180	predicted protein [Naegleria gruberi]
		gene 13400	hypothetical protein NAEGRDRAFT_55628 [Naegleria gruberi]
		gene 14064	predicted protein [Naegleria gruberi]
		gene 16203	aspartate/glutamate racemase family protein [Zhouia amylolytica]
		gene 16472	predicted protein [Naegleria gruberi]
		gene 1859	hypothetical protein NAEGRDRAFT_56541 [Naegleria gruberi]
		gene 2422	predicted protein [Naegleria gruberi]
		gene 2735	predicted protein [Naegleria gruberi]
		gene 4092	NADH-ubiquinone oxidoreductase [Naegleria gruberi]
		gene 4248	hypothetical protein RhiirA4_405483 [Rhizophagus irregularis]
		gene 4360	predicted protein [Naegleria gruberi]
		gene 5705	aldehyde dehydrogenase 2 family [Naegleria gruberi]
		gene 670	protein-s isoprenylsysteine O-methyltransferase [Naegleria gruberi]
		gene 7439	predicted protein [Naegleria gruberi]
		gene 8181	predicted protein [Naegleria gruberi]
		gene 9285	hypothetical protein SPPG_01526 [Spizellomyces punctatus DAOM BR117]
		gene 9370	hypothetical protein TRIADDRAFT_19095 [Trichoplax adhaerens]
		gene 1105	hypothetical protein NAEGRDRAFT_29690 [Naegleria gruberi]
		gene 1220	predicted protein [Naegleria gruberi]
		gene 13420	predicted protein [Naegleria gruberi]
		gene 16560	hypothetical protein NAEGRDRAFT_80168 [Naegleria gruberi]
		gene 18448	hypothetical protein NAEGRDRAFT_80428 [Naegleria gruberi]
		gene 3163	Sumo1/sentrin/SMT3 specific peptidase 18 [Rattus norvegicus]
		gene 3652	predicted protein [Naegleria gruberi]
		gene 5043	hypothetical protein NAEGRDRAFT_77701 [Naegleria gruberi]
		gene 8009	PREDICTED: uncharacterized protein LOC104778136 [Camelina sativa]
		gene 9747	predicted protein [Naegleria gruberi]
		gene 10028	predicted protein [Naegleria gruberi]
		gene 10322	leucine rich repeat domain-containing protein [Naegleria gruberi]
		gene 1129	putative Arf-GAP protein [Naegleria fowleri]
		gene 1302	predicted protein [Naegleria gruberi]
		gene 13356	myosin [Naegleria gruberi]
		gene 13685	hypothetical protein NAEGRDRAFT_82606 [Naegleria gruberi]
		gene 14353	Enoyl-CoA hydratase [Naegleria gruberi]
		gene 2655	hypothetical protein NAEGRDRAFT_78308 [Naegleria gruberi]
		gene 656	predicted protein [Naegleria gruberi]
		gene 8550	predicted protein [Naegleria gruberi]
		gene 8881	Ras-related protein SEC4 [Hanseniaspora uvarum]
		gene 9011	predicted protein [Naegleria gruberi]
		gene 9051	predicted protein [Naegleria gruberi]
		gene 10008	predicted protein [Naegleria gruberi]
		gene 10081	predicted protein [Naegleria gruberi]
		gene 11699	predicted protein [Naegleria gruberi]
		gene 12857	protein kinase [Naegleria gruberi]
		gene 13249	kinesin [Naegleria gruberi]
		gene 15293	ras family small GTPase [Naegleria gruberi]
		gene 15787	aspartyl-tRNA synthetase [Naegleria gruberi]
		gene 17121	predicted protein [Naegleria gruberi]
		gene 2078	hypothetical protein [Clostridioides difficile]
		gene 2394	hypothetical protein NAEGRDRAFT_79033 [Naegleria gruberi]
		gene 3863	predicted protein [Naegleria gruberi]
		gene 4314	protein kinase [Naegleria gruberi]
		gene 4910	predicted protein [Naegleria gruberi]
		gene 898	predicted protein [Naegleria gruberi]
		gene 10088	predicted protein [Naegleria gruberi]
		gene 10374	predicted protein [Naegleria gruberi]
		gene 10958	predicted protein [Naegleria gruberi]
		gene 11235	N-acetyltransferase [Naegleria gruberi]
		gene 11276	hypothetical protein NAEGRDRAFT_82011 [Naegleria gruberi]
		gene 12334	predicted protein [Naegleria gruberi]
		gene 1238	predicted protein [Naegleria gruberi]
		gene 12963	hypothetical protein NAEGRDRAFT_81344 [Naegleria gruberi]
		gene 15110	predicted protein [Naegleria gruberi]
		gene 16091	hypothetical protein SELMODRAFT_110199 [Selaginella moellendorffii]
		gene 17007	predicted protein [Naegleria gruberi]
		gene 17300	hypothetical protein NAEGRDRAFT_78233 [Naegleria gruberi]
		gene 17429	predicted protein [Naegleria gruberi]
		gene 17731	hypothetical protein SDRG_01680 [Saprolegnia diclina VS20]
		gene 456	C-4 sterol methyl oxidase [Naegleria gruberi]
		gene 681	predicted protein [Naegleria gruberi]
		gene 7822	predicted protein [Naegleria gruberi]
		gene 7888	predicted protein [Naegleria gruberi]
		gene 8931	predicted protein [Naegleria gruberi]
		gene 91	predicted protein [Naegleria gruberi]
		gene 936	predicted protein [Naegleria gruberi]
		gene 10080	PREDICTED: cysteine-rich motor neuron 1 protein isoform X2 [Microtus ochrogaster]
		gene 10178	protein kinase [Naegleria gruberi]
		gene 11192	hypothetical protein NAEGRDRAFT_50399 [Naegleria gruberi]
		gene 11897	predicted protein [Naegleria gruberi]
		gene 14152	predicted protein [Naegleria gruberi]
		gene 16040	predicted protein [Naegleria gruberi]
		gene 17795	predicted protein [Naegleria gruberi]
		gene 17799	predicted protein [Naegleria gruberi]
		gene 17962	predicted protein [Naegleria gruberi]
		gene 2003	G protein signaling regulator [Naegleria gruberi]
		gene 2389	hypothetical protein NAEGRDRAFT_77691 [Naegleria gruberi]
		gene 2885	ribose-5-phosphate isomerase [Naegleria gruberi]
		gene 2961	predicted protein [Naegleria gruberi]
		gene 2968	rho family small GTPase [Naegleria gruberi]
		gene 3172	predicted protein [Naegleria gruberi]
		gene 4945	predicted protein [Naegleria gruberi]
		gene 5130	predicted protein [Naegleria gruberi]
		gene 5143	cytoplasmic dynein [Naegleria gruberi]
		gene 6412	predicted protein [Naegleria gruberi]
		gene 9413	hypothetical protein JCGZ_12403 [Jatropha curcas]
		gene 9519	predicted protein [Naegleria gruberi]
		gene 11513	predicted protein [Naegleria gruberi]
		gene 14091	hypothetical protein [Clostridioides difficile]
		gene 14544	predicted protein [Naegleria gruberi]
		gene 17066	steroid membrane binding protein [Naegleria gruberi]
		gene 17563	predicted protein [Naegleria gruberi]
		gene 17866	predicted protein [Naegleria gruberi]
		gene 248	rab family small GTPase [Naegleria gruberi]
		gene 4858	predicted protein [Naegleria gruberi]
		gene 5185	hypothetical protein [Romboutsia maritimum]
		gene 6117	predicted protein [Naegleria gruberi]
		gene 6270	predicted protein [Naegleria gruberi]
		gene 631	predicted protein [Naegleria gruberi]
		gene 6847	predicted protein [Naegleria gruberi]
		gene 7863	predicted protein [Naegleria gruberi]
		gene 9124	predicted protein [Naegleria gruberi]
		gene 9167	predicted protein [Naegleria gruberi]
		gene 994	hypothetical protein GUITHDRAFT_165322 [Guillardia theta CCMP2712]
		gene 10180	cysteine protease [Naegleria gruberi]
		gene 10531	protein C2-DOMAIN ABA-RELATED 11 isoform X1 [Setaria italica]
		gene 11892	hypothetical protein NAEGRDRAFT_45670 [Naegleria gruberi]
		gene 1316	hypothetical protein NAEGRDRAFT_65705 [Naegleria gruberi]
		gene 15454	PREDICTED: actin-related protein 5 [Camponotus floridanus]
		gene 15891	predicted protein [Naegleria gruberi]
		gene 16873	hypothetical protein NAEGRDRAFT_78183 [Naegleria gruberi]
		gene 233	hypothetical protein NAEGRDRAFT_58757 [Naegleria gruberi]
		gene 2840	predicted protein [Naegleria gruberi]
		gene 6947	hypothetical protein NAEGRDRAFT_78502 [Naegleria gruberi]
		gene 7777	predicted protein [Naegleria gruberi]
		gene 8416	KE2 family protein [Thecamonas trahens ATCC 50062]
		gene 8526	predicted protein [Naegleria gruberi]
		gene 9484	predicted protein [Naegleria gruberi]
		gene 10022	predicted protein [Naegleria gruberi]
		gene 10427	predicted protein [Naegleria gruberi]
		gene 10584	predicted protein [Naegleria gruberi]
		gene 11838	hypothetical protein NAEGRDRAFT_63921 [Naegleria gruberi]
		gene 13190	predicted protein [Naegleria gruberi]
		gene 13892	nucleoporin NUP53-like isoform X2 [Acanthaster planci]
		gene 15044	septin [Naegleria gruberi]
		gene 15231	D-mannose-binding lectin [Tetrahymena thermophila SB210]
		gene 16083	predicted protein [Naegleria gruberi]
		gene 16219	nucleoporin 155 [Naegleria gruberi]
		gene 17738	hypothetical protein NAEGRDRAFT_36287 [Naegleria gruberi]
		gene 1966	predicted protein [Naegleria gruberi]
		gene 2727	villin [Naegleria gruberi]
		gene 3883	nuclear migration protein NudC [Naegleria gruberi]
		gene 5673	predicted protein [Naegleria gruberi]
		gene 5961	predicted protein [Naegleria gruberi]
		gene 6197	unnamed protein product [Tuber aestivum]
		gene 7355	predicted protein [Naegleria gruberi]
		gene 7684	predicted protein [Naegleria gruberi]
		gene 886	predicted protein [Naegleria gruberi]
		gene 13150	glutamyl-tRNA amidotransferase [Naegleria gruberi]
		gene 18484	predicted protein [Naegleria gruberi]
		gene 3189	PX domain-containing protein [Naegleria gruberi]
		gene 339	GAL4 domain-containing protein [Naegleria gruberi]
		gene 3720	predicted protein [Naegleria gruberi]
		gene 5971	WD40 repeat domain-containing protein [Naegleria gruberi]
		gene 6259	predicted protein [Naegleria gruberi]
		gene 10040	predicted protein [Naegleria gruberi]
		gene 10045	predicted protein [Naegleria gruberi]
		gene 1124	predicted protein [Naegleria gruberi]
		gene 12960	predicted protein [Naegleria gruberi]
		gene 13881	hypothetical protein NAEGRDRAFT_58665 [Naegleria gruberi]
		gene 14526	abc transporter family protein [Naegleria gruberi]
		gene 1503	RecName: Full=Pyrophosphate--fructose 6-phosphate 1-phosphotransferase; AltName: Full=6-phosphofructokinase, pyrophosphate dependent; AltName: Full=PPi-dependent phosphofructokinase; Short=PPi-PFK; AltName: Full=Pyrophosphate-dependent 6-phosphofructose-1-kinase
		gene 15067	predicted protein [Naegleria gruberi]
		gene 2042	predicted protein [Naegleria gruberi]
		gene 2059	hypothetical protein AMSG_07161 [Thecamonas trahens ATCC 50062]
		gene 2327	MULTISPECIES: Small GTP-binding protein (fragment) [Kamptonema]
		gene 2387	predicted protein [Naegleria gruberi]
		gene 2788	predicted protein [Naegleria gruberi]
		gene 343	hypothetical protein NAEGRDRAFT_82028 [Naegleria gruberi]
		gene 4488	zinc finger CCCH domain-containing protein 34-like [Aegilops tauschii subsp. tauschii]
		gene 4496	hypothetical protein NAEGRDRAFT_82195 [Naegleria gruberi]
		gene 5534	serine/threonine protein kinase [Naegleria gruberi]
		gene 7457	hypothetical protein NAEGRDRAFT_60926 [Naegleria gruberi]
		gene 9567	predicted protein [Naegleria gruberi]
		gene 9633	hypothetical protein NAEGRDRAFT_56610 [Naegleria gruberi]
		gene 12499	predicted protein [Naegleria gruberi]
		gene 12607	hypothetical protein NAEGRDRAFT_77822 [Naegleria gruberi]
		gene 16081	predicted protein [Naegleria gruberi]
		gene 1816	predicted protein [Naegleria gruberi]
		gene 18317	hypothetical protein NAEGRDRAFT_31544 [Naegleria gruberi]
		gene 323	SPOSA6832_02133, partial [Sporidiobolus salmonicolor]
		gene 3640	endomembrane protein 70 [Naegleria gruberi]
		gene 3761	6-phosphogluconate dehydrogenase [Naegleria gruberi]
		gene 49	hypothetical protein NAEGRDRAFT_79570 [Naegleria gruberi]
		gene 4968	predicted protein [Naegleria gruberi]
		gene 5317	predicted protein [Naegleria gruberi]
		gene 5428	dynamin family GTPase [Naegleria gruberi]
		gene 10972	predicted protein [Naegleria gruberi]
		gene 12262	predicted protein [Naegleria gruberi]
		gene 12323	predicted protein [Naegleria gruberi]
		gene 13561	predicted protein [Naegleria gruberi]
		gene 14297	predicted protein [Naegleria gruberi]
		gene 15635	predicted protein [Naegleria gruberi]
		gene 16256	predicted protein [Naegleria gruberi]
		gene 17826	peroxidase [Naegleria gruberi]
		gene 3279	differentiation-specific protein 35-2 [Naegleria gruberi]
		gene 3299	predicted protein [Naegleria gruberi]
		gene 3651	uncharacterized protein LOC110980534 isoform X1 [Acanthaster planci]
		gene 3832	predicted protein [Naegleria gruberi]
		gene 405	predicted protein [Naegleria gruberi]
		gene 4362	predicted protein [Naegleria gruberi]
		gene 10188	predicted protein [Naegleria gruberi]
		gene 10226	PREDICTED: leucine-rich repeat receptor protein kinase MSL1-like [Citrus sinensis]
		gene 11240	predicted protein [Naegleria gruberi]
		gene 12875	predicted protein [Naegleria gruberi]
		gene 14483	predicted protein [Naegleria gruberi]
		gene 15875	predicted protein [Naegleria gruberi]
		gene 3101	DUF1212 domain-containing protein [Naegleria gruberi]
		gene 3149	predicted protein [Naegleria gruberi]
		gene 6050	rho GTPase activating protein [Naegleria gruberi]
		gene 8802	hypothetical protein NAEGRDRAFT_30562 [Naegleria gruberi]
		gene 8938	endonuclease [Naegleria gruberi]
		gene 1027	predicted protein [Naegleria gruberi]
		gene 11067	predicted protein [Naegleria gruberi]
		gene 11201	predicted protein [Naegleria gruberi]
		gene 11914	cAMP-dependent protein kinase regulatory subunit [Naegleria gruberi]
		gene 12390	hypothetical protein NAEGRDRAFT_79328 [Naegleria gruberi]
		gene 12868	predicted protein [Naegleria gruberi]
		gene 13998	RmlC-like cupin family protein [Naegleria gruberi]
		gene 14709	hypothetical protein NAEGRDRAFT_64818 [Naegleria gruberi]
		gene 15599	Hypothetical protein NAEGRDRAFT_80176 [Naegleria gruberi]
		gene 15778	subtiliase family serine protease [Naegleria gruberi]
		gene 15873	hypothetical protein DFA_05290 [Dictyostelium fasciculatum]
		gene 16641	hypothetical protein NAEGRDRAFT_80536 [Naegleria gruberi]
		gene 18316	predicted protein [Naegleria gruberi]
		gene 4308	predicted protein [Naegleria gruberi]
		gene 5138	cation transporter [Naegleria gruberi]
		gene 604	ADP-ribosylation factor 6 [Talaromyces atroroseus]
		gene 7646	predicted protein [Naegleria gruberi]
		gene 8182	predicted protein [Naegleria gruberi]
		gene 8222	predicted protein [Naegleria gruberi]
		gene 8838	predicted protein [Naegleria gruberi]
		gene 109	predicted protein [Naegleria gruberi]
		gene 11069	PREDICTED: tripartite motif-containing protein 2-like [Saccoglossus kowalevskii]
		gene 1119	katanin p60 subunit [Naegleria gruberi]
		gene 11826	predicted protein [Naegleria gruberi]
		gene 12295	predicted protein [Naegleria gruberi]
		gene 1242	predicted protein [Naegleria gruberi]
		gene 14405	hypothetical protein PPL_09304 [Polysphondylium pallidum PN500]
		gene 15257	hypothetical protein NAEGRDRAFT_78473 [Naegleria gruberi]
		gene 16190	type IIB DNA topoisomerase [Naegleria gruberi]
		gene 17469	predicted protein [Naegleria gruberi]
		gene 176	predicted protein [Naegleria gruberi]
		gene 3615	predicted protein [Naegleria gruberi]
		gene 4447	predicted protein [Naegleria gruberi]
		gene 4463	Mpv17 protein [Capsaspora owczarzaki ATCC 30864]
		gene 457	rho GTPase activating protein [Naegleria gruberi]
		gene 5722	predicted protein [Naegleria gruberi]
		gene 720	predicted protein [Naegleria gruberi]
		gene 7655	predicted protein [Naegleria gruberi]
		gene 9870	hypothetical protein NAEGRDRAFT_79263 [Naegleria gruberi]
		gene 10837	hypothetical protein NAEGRDRAFT_81993 [Naegleria gruberi]
		gene 11070	multidrug resistance protein [Trichomonas vaginalis G3]
		gene 12906	DUF6 domain-containing protein [Naegleria gruberi]
		gene 12949	hypothetical protein NAEGRDRAFT_80563 [Naegleria gruberi]
		gene 1317	WD40 domain-containing protein [Naegleria gruberi]
		gene 13869	predicted protein [Naegleria gruberi]
		gene 16062	hypothetical protein NAEGRDRAFT_57403 [Naegleria gruberi]
		gene 16874	Chain A, Crystal Structure Of A Gdp-l-fucose Synthetase From Naegleria Fowleri
		gene 17660	predicted protein [Naegleria gruberi]
		gene 18292	exportin-6 protein [Naegleria gruberi]
		gene 2806	rasGTPase-activating protein [Naegleria gruberi]
		gene 4249	hypothetical protein NAEGRDRAFT_44967 [Naegleria gruberi]
		gene 5208	Bbox zinc finger domain containing protein [Acanthamoeba castellanii str. Neff]
		gene 6550	hypothetical protein NAEGRDRAFT_80536 [Naegleria gruberi]
		gene 7387	ATP-dependent RNA helicase [Naegleria gruberi]
		gene 747	predicted protein [Naegleria gruberi]
		gene 7952	predicted protein [Naegleria gruberi]
		gene 8000	hypothetical protein PCANC_26868 [Puccinia coronata var. avenae f. sp. avenae]
		gene 9690	predicted protein [Naegleria gruberi]
		gene 10431	DUF4112 domain-containing protein [Hugenholtzia roseola]
		gene 11212	predicted protein [Naegleria gruberi]
		gene 1180	predicted protein [Naegleria gruberi]
		gene 12834	cathepsin B-like protein [Naegleria fowleri]
		gene 13086	WD40 repeat domain-containing protein [Naegleria gruberi]
		gene 13905	Hypothetical protein NAEGRDRAFT_81938 [Naegleria gruberi]
		gene 14192	hypothetical protein NAEGRDRAFT_57212 [Naegleria gruberi]
		gene 14490	predicted protein [Naegleria gruberi]
		gene 14818	predicted protein [Naegleria gruberi]
		gene 15235	EF hand domain-containing protein [Naegleria gruberi]
		gene 15770	hypothetical protein NAEGRDRAFT_70051 [Naegleria gruberi]
		gene 15935	TAF3 RNA polymerase II [Naegleria gruberi]
		gene 1711	hypothetical protein NAEGRDRAFT_78062 [Naegleria gruberi]
		gene 17115	polyADP-ribosyltransferase [Polysphondylium pallidum PN500]
		gene 231	predicted protein [Naegleria gruberi]
		gene 2310	hypothetical protein KP79_PYT21905 [Mizuhopecten yessoensis]
		gene 3287	predicted protein [Naegleria gruberi]
		gene 3835	predicted protein [Naegleria gruberi]
		gene 5882	PREDICTED: synaptotagmin-7 [Bactrocera dorsalis]
		gene 7782	predicted protein [Naegleria gruberi]
		gene 8162	predicted protein [Naegleria gruberi]
		gene 8673	rab family small GTPase [Naegleria gruberi]
		gene 8991	predicted protein [Naegleria gruberi]
		gene 9751	predicted protein [Naegleria gruberi]
		gene 9814	hypothetical protein DAPPUDRAFT_105663 [Daphnia pulex]
		gene 11518	predicted protein [Naegleria gruberi]
		gene 12317	predicted protein [Naegleria gruberi]
		gene 12892	hypothetical protein NAEGRDRAFT_79132 [Naegleria gruberi]
		gene 13264	hypothetical protein PPL_05817 [Polysphondylium pallidum PN500]
		gene 14621	predicted protein [Naegleria gruberi]
		gene 2030	serine/threonine-protein kinase [Naegleria gruberi]
		gene 2074	predicted protein [Naegleria gruberi]
		gene 2405	alpha-mannosidase [Naegleria gruberi]
		gene 322	predicted protein [Naegleria gruberi]
		gene 4607	predicted protein [Naegleria gruberi]
		gene 5852	predicted protein [Naegleria gruberi]
		gene 6109	ras-related GTP-binding protein [Trypanosoma theileri]
		gene 6892	predicted protein [Naegleria gruberi]
		gene 11174	predicted protein [Naegleria gruberi]
		gene 11308	predicted protein [Naegleria gruberi]
		gene 11343	predicted protein [Naegleria gruberi]
		gene 12179	predicted protein [Naegleria gruberi]
		gene 12886	ankyrin repeat domain-containing protein [Naegleria gruberi]
		gene 1682	rho GTPase activating protein [Naegleria gruberi]
		gene 17122	ubiquitin-specific processing protease [Naegleria gruberi]
		gene 2922	acid phosphatase A domain-containing protein [Naegleria gruberi]
		gene 3102	predicted protein [Naegleria gruberi]
		gene 3753	predicted protein [Naegleria gruberi]
		gene 3864	predicted protein [Naegleria gruberi]
		gene 4842	hypothetical protein [Candidatus Protochlamydia amoebophila]
		gene 6574	predicted protein [Naegleria gruberi]
		gene 7392	ARF/SAR family small GTPase [Naegleria gruberi]
		gene 7929	predicted protein [Naegleria gruberi]
		gene 13292	predicted protein [Naegleria gruberi]
		gene 14141	predicted protein [Naegleria gruberi]
		gene 1528	predicted protein [Naegleria gruberi]
		gene 16615	PREDICTED: BTB/POZ domain-containing protein KCTD6 isoform X1 [Notothenia coriiceps]
		gene 17204	predicted protein [Naegleria gruberi]
		gene 1812	putative aldose 1-epimerase [Nitrospira sp. OLB3]
		gene 226	SAM-dependent methyltransferase [Tumebacillus flagellatus]
		gene 316	hypothetical protein NAEGRDRAFT_57389 [Naegleria gruberi]
		gene 3617	predicted protein [Naegleria gruberi]
		gene 3862	predicted protein [Naegleria gruberi]
		gene 4069	predicted protein [Naegleria gruberi]
		gene 5870	hypothetical protein NAEGRDRAFT_78884 [Naegleria gruberi]
		gene 6078	predicted protein [Naegleria gruberi]
		gene 7194	predicted protein [Naegleria gruberi]
		gene 7937	predicted protein [Naegleria gruberi]
		gene 8197	component of scar regulatory complex [Naegleria gruberi]
		gene 9757	predicted protein [Naegleria gruberi]
		gene 11970	predicted protein [Naegleria gruberi]
		gene 12635	sen1 helicase [Naegleria gruberi]
		gene 12732	regulator of chromosome condensation (RCC1) repeat family protein, partial [Clostridioides difficile DA00126]
		gene 13704	myosin [Naegleria gruberi]
		gene 13904	hypothetical protein NAEGRDRAFT_57172 [Naegleria gruberi]
		gene 15065	predicted protein [Naegleria gruberi]
		gene 15222	predicted protein [Naegleria gruberi]
		gene 15709	hypothetical protein NAEGRDRAFT_78069 [Naegleria gruberi]
		gene 15983	predicted protein [Naegleria gruberi]
		gene 16150	predicted protein [Naegleria gruberi]
		gene 16634	NPK1-related protein kinase [Naegleria gruberi]
		gene 17349	predicted protein [Naegleria gruberi]
		gene 18382	putative mannosyltransferase KTR4 [Wickerhamomyces ciferrii]
		gene 2222	predicted protein [Naegleria gruberi]
		gene 2585	MgtA domain/ATPase domain-containing protein [Naegleria gruberi]
		gene 2593	predicted protein [Naegleria gruberi]
		gene 3138	ras family small GTPase [Naegleria gruberi]
		gene 3568	predicted protein [Naegleria gruberi]
		gene 3973	predicted protein [Naegleria gruberi]
		gene 5065	predicted protein [Naegleria gruberi]
		gene 5398	endodeoxyribonuclease RusA family protein, partial [Clostridioides difficile CD43]
		gene 6993	predicted protein [Naegleria gruberi]
		gene 788	predicted protein [Naegleria gruberi]
		gene 8940	predicted protein [Naegleria gruberi]
		gene 9304	predicted protein [Naegleria gruberi]
		gene 9429	predicted protein [Naegleria gruberi]
		gene 9496	myotubularin-related [Naegleria gruberi]
		gene 10105	hypothetical protein Oscil6304_2506 [Oscillatoria acuminata PCC 6304]
		gene 11397	leucine Rich repeat-containing domain protein [Coriobacteriales bacterium DNF00809]
		gene 114	hypothetical protein PPTG_04250 [Phytophthora parasitica INRA-310]
		gene 12186	predicted protein [Naegleria gruberi]
		gene 12302	hypothetical protein PBRA_007076 [Plasmodiophora brassicae]
		gene 1303	predicted protein [Naegleria gruberi]
		gene 1319	predicted protein [Naegleria gruberi]
		gene 14384	G-protein alpha subunit [Naegleria gruberi]
		gene 15369	predicted protein [Naegleria gruberi]
		gene 16014	hypothetical protein NAEGRDRAFT_80725 [Naegleria gruberi]
		gene 16074	hydrolase [Acetobacteraceae bacterium AT-5844]
		gene 16791	predicted protein [Naegleria gruberi]
		gene 17364	predicted protein [Naegleria gruberi]
		gene 1799	predicted protein [Naegleria gruberi]
		gene 18035	hypothetical protein NAEGRDRAFT_59848 [Naegleria gruberi]
		gene 18107	predicted protein [Naegleria gruberi]
		gene 18200	predicted protein [Naegleria gruberi]
		gene 18400	predicted protein [Naegleria gruberi]
		gene 2534	predicted protein [Naegleria gruberi]
		gene 269	hypoxanthine phosphoribosyltransferase domain-containing protein [Naegleria gruberi]
		gene 3144	predicted protein [Naegleria gruberi]
		gene 3480	rho family small GTPase [Naegleria gruberi]
		gene 4102	dihydroorotate dehydrogenase family protein [Naegleria gruberi]
		gene 5104	HVA22 family protein [Naegleria gruberi]
		gene 5992	predicted protein [Naegleria gruberi]
		gene 642	class I chitinase [Solanum tuberosum]
		gene 669	neuroblastoma-amplified protein-like protein [Naegleria gruberi]
		gene 7283	predicted protein [Naegleria gruberi]
		gene 7660	predicted protein [Naegleria gruberi]
		gene 7879	Dyneins heavy chain [Klebsormidium nitens]
		gene 7907	EF-hand domain-containing protein [Naegleria gruberi]
		gene 8221	RpsQ domain-containing protein [Naegleria gruberi]
		gene 9072	hydrolase [Naegleria gruberi]
		gene 930	tRNA-dihydrouridine synthase [Chrysochromulina sp. CCMP291]
		gene 9334	hypothetical protein [Clostridioides difficile]
		gene 9833	predicted protein [Naegleria gruberi]
		gene 9935	predicted protein [Naegleria gruberi]
		gene 108	Hypothetical protein NAEGRDRAFT_80455 [Naegleria gruberi]
		gene 10973	predicted protein [Naegleria gruberi]
		gene 11765	hypothetical protein NAEGRDRAFT_73295 [Naegleria gruberi]
		gene 14246	histone H3, putative [Bodo saltans]
		gene 17464	predicted protein [Naegleria gruberi]
		gene 1847	predicted protein [Naegleria gruberi]
		gene 1925	ubiquitin-conjugating enzyme [Pfiesteria piscicida]
		gene 2158	PREDICTED: vacuolar protein sorting-associated protein 29 [Diachasma alloeum]
		gene 2465	x-ray repair cross-complementing protein hypothetical protein [Limosa lapponica baueri]
		gene 2686	hypothetical protein NAEGRDRAFT_77794 [Naegleria gruberi]
		gene 287	predicted protein [Naegleria gruberi]
		gene 3566	predicted protein [Naegleria gruberi]
		gene 3626	hypothetical protein ACD_78C00095G0001, partial [uncultured bacterium (gcode 4)]
		gene 3983	predicted protein [Naegleria gruberi]
		gene 7366	ammonium transporter AmtA [Naegleria gruberi]
		gene 7650	predicted protein [Naegleria gruberi]
		gene 7706	predicted protein [Naegleria gruberi]
		gene 8627	CLIP-associated protein [Naegleria gruberi]
		gene 9486	predicted protein [Naegleria gruberi]
		gene 9811	hypothetical protein NAEGRDRAFT_80842 [Naegleria gruberi]
		gene 11229	predicted protein [Naegleria gruberi]
		gene 11580	rabGTPase-activating protein [Naegleria gruberi]
		gene 11913	BRCT domain-containing protein [Naegleria gruberi]
		gene 12521	predicted protein [Naegleria gruberi]
		gene 13825	HNH endonuclease [Draconibacterium sp.]
		gene 14139	predicted protein [Naegleria gruberi]
		gene 15227	predicted protein [Naegleria gruberi]
		gene 17197	predicted protein [Naegleria gruberi]
		gene 1949	uncharacterized protein LOC109843968 isoform X1 [Asparagus officinalis]
		gene 2766	predicted protein [Naegleria gruberi]
		gene 3049	predicted protein [Naegleria gruberi]
		gene 4014	hypothetical protein [Paenibacillus mucilaginosus]
		gene 4960	PREDICTED: store-operated calcium entry-associated regulatory factor [Taeniopygia guttata]
		gene 5174	hypothetical protein NAEGRDRAFT_80178 [Naegleria gruberi]
		gene 5525	predicted protein [Naegleria gruberi]
		gene 6348	hypothetical protein NAEGRDRAFT_82046 [Naegleria gruberi]
		gene 8575	short chain dehydrogenase/reductase family protein [Naegleria gruberi]
		gene 10036	hypothetical protein NAEGRDRAFT_82738 [Naegleria gruberi]
		gene 11887	hypothetical protein NAEGRDRAFT_56845 [Naegleria gruberi]
		gene 12807	predicted protein [Naegleria gruberi]
		gene 13044	predicted protein [Naegleria gruberi]
		gene 13488	predicted protein [Naegleria gruberi]
		gene 1451	phosphoesterase [Campylobacter coli]
		gene 14967	predicted protein [Naegleria gruberi]
		gene 15823	hypothetical protein COV83_05480 [Candidatus Peregrinibacteria bacterium CG11_big_fil_rev_8_21_14_0_20_49_14]
		gene 17823	leucine-rich repeat-containing protein-like protein [Naegleria gruberi]
		gene 18212	predicted protein [Naegleria gruberi]
		gene 246	CoA hydratase/isomerase [Naegleria gruberi]
		gene 2842	predicted protein [Naegleria gruberi]
		gene 5876	apoptosis antagonizing transcription factor [Naegleria gruberi]
		gene 5942	midasin [Naegleria gruberi]
		gene 5993	predicted protein [Naegleria gruberi]
		gene 6510	predicted protein [Naegleria gruberi]
		gene 6680	aromatic alcohol reductase [Synechocystis sp. PCC 7509]
		gene 6917	rab family small GTPase [Naegleria gruberi]
		gene 7495	hypothetical protein NAEGRDRAFT_79861 [Naegleria gruberi]
		gene 8005	predicted protein [Naegleria gruberi]
		gene 8444	sec61-like protein [Naegleria gruberi]
		gene 8806	predicted protein [Naegleria gruberi]
		gene 8950	predicted protein [Naegleria gruberi]
		gene 8968	hypothetical protein NEOLEDRAFT_506864 [Neolentinus lepideus HHB14362 ss-1]
		gene 9549	hypothetical protein NAEGRDRAFT_80016 [Naegleria gruberi]
		gene 9759	calmodulin-related protein 97A [Drosophila serrata]
		gene 1075	predicted protein [Naegleria gruberi]
		gene 13240	predicted protein [Naegleria gruberi]
		gene 13607	predicted protein [Naegleria gruberi]
		gene 14125	predicted protein [Naegleria gruberi]
		gene 14354	predicted protein [Naegleria gruberi]
		gene 15360	calponin homology domain-containing protein [Naegleria gruberi]
		gene 15755	ribonucleotide reductase [Naegleria gruberi]
		gene 15992	predicted protein [Naegleria gruberi]
		gene 16142	predicted protein [Naegleria gruberi]
		gene 16451	MFS transporter [Pedobacter rhizosphaerae]
		gene 16626	RGS domain-containing protein [Naegleria gruberi]
		gene 16939	phosphatase [Naegleria gruberi]
		gene 1789	hypothetical protein ACA1_097760 [Acanthamoeba castellanii str. Neff]
		gene 210	predicted protein [Naegleria gruberi]
		gene 2397	predicted protein [Naegleria gruberi]
		gene 3641	rho family small GTPase [Naegleria gruberi]
		gene 4459	predicted protein [Naegleria gruberi]
		gene 4530	predicted protein [Naegleria gruberi]
		gene 5465	hypothetical protein NAEGRDRAFT_80844 [Naegleria gruberi]
		gene 5676	Fe-S cluster biogenesis scaffold protein [Naegleria gruberi]
		gene 5860	hypothetical protein DFA_00707 [Dictyostelium fasciculatum]
		gene 5902	predicted protein [Naegleria gruberi]
		gene 6003	hypothetical protein [Clostridioides difficile]
		gene 7113	rab family small GTPase [Naegleria gruberi]
		gene 7167	ribokinase [Naegleria gruberi]
		gene 9016	predicted protein [Naegleria gruberi]
		gene 9775	predicted protein [Naegleria gruberi]
		gene 9953	predicted protein [Naegleria gruberi]
		gene 10619	predicted protein [Naegleria gruberi]
		gene 11125	predicted protein [Naegleria gruberi]
		gene 11317	predicted protein [Naegleria gruberi]
		gene 12270	hypothetical protein NAEGRDRAFT_80691 [Naegleria gruberi]
		gene 12777	predicted protein [Naegleria gruberi]
		gene 12874	predicted protein [Naegleria gruberi]
		gene 13406	predicted protein [Naegleria gruberi]
		gene 14802	predicted protein [Naegleria gruberi]
		gene 15381	conserved unknown protein [Ectocarpus siliculosus]
		gene 17178	predicted protein [Naegleria gruberi]
		gene 17594	predicted protein [Naegleria gruberi]
		gene 3176	hypothetical protein NAEGRDRAFT_58757 [Naegleria gruberi]
		gene 3448	EF hand domain-containing protein [Naegleria gruberi]
		gene 3752	predicted protein [Naegleria gruberi]
		gene 4918	predicted protein [Naegleria gruberi]
		gene 6231	Hypothetical protein NAEGRDRAFT_59334 [Naegleria gruberi]
		gene 6814	hypothetical protein NAEGRDRAFT_81123 [Naegleria gruberi]
		gene 7077	predicted protein [Naegleria gruberi]
		gene 7711	hypothetical protein [Naegleria fowleri]
		gene 11076	protein kinase [Naegleria gruberi]
		gene 11328	probable protein S-acyltransferase 7 [Sorghum bicolor]
		gene 11334	mitotic-spindle organizing protein [Tetrahymena thermophila SB210]
		gene 11752	predicted protein [Naegleria gruberi]
		gene 11888	hypothetical protein NAEGRDRAFT_78581 [Naegleria gruberi]
		gene 13587	predicted protein [Naegleria gruberi]
		gene 14154	leucine rich repeat family protein [Naegleria gruberi]
		gene 14314	fungal Zn(2)-Cys(6) binuclear cluster domain containing protein [Acanthamoeba castellanii str. Neff]
		gene 14558	hypothetical protein [Marinicella sp. F2]
		gene 1541	hypothetical protein NAEGRDRAFT_81001 [Naegleria gruberi]
		gene 16067	histone H3 variant [Naegleria gruberi]
		gene 17705	predicted protein [Naegleria gruberi]
		gene 18291	hypothetical protein NAEGRDRAFT_79116 [Naegleria gruberi]
		gene 2294	predicted protein [Naegleria gruberi]
		gene 2649	predicted protein [Naegleria gruberi]
		gene 280	hypothetical protein NAEGRDRAFT_80596 [Naegleria gruberi]
		gene 3159	cyclin-dependent kinase regulatory subunit-like protein [Naegleria gruberi]
		gene 3530	retinoblastoma protein [Naegleria gruberi]
		gene 3993	predicted protein [Naegleria gruberi]
		gene 4843	hypothetical protein [Clostridioides difficile]
		gene 5987	DUF541 domain-containing protein [Calothrix rhizosoleniae]
		gene 6007	predicted protein [Naegleria gruberi]
		gene 6103	autophagy 9 [Naegleria gruberi]
		gene 671	predicted protein [Naegleria gruberi]
		gene 7006	hypothetical protein NAEGRDRAFT_80607 [Naegleria gruberi]
		gene 7111	hypothetical protein NAEGRDRAFT_78534 [Naegleria gruberi]
		gene 7260	TPR repeat domain-containing protein [Naegleria gruberi]
		gene 7497	predicted protein [Naegleria gruberi]
		gene 7640	predicted protein [Naegleria gruberi]
		gene 8474	arginine methyltransferase [Naegleria gruberi]
		gene 8628	predicted protein [Naegleria gruberi]
		gene 9921	hypothetical protein NAEGRDRAFT_61798 [Naegleria gruberi]
		gene 1171	predicted protein [Naegleria gruberi]
		gene 12142	hypothetical protein NAEGRDRAFT_78707 [Naegleria gruberi]
		gene 1229	predicted protein [Naegleria gruberi]
		gene 12306	predicted protein [Naegleria gruberi]
		gene 12778	predicted protein [Naegleria gruberi]
		gene 12885	predicted protein [Naegleria gruberi]
		gene 12957	hypothetical protein NAEGRDRAFT_70222 [Naegleria gruberi]
		gene 13009	predicted protein [Naegleria gruberi]
		gene 13157	predicted protein [Naegleria gruberi]
		gene 1344	predicted protein [Naegleria gruberi]
		gene 13784	predicted protein [Naegleria gruberi]
		gene 14840	predicted protein [Naegleria gruberi]
		gene 15018	UDP-N-acetylglucosamine 2-epimerase [Capsaspora owczarzaki ATCC 30864]
		gene 1546	hypothetical protein NAEGRDRAFT_79492 [Naegleria gruberi]
		gene 15763	predicted protein [Naegleria gruberi]
		gene 15825	predicted protein [Naegleria gruberi]
		gene 17086	rab family small GTPase [Naegleria gruberi]
		gene 17358	predicted protein [Naegleria gruberi]
		gene 17996	predicted protein [Naegleria gruberi]
		gene 1877	predicted protein [Naegleria gruberi]
		gene 2005	predicted protein [Naegleria gruberi]
		gene 2641	hypothetical protein [Beggiatoa leptomitiformis]
		gene 272	predicted protein [Naegleria gruberi]
		gene 3151	predicted protein [Naegleria gruberi]
		gene 3271	predicted protein [Naegleria gruberi]
		gene 3636	predicted protein [Naegleria gruberi]
		gene 3988	CBS-domain-containing protein [Naegleria gruberi]
		gene 4254	predicted protein [Naegleria gruberi]
		gene 4397	hypothetical protein NAEGRDRAFT_59725 [Naegleria gruberi]
		gene 512	predicted protein [Naegleria gruberi]
		gene 5177	predicted protein [Naegleria gruberi]
		gene 5405	homoacontiase [Naegleria gruberi]
		gene 5665	hypothetical protein SAMD00019534_038910 [Acytostelium subglobosum LB1]
		gene 7013	Hypothetical protein NAEGRDRAFT_73878 [Naegleria gruberi]
		gene 7877	hypothetical protein [Trichomonas vaginalis G3]
		gene 8658	predicted protein [Naegleria gruberi]
		gene 9195	predicted protein [Naegleria gruberi]
		gene 9422	hypothetical protein SDRG_11522 [Saprolegnia diclina VS20]
		gene 95	hypothetical protein NAEGRDRAFT_78628 [Naegleria gruberi]
		gene 9532	hypothetical protein CSA56_18500 [candidate division KSB3 bacterium]
		gene 10393	predicted protein [Naegleria gruberi]
		gene 10762	predicted protein [Naegleria gruberi]
		gene 1128	predicted protein [Naegleria gruberi]
		gene 11856	predicted protein [Naegleria gruberi]
		gene 12091	hypothetical protein SAMD00019534_079430 [Acytostelium subglobosum LB1]
		gene 12613	proteasome subunit alpha type 5 [Naegleria gruberi]
		gene 13332	PREDICTED: ribonuclease P protein subunit p21 [Ciona intestinalis]
		gene 14758	hypothetical protein NAEGRDRAFT_81396 [Naegleria gruberi]
		gene 15292	hypothetical protein NAEGRDRAFT_82719 [Naegleria gruberi]
		gene 15358	predicted protein [Naegleria gruberi]
		gene 15372	predicted protein [Micromonas commoda]
		gene 15743	predicted protein [Naegleria gruberi]
		gene 16856	predicted protein [Naegleria gruberi]
		gene 18163	predicted protein [Naegleria gruberi]
		gene 18296	predicted protein [Naegleria gruberi]
		gene 2623	DUF773 domain-containing protein [Naegleria gruberi]
		gene 2640	argonaute [Naegleria gruberi]
		gene 2894	hypothetical protein NAEGRDRAFT_78672 [Naegleria gruberi]
		gene 3600	hypothetical protein NAEGRDRAFT_68635 [Naegleria gruberi]
		gene 3777	predicted protein [Naegleria gruberi]
		gene 3995	predicted protein [Naegleria gruberi]
		gene 4043	unnamed protein product [Albugo candida]
		gene 4174	predicted protein [Naegleria gruberi]
		gene 5084	predicted protein [Naegleria gruberi]
		gene 6188	hypothetical protein [Clostridioides difficile]
		gene 7658	predicted protein [Naegleria gruberi]
		gene 8442	PREDICTED: probable LRR receptor-like serine/threonine-protein kinase At1g34110 [Citrus sinensis]
		gene 9164	predicted protein [Naegleria gruberi]
		gene 9365	predicted protein [Naegleria gruberi]
		gene 9975	hypothetical protein NAEGRDRAFT_79530 [Naegleria gruberi]
		gene 10375	fumarate reductase [Naegleria gruberi]
		gene 10481	predicted protein [Naegleria gruberi]
		gene 11304	apoptosis inhibitory 5 family protein [Naegleria gruberi]
		gene 12523	PREDICTED: L-threonine dehydratase catabolic TdcB-like [Lingula anatina]
		gene 12889	predicted protein [Naegleria gruberi]
		gene 13142	hypothetical protein AK812_SmicGene27041 [Symbiodinium microadriaticum]
		gene 13456	predicted protein [Naegleria gruberi]
		gene 13635	poly(ADP-ribose) polymerase [Naegleria gruberi]
		gene 13906	predicted protein [Naegleria gruberi]
		gene 14493	predicted protein [Naegleria gruberi]
		gene 1480	3-ketoacyl-CoA thiolase [Naegleria gruberi]
		gene 14867	predicted protein [Naegleria gruberi]
		gene 14921	N-acetyltransferase [Naegleria gruberi]
		gene 15066	predicted protein [Naegleria gruberi]
		gene 15118	P21-ARC [Naegleria gruberi]
		gene 15132	hypothetical protein NAEGRDRAFT_80806 [Naegleria gruberi]
		gene 15704	predicted protein [Naegleria gruberi]
		gene 16293	N-acetylglucosaminylaminotransferase [Naegleria gruberi]
		gene 17860	Guanylate-binding protein, N-terminal domain containing protein (macronuclear) [Oxytricha trifallax]
		gene 2021	hypothetical protein RHOBADRAFT_47861 [Rhodotorula graminis WP1]
		gene 2610	PREDICTED: serine/threonine-protein kinase Nek8 [Zeugodacus cucurbitae]
		gene 2665	Hypothetical protein NAEGRDRAFT_82183 [Naegleria gruberi]
		gene 2725	predicted protein [Naegleria gruberi]
		gene 2851	predicted protein [Naegleria gruberi]
		gene 3017	PREDICTED: tankyrase [Stomoxys calcitrans]
		gene 3338	regulator of chromosome condensation (RCC1) repeat family protein [Clostridioides difficile]
		gene 4077	predicted protein [Naegleria gruberi]
		gene 421	predicted protein [Naegleria gruberi]
		gene 5172	PREDICTED: adenosine 3'-phospho 5'-phosphosulfate transporter 2-like [Lingula anatina]
		gene 5851	predicted protein [Naegleria gruberi]
		gene 5898	predicted protein [Naegleria gruberi]
		gene 7254	hypothetical protein NAEGRDRAFT_57974 [Naegleria gruberi]
		gene 7931	hypothetical protein NAEGRDRAFT_68950 [Naegleria gruberi]
		gene 8001	predicted protein [Naegleria gruberi]
		gene 8434	predicted protein [Naegleria gruberi]
		gene 8682	predicted protein [Naegleria gruberi]
		gene 10106	hypothetical protein [Absidia glauca]
		gene 10970	hypothetical protein APR62_07525 [Smithella sp. SDB]
		gene 11112	rab family small GTPase [Naegleria gruberi]
		gene 11186	predicted protein [Nematostella vectensis]
		gene 1244	predicted protein [Naegleria gruberi]
		gene 13281	hypothetical protein NAEGRDRAFT_81035 [Naegleria gruberi]
		gene 15609	histone deacetylase [Naegleria gruberi]
		gene 17069	predicted protein [Naegleria gruberi]
		gene 17361	ubiquitin specific protease-like protein [Naegleria gruberi]
		gene 17925	3-isopropylmalate dehydratase [Naegleria gruberi]
		gene 18245	putative protein serine/threonine kinase [Tieghemostelium lacteum]
		gene 2626	thioredoxin domain-containing protein [Naegleria gruberi]
		gene 3529	kinesin [Naegleria gruberi]
		gene 4661	Fe-S cluster biogenesis scaffold protein [Naegleria gruberi]
		gene 4683	predicted protein [Naegleria gruberi]
		gene 5643	predicted protein [Naegleria gruberi]
		gene 5940	DUF296 domain-containing protein [Spirosoma aerolatum]
		gene 752	jun kinase activation domain binding protein [Naegleria gruberi]
		gene 7948	predicted protein [Naegleria gruberi]
		gene 9578	vacuolar protein sorting 39 [Naegleria gruberi]
		gene 9727	predicted protein [Naegleria gruberi]
		gene 1026	predicted protein [Naegleria gruberi]
		gene 1086	predicted protein [Naegleria gruberi]
		gene 10892	PREDICTED: Bardet-Biedl syndrome 5 protein homolog isoform X4 [Scleropages formosus]
		gene 11454	Hypothetical protein NAEGRDRAFT_73878 [Naegleria gruberi]
		gene 11956	ankyrin [Piromyces finnis]
		gene 12033	predicted protein [Naegleria gruberi]
		gene 12307	predicted protein [Naegleria gruberi]
		gene 12335	hypothetical protein THRCLA_03599 [Thraustotheca clavata]
		gene 1237	beta-ketoacyl synthase [Naegleria gruberi]
		gene 13741	translational activator family protein [Naegleria gruberi]
		gene 13880	predicted protein [Naegleria gruberi]
		gene 14920	hypothetical protein NAEGRDRAFT_78869 [Naegleria gruberi]
		gene 14979	predicted protein [Naegleria gruberi]
		gene 1510	PREDICTED: ras-related C3 botulinum toxin substrate 1-like [Nothobranchius furzeri]
		gene 15731	predicted protein [Naegleria gruberi]
		gene 15742	predicted protein [Naegleria gruberi]
		gene 16890	predicted protein [Naegleria gruberi]
		gene 17283	hypothetical protein AMSG_01120 [Thecamonas trahens ATCC 50062]
		gene 1744	predicted protein [Naegleria gruberi]
		gene 3158	predicted protein [Naegleria gruberi]
		gene 4113	hypothetical protein [Clostridioides difficile]
		gene 4378	Hypothetical protein NAEGRDRAFT_56935 [Naegleria gruberi]
		gene 5360	predicted protein [Naegleria gruberi]
		gene 5840	myb, DNA-binding protein [Naegleria gruberi]
		gene 6739	hypothetical protein SAMD00019534_065170 [Acytostelium subglobosum LB1]
		gene 733	predicted protein [Naegleria gruberi]
		gene 9584	predicted protein [Naegleria gruberi]
		gene 10682	Cell cycle control protein [Clostridioides difficile]
		gene 1130	predicted protein [Naegleria gruberi]
		gene 11345	ARF/SAR family small GTPase [Naegleria gruberi]
		gene 11419	hypothetical protein NAEGRDRAFT_56696 [Naegleria gruberi]
		gene 11546	predicted protein [Naegleria gruberi]
		gene 11740	predicted protein [Naegleria gruberi]
		gene 11764	ATP binding domain family protein [Naegleria gruberi]
		gene 11906	predicted protein [Naegleria gruberi]
		gene 12686	rhoGEF domain-containing protein [Naegleria gruberi]
		gene 13573	predicted protein [Naegleria gruberi]
		gene 14821	predicted protein [Naegleria gruberi]
		gene 15412	predicted protein [Naegleria gruberi]
		gene 15610	predicted protein [Naegleria gruberi]
		gene 15786	predicted protein [Naegleria gruberi]
		gene 16158	hypothetical protein NAEGRDRAFT_81199 [Naegleria gruberi]
		gene 16632	predicted protein [Naegleria gruberi]
		gene 17615	predicted protein [Naegleria gruberi]
		gene 17742	predicted protein [Naegleria gruberi]
		gene 18069	abc transporter G family protein [Naegleria gruberi]
		gene 1858	E3 ubiquitin protein ligase UPL1 [Naegleria gruberi]
		gene 2595	SET domain-containing protein [Naegleria gruberi]
		gene 3039	predicted protein [Naegleria gruberi]
		gene 3551	PREDICTED: LRR receptor-like serine/threonine-protein kinase FLS2 isoform X1 [Citrus sinensis]
		gene 3706	predicted protein [Naegleria gruberi]
		gene 3712	serine carboxypeptidase [Naegleria gruberi]
		gene 3837	meiotic recombinase Dmc1, putative [Acanthamoeba castellanii str. Neff]
		gene 3905	pyrroline-5-carboxylate reductase [Methanosarcinales archaeon ex4484_138]
		gene 4868	predicted protein [Naegleria gruberi]
		gene 5687	predicted protein [Naegleria gruberi]
		gene 6127	predicted protein [Naegleria gruberi]
		gene 7169	long-chain-fatty-acid--CoA ligase [Naegleria gruberi]
		gene 7455	predicted protein [Naegleria gruberi]
		gene 7551	predicted protein [Naegleria gruberi]
		gene 785	predicted protein [Naegleria gruberi]
		gene 7963	predicted protein [Naegleria gruberi]
		gene 8716	mitochondrial processing peptidase beta subunit [Naegleria gruberi]
		gene 9421	predicted protein [Naegleria gruberi]
		gene 10966	predicted protein [Naegleria gruberi]
		gene 11110	putative GTP-binding protein EngB [Ananas comosus]
		gene 11434	predicted protein [Naegleria gruberi]
		gene 11686	leucine-rich repeat protein, putative [Bodo saltans]
		gene 12783	hypothetical protein AMSG_07161 [Thecamonas trahens ATCC 50062]
		gene 13390	predicted protein [Naegleria gruberi]
		gene 1345	predicted protein [Naegleria gruberi]
		gene 13497	predicted protein [Naegleria gruberi]
		gene 13987	predicted protein [Naegleria gruberi]
		gene 14181	hypothetical protein [Clostridioides difficile]
		gene 14210	probable palmitoyltransferase ZDHHC20 isoform X2 [Astyanax mexicanus]
		gene 14750	hypothetical protein GPECTOR_13g826 [Gonium pectorale]
		gene 14791	hypothetical protein NAEGRDRAFT_82008 [Naegleria gruberi]
		gene 1535	predicted protein [Naegleria gruberi]
		gene 16695	predicted protein [Naegleria gruberi]
		gene 1721	aminotransferase, class I/II superfamily protein [Acanthamoeba castellanii str. Neff]
		gene 18213	PREDICTED: structural maintenance of chromosomes protein 2-1-like [Vigna angularis]
		gene 18222	hypothetical protein NAEGRDRAFT_81361 [Naegleria gruberi]
		gene 18381	polyubiquitin [Naegleria gruberi]
		gene 2046	catalase [Naegleria gruberi]
		gene 25	predicted protein [Naegleria gruberi]
		gene 2657	predicted protein [Naegleria gruberi]
		gene 2928	predicted protein [Naegleria gruberi]
		gene 3244	predicted protein [Naegleria gruberi]
		gene 3400	TPR-containing protein [Naegleria gruberi]
		gene 3556	hypothetical protein NAEGRDRAFT_80246 [Naegleria gruberi]
		gene 4791	hypothetical protein NAEGRDRAFT_80615 [Naegleria gruberi]
		gene 4811	S-adenosylmethionine-dependent methyltransferase [Naegleria gruberi]
		gene 5718	predicted protein [Naegleria gruberi]
		gene 6675	predicted protein [Naegleria gruberi]
		gene 6824	hypothetical protein GUITHDRAFT_103373 [Guillardia theta CCMP2712]
		gene 6955	predicted protein [Naegleria gruberi]
		gene 7105	predicted protein [Naegleria gruberi]
		gene 8353	predicted protein [Naegleria gruberi]
		gene 9176	hypothetical protein NAEGRDRAFT_82738 [Naegleria gruberi]
		gene 9427	predicted protein [Naegleria gruberi]
		gene 1032	predicted protein [Naegleria gruberi]
		gene 10556	predicted protein [Naegleria gruberi]
		gene 10871	KIAA1160 protein-like protein [Naegleria gruberi]
		gene 11339	predicted protein [Naegleria gruberi]
		gene 11354	predicted protein [Physcomitrella patens]
		gene 11895	predicted protein [Naegleria gruberi]
		gene 12670	predicted protein [Naegleria gruberi]
		gene 13290	importin beta [Naegleria gruberi]
		gene 13514	predicted protein [Naegleria gruberi]
		gene 13711	predicted protein [Naegleria gruberi]
		gene 13950	predicted protein [Naegleria gruberi]
		gene 13977	G-protein alpha subunit [Naegleria gruberi]
		gene 14112	hypothetical protein NAEGRDRAFT_62977 [Naegleria gruberi]
		gene 14579	predicted protein [Naegleria gruberi]
		gene 15090	map kinase [Naegleria gruberi]
		gene 15191	villin [Naegleria gruberi]
		gene 1534	predicted protein [Naegleria gruberi]
		gene 15500	ubiquitin protein ligase [Naegleria gruberi]
		gene 15949	predicted protein [Naegleria gruberi]
		gene 16848	predicted protein [Naegleria gruberi]
[truncated: 4,181 more rows]

## Sheet: proteins matched against nr 
proteins matched against nr database
		gene number	Function
		gene 14503	predicted protein [Naegleria gruberi]
		gene 7491	predicted protein [Naegleria gruberi]
		gene 15835	clathrin heavy chain [Naegleria gruberi]
		gene 646	predicted protein [Naegleria gruberi]
		gene 10375	fumarate reductase [Naegleria gruberi]
		gene 2949	mitochondrial F-1-ATPase subunit [Naegleria gruberi]
		gene 10617	predicted protein [Naegleria gruberi]
		gene 11270	predicted protein [Naegleria gruberi]
		gene 6830	nucleoporin 210 [Naegleria gruberi]
		gene 10004	hypothetical protein NAEGRDRAFT_56405 [Naegleria gruberi]
		gene 17901	predicted protein [Naegleria gruberi]
		gene 5192	predicted protein [Naegleria gruberi]
		gene 11821	HSP70 family protein [Naegleria gruberi]
		gene 5985	alpha-actinin [Naegleria gruberi]
		gene 5705	aldehyde dehydrogenase 2 family [Naegleria gruberi]
		gene 1346	aconitase [Naegleria gruberi]
		gene 2046	catalase [Naegleria gruberi]
		gene 5658	alanine dehydrogenase [Naegleria gruberi]
		gene 13748	translation elongation factor 2 [Naegleria gruberi]
		gene 9984	methylmalonate-semialdehyde dehydrogenase [Naegleria gruberi]
		gene 5225	myosin [Naegleria gruberi]
		gene 1201	mitochondrial chaperonin cpn60 [Naegleria gruberi]
		gene 4986	predicted protein [Naegleria gruberi]
		gene 6492	disulfide isomerase family protein [Naegleria gruberi]
		gene 1926	penicillin amidase [Naegleria gruberi]
		gene 15864	predicted protein [Naegleria gruberi]
		gene 228	2-oxoglutarate dehydrogenase [Naegleria gruberi]
		gene 12264	predicted protein [Naegleria gruberi]
		gene 3876	predicted protein [Naegleria gruberi]
		gene 2639	dihydrolipoyl dehydrogenase [Naegleria gruberi]
		gene 4542	leucine aminopeptidase [Naegleria gruberi]
		gene 16271	hypothetical protein NAEGRDRAFT_83309 [Naegleria gruberi]
		gene 525	succinate dehydrogenase [Naegleria gruberi]
		gene 3992	predicted protein [Naegleria gruberi]
		gene 13370	electron transfer flavoprotein-ubiquinone oxidoreductase [Naegleria gruberi]
		gene 3344	predicted protein [Naegleria gruberi]
		gene 11005	enolase [Naegleria gruberi]
		gene 6611	Putative Acetyl-CoA hydrolase [Lichtheimia ramosa]
		gene 8716	mitochondrial processing peptidase beta subunit [Naegleria gruberi]
		gene 1173	predicted protein [Naegleria gruberi]
		gene 9245	predicted protein [Naegleria gruberi]
		gene 4869	predicted protein [Naegleria gruberi]
		gene 15376	predicted protein [Naegleria gruberi]
		gene 5327	predicted protein [Naegleria gruberi]
		gene 13502	predicted protein [Naegleria gruberi]
		gene 13504	SNc domain-containing protein [Naegleria gruberi]
		gene 7499	predicted protein [Naegleria gruberi]
		gene 1190	acyl CoA synthetase [Naegleria gruberi]
		gene 13946	hypothetical protein NAEGRDRAFT_78118 [Naegleria gruberi]
		gene 5163	actin, partial [Naegleria fowleri]
		gene 3169	hypothetical protein [Mucilaginibacter mallensis]
		gene 7632	predicted protein [Naegleria gruberi]
		gene 14297	predicted protein [Naegleria gruberi]
		gene 13516	PREDICTED: uncharacterized protein LOC105058101 [Elaeis guineensis]
		gene 16917	coronin [Naegleria gruberi]
		gene 4884	predicted protein [Naegleria gruberi]
		gene 16512	predicted protein [Naegleria gruberi]
		gene 17115	polyADP-ribosyltransferase [Polysphondylium pallidum PN500]
		gene 4061	Chain A, Crystal Structure Of S-adenosyl-l-homocysteine Hydrolase From Naegleria Fowleri With Bound Nad And Adenosine
		gene 8503	ATP synthase F1 subunit alpha [Naegleria gruberi]
		gene 17288	predicted protein [Naegleria gruberi]
		gene 3241	aldehyde dehydrogenase [Naegleria gruberi]
		gene 12792	predicted protein [Naegleria gruberi]
		gene 1151	predicted protein [Naegleria gruberi]
		gene 2294	predicted protein [Naegleria gruberi]
		gene 8014	hypothetical protein NAEGRDRAFT_77359 [Naegleria gruberi]
		gene 4580	predicted protein [Naegleria gruberi]
		gene 8200	ras GTPase-activating-like protein IQGAP3 [Naegleria gruberi]
		gene 17886	predicted protein [Naegleria gruberi]
		gene 862	acyl-coenzyme A oxidase [Naegleria gruberi]
		gene 5465	hypothetical protein NAEGRDRAFT_80844 [Naegleria gruberi]
		gene 2129	TNF receptor-associated protein [Naegleria gruberi]
		gene 17746	predicted protein [Naegleria gruberi]
		gene 5239	phosphoenolpyruvate carboxykinase [Naegleria gruberi]
		gene 2606	Glu/Leu/Phe/Val dehydrogenase [Naegleria gruberi]
		gene 16110	predicted protein [Naegleria gruberi]
		gene 9440	alcohol dehydrogenase, partial [Naegleria gruberi]
		gene 2422	predicted protein [Naegleria gruberi]
		gene 14991	adapter-related protein complex 1 beta 1 subunit [Naegleria gruberi]
		gene 2168	predicted protein [Naegleria gruberi]
		gene 16938	predicted protein [Naegleria gruberi]
		gene 3182	predicted protein [Naegleria gruberi]
		gene 15452	predicted protein [Naegleria gruberi]
		gene 5973	predicted protein [Naegleria gruberi]
		gene 6047	hypothetical protein NAEGRDRAFT_78904 [Naegleria gruberi]
		gene 7888	predicted protein [Naegleria gruberi]
		gene 9173	hypothetical protein NAEGRDRAFT_75708 [Naegleria gruberi]
		gene 4653	heat shock protein 70 [Naegleria gruberi]
		gene 2433	predicted protein [Naegleria gruberi]
		gene 13741	translational activator family protein [Naegleria gruberi]
		gene 2062	predicted protein [Naegleria gruberi]
		gene 6866	mitochondrial trans-2-enoyl-CoA reductase [Naegleria gruberi]
		gene 13550	mitochondrial substrate carrier family protein ancA [Allomyces macrogynus ATCC 38327]
		gene 15222	predicted protein [Naegleria gruberi]
		gene 11220	predicted protein [Naegleria gruberi]
		gene 5221	malate dehydrogenase [Naegleria gruberi]
		gene 14959	predicted protein [Naegleria gruberi]
		gene 12263	UDP-glucose-glycoprotein glucosyltransferase [Naegleria gruberi]
		gene 1740	predicted protein [Naegleria gruberi]
		gene 9129	aconitase [Naegleria gruberi]
		gene 18061	isovaleryl-CoA dehydrogenase [Naegleria gruberi]
		gene 5320	glutamine amidotransferase domain-containing protein [Naegleria gruberi]
		gene 9869	heat shock protein 101 [Naegleria gruberi]
		gene 13909	peroxisomal acyl-CoA oxidase-like protein [Naegleria gruberi]
		gene 6025	hypothetical protein NAEGRDRAFT_78952 [Naegleria gruberi]
		gene 9500	nucleolar protein 5A [Naegleria gruberi]
		gene 8922	lon protease [Naegleria gruberi]
		gene 9760	predicted protein [Naegleria gruberi]
		gene 12395	predicted protein [Naegleria gruberi]
		gene 4025	predicted protein [Naegleria gruberi]
		gene 6653	actin bundling protein [Naegleria gruberi]
		gene 794	fumarylacetoacetate hydrolase [Naegleria gruberi]
		gene 2150	membrane protein [Naegleria fowleri]
		gene 1828	Chain A, Crystal structure of cytoplasmic Serine-tRNA ligase from Naegleria fowleri in complex with AMP
		gene 18063	hypothetical protein LOTGIDRAFT_104485 [Lottia gigantea]
		gene 5599	dolichyl-diphosphooligosaccharide protein glycosyltransferase [Naegleria gruberi]
		gene 13330	3-methylcrotonoyl-CoA carboxylase beta subunit [Naegleria gruberi]
		gene 11468	calponin homology domain protein [Naegleria gruberi]
		gene 13818	citrate synthase family member [Naegleria gruberi]
		gene 5830	Ubiquitinconjugating enzyme subfamily protein [Acanthamoeba castellanii str. Neff]
		gene 17607	predicted protein [Naegleria gruberi]
		gene 7612	predicted protein [Naegleria gruberi]
		gene 14955	predicted protein [Naegleria gruberi]
		gene 9493	PREDICTED: stress-induced-phosphoprotein 1 [Gekko japonicus]
		gene 5723	isocitrate dehydrogenase (NADP(+)) [Bdellovibrio sp. CG22_combo_CG10-13_8_21_14_all_39_27]
		gene 4386	RNA helicase family protein [Klebsormidium nitens]
		gene 291	hypothetical protein NAEGRDRAFT_77250 [Naegleria gruberi]
		gene 11629	hypothetical protein NAEGRDRAFT_78810 [Naegleria gruberi]
		gene 4137	succinyl-CoA synthetase alpha subunit [Naegleria gruberi]
		gene 5079	predicted protein [Naegleria gruberi]
		gene 16696	transketolase [Naegleria gruberi]
		gene 7780	pyruvate dehydrogenase [Naegleria gruberi]
		gene 9567	predicted protein [Naegleria gruberi]
		gene 4918	predicted protein [Naegleria gruberi]
		gene 13181	heat shock protein 90 [Naegleria gruberi]
		gene 3349	dipeptidyl aminopeptidase [Naegleria gruberi]
		gene 17893	predicted protein [Naegleria gruberi]
		gene 89	hypothetical protein NAEGRDRAFT_53581 [Naegleria gruberi]
		gene 3578	predicted protein [Naegleria gruberi]
		gene 14049	trifunctional enzyme alpha subunit, mitochondrial precursor-like protein [Trypanosoma theileri]
		gene 1782	chaperone-t-complex eta subunit [Naegleria gruberi]
		gene 14809	predicted protein [Naegleria gruberi]
		gene 4072	glyceraldehyde-3-phosphate dehydrogenase [Naegleria gruberi]
		gene 7966	2-amino-3-ketobutyrate CoA ligase [Naegleria gruberi]
		gene 2792	oxoglutarate dehydrogenase [Naegleria gruberi]
		gene 15908	predicted protein [Naegleria gruberi]
		gene 3403	branched-chain amino acid aminotransferase family protein [Naegleria gruberi]
		gene 10736	predicted protein [Naegleria gruberi]
		gene 6332	predicted protein [Naegleria gruberi]
		gene 2384	mitochondrial citrate synthetase [Naegleria gruberi]
		gene 12328	ribophorin I [Naegleria gruberi]
		gene 3741	predicted protein [Naegleria gruberi]
		gene 8742	predicted protein [Naegleria gruberi]
		gene 10065	cystathionine beta synthase [Naegleria gruberi]
		gene 4047	CCT chaperonin gamma subunit [Naegleria gruberi]
		gene 9314	predicted protein [Naegleria gruberi]
		gene 1735	mitochondrial elongation factor Tu [Naegleria gruberi]
		gene 15597	predicted protein [Naegleria gruberi]
		gene 1040	dolichyl-diphosphooligosaccharide-protein glycosyltransferase [Naegleria gruberi]
		gene 611	predicted protein [Naegleria gruberi]
		gene 16304	predicted protein [Naegleria gruberi]
		gene 1189	myosin [Naegleria gruberi]
		gene 7439	predicted protein [Naegleria gruberi]
		gene 13184	aspartate aminotransferase [Naegleria gruberi]
		gene 12336	membrane protein [Naegleria fowleri]
		gene 12868	predicted protein [Naegleria gruberi]
		gene 8415	aspartate aminotransferase [Naegleria gruberi]
		gene 17684	predicted protein [Naegleria gruberi]
		gene 7673	4-aminobutyrate aminotransferase [Naegleria gruberi]
		gene 4242	hypothetical protein NAEGRDRAFT_56405 [Naegleria gruberi]
		gene 14205	predicted protein [Naegleria gruberi]
		gene 2874	pyrophosphate-dependent phosphofructo-1-kinase [Naegleria gruberi]
		gene 16219	nucleoporin 155 [Naegleria gruberi]
		gene 7606	copine-8 [Naegleria gruberi]
		gene 9620	predicted protein [Naegleria gruberi]
		gene 18330	aminopeptidase [Naegleria gruberi]
		gene 8508	NADH dehydrogenase subunit 11 [Naegleria gruberi]
		gene 14220	predicted protein [Naegleria gruberi]
		gene 10370	predicted protein [Naegleria gruberi]
		gene 6133	predicted protein [Naegleria gruberi]
		gene 4073	predicted protein [Naegleria gruberi]
		gene 9009	glycoside hydrolase [Naegleria gruberi]
		gene 9427	predicted protein [Naegleria gruberi]
		gene 1357	importin beta subunit [Acanthamoeba castellanii str. Neff]
		gene 274	isocitrate dehydrogenase [Naegleria gruberi]
		gene 5416	pyruvate dehydrogenase E1 alpha subunit [Naegleria gruberi]
		gene 12525	aspartate aminotransferase [Naegleria gruberi]
		gene 17802	predicted protein [Naegleria gruberi]
		gene 12144	penicillin amidase family protein [Naegleria gruberi]
		gene 31	chaperonin subunit alpha, partial [Naegleria gruberi]
		gene 13541	succinate-CoA ligase (ADP-forming) [Naegleria gruberi]
		gene 10960	mitochondrial carrier protein [Naegleria gruberi]
		gene 15880	hypothetical protein BSL78_02941 [Apostichopus japonicus]
		gene 13554	glutamate dehydrogenase [Naegleria gruberi]
		gene 4797	ribosomal protein L3 [Naegleria gruberi]
		gene 92	fumarate hydratase class I [Naegleria gruberi]
		gene 14965	vacuolar proton translocating ATPase [Naegleria gruberi]
		gene 9470	alanine aminotransferase [Naegleria gruberi]
		gene 1102	aldehyde dehydrogenase [Naegleria gruberi]
		gene 10001	TPR repeat domain-containing protein [Naegleria gruberi]
		gene 17732	ATP-dependent protease [Naegleria gruberi]
		gene 17424	predicted protein [Naegleria gruberi]
		gene 5118	methyl-accepting chemotaxis protein [Naegleria gruberi]
		gene 17782	SEC24-related protein [Naegleria gruberi]
		gene 16358	ribosomal protein S5 [Naegleria gruberi]
		gene 1922	methylcrotonyl-CoA carboxylase [Naegleria gruberi]
		gene 2804	predicted protein [Naegleria gruberi]
		gene 839	dihydrolipoamide succinyltransferase [Naegleria gruberi]
		gene 16338	predicted protein [Naegleria gruberi]
		gene 17099	predicted protein [Naegleria gruberi]
		gene 5517	adenylate kinase [Naegleria gruberi]
		gene 1161	copine [Naegleria gruberi]
		gene 11406	fumarase class II [Naegleria gruberi]
		gene 3157	acyl-Coenzyme A dehydrogenase [Naegleria gruberi]
		gene 246	CoA hydratase/isomerase [Naegleria gruberi]
		gene 1076	predicted protein [Naegleria gruberi]
		gene 5812	predicted protein [Naegleria gruberi]
		gene 13143	predicted protein [Naegleria gruberi]
		gene 15722	myosin II heavy chain, partial [Naegleria fowleri]
		gene 1029	coatamer alpha subunit [Naegleria gruberi]
		gene 5674	predicted protein [Naegleria gruberi]
		gene 15259	hsp70 [Naegleria fowleri]
		gene 2181	coatomer subunit beta' isoform X1 [Rhincodon typus]
		gene 15338	predicted protein [Naegleria gruberi]
		gene 17738	hypothetical protein NAEGRDRAFT_36287 [Naegleria gruberi]
		gene 10019	hypothetical protein NAEGRDRAFT_78177 [Naegleria gruberi]
		gene 11448	adenylate cyclase-associated protein [Naegleria gruberi]
		gene 6728	stomatin-like protein [Naegleria gruberi]
		gene 16125	predicted protein [Naegleria gruberi]
		gene 9130	predicted protein [Naegleria gruberi]
		gene 14579	predicted protein [Naegleria gruberi]
		gene 10523	predicted protein [Naegleria gruberi]
		gene 18111	predicted protein [Naegleria gruberi]
		gene 14123	hypothetical protein NAEGRDRAFT_80728 [Naegleria gruberi]
		gene 13129	predicted protein [Naegleria gruberi]
		gene 188	methionyl aminopeptidase [Naegleria gruberi]
		gene 5710	hypothetical protein NAEGRDRAFT_78595 [Naegleria gruberi]
		gene 16848	predicted protein [Naegleria gruberi]
		gene 17929	predicted protein [Naegleria gruberi]
		gene 345	mitochondrial elongation factor EfG [Naegleria gruberi]
		gene 8458	dipeptidylpeptidase [Naegleria gruberi]
		gene 12751	predicted protein [Naegleria gruberi]
		gene 561	predicted protein [Naegleria gruberi]
		gene 16394	aminopeptidase N [Naegleria gruberi]
		gene 7328	actin suppressor [Naegleria gruberi]
		gene 8713	FG-GAP repeat protein [Naegleria gruberi]
		gene 3628	predicted protein [Naegleria gruberi]
		gene 8507	succinate:cytochrome c oxidoreductase subunit 2 [Naegleria gruberi]
		gene 2275	NADPH-cytochrome P450 oxidoreductase [Naegleria gruberi]
		gene 16687	ribosomal_S9 domain-containing protein [Naegleria gruberi]
		gene 3560	beta-tubulin [Naegleria gruberi]
		gene 4143	methylmalonyl-CoA mutase [Naegleria gruberi]
		gene 7944	pyruvate carboxylase [Naegleria gruberi]
		gene 11188	predicted protein [Naegleria gruberi]
		gene 9140	predicted protein [Naegleria gruberi]
		gene 7111	hypothetical protein NAEGRDRAFT_78534 [Naegleria gruberi]
		gene 3049	predicted protein [Naegleria gruberi]
		gene 4741	glucokinase [Naegleria gruberi]
		gene 7397	predicted protein [Naegleria gruberi]
		gene 13420	predicted protein [Naegleria gruberi]
		gene 12887	predicted protein [Naegleria gruberi]
		gene 3236	predicted protein [Naegleria gruberi]
		gene 3134	hypothetical protein NAEGRDRAFT_78043 [Naegleria gruberi]
		gene 16623	predicted protein [Naegleria gruberi]
		gene 7923	predicted protein [Naegleria gruberi]
		gene 10906	rasGTPase-activating protein [Naegleria gruberi]
		gene 12772	rasGTPase-activating protein [Naegleria gruberi]
		gene 3521	penicillin amidase domain-containing protein [Naegleria gruberi]
		gene 1195	threonyl-tRNA synthetase [Naegleria gruberi]
		gene 13589	26S proteasome non-ATPase regulatory subunit 2 [Mizuhopecten yessoensis]
		gene 2857	aminopeptidase [Naegleria gruberi]
		gene 242	phospholipase D family protein [Naegleria gruberi]
		gene 1856	P-type II calcium ATPase [Naegleria gruberi]
		gene 2461	hydroxymethyltransferase [Naegleria gruberi]
		gene 12850	chaperonin subunit delta [Naegleria gruberi]
		gene 15787	aspartyl-tRNA synthetase [Naegleria gruberi]
		gene 947	predicted protein [Naegleria gruberi]
		gene 11831	sap DNA-binding domain-containing protein [Naegleria gruberi]
		gene 1381	RecName: Full=Profilin
		gene 17092	aminomethyltransferase [Naegleria gruberi]
		gene 4792	predicted protein [Naegleria gruberi]
		gene 3571	RecName: Full=Profilin
		gene 4246	predicted protein [Naegleria gruberi]
		gene 1049	hypothetical protein NAEGRDRAFT_79251 [Naegleria gruberi]
		gene 11341	predicted protein [Naegleria gruberi]
		gene 18090	predicted protein [Naegleria gruberi]
		gene 13313	hypothetical protein NAEGRDRAFT_78490 [Naegleria gruberi]
		gene 14543	predicted protein [Naegleria gruberi]
		gene 2947	coenzyme A transferase family protein [Naegleria gruberi]
		gene 18105	ras family small GTPase [Naegleria gruberi]
		gene 16317	PCI domain-containing protein [Naegleria gruberi]
		gene 3191	predicted protein [Naegleria gruberi]
		gene 1452	cycloartenol synthetase [Naegleria gruberi]
		gene 16746	predicted protein [Naegleria gruberi]
		gene 2675	predicted protein [Naegleria gruberi]
		gene 4866	predicted protein [Naegleria gruberi]
		gene 3144	predicted protein [Naegleria gruberi]
		gene 1248	predicted protein [Naegleria gruberi]
		gene 16115	delta1pyrroline5carboxylate synthetase putative [Albugo laibachii Nc14]
		gene 11841	ZPR1 zinc finger protein [Naegleria gruberi]
		gene 10838	electron transferring flavoprotein beta-subunit [Naegleria gruberi]
		gene 13228	predicted protein [Naegleria gruberi]
		gene 4685	rab family small GTPase [Naegleria gruberi]
		gene 5957	60S ribosomal protein L9 [Naegleria gruberi]
		gene 13558	acyl-CoA dehydrogenase family member [Naegleria gruberi]
		gene 5654	predicted protein [Naegleria gruberi]
		gene 10280	hypothetical protein NAEGRDRAFT_80521 [Naegleria gruberi]
		gene 14348	transportin 1 isoform 2-like protein [Naegleria gruberi]
		gene 4511	succinyl-CoA synthetase beta sub-unit [Naegleria gruberi]
		gene 2959	26S proteasome regulatory subunit S1 [Naegleria gruberi]
		gene 14583	component of scar regulatory complex [Naegleria gruberi]
		gene 8920	tyrosine aminotransferase [Naegleria gruberi]
		gene 13231	sugar phosphate isomerase/epimerase [Oscillatoriales cyanobacterium JSC-12]
		gene 6038	sodium-translocating pyrophosphatase [Ardenticatena maritima]
		gene 16436	ras GTPase-activating-like protein IQGAP3 [Naegleria gruberi]
		gene 1802	predicted protein [Naegleria gruberi]
		gene 15020	WD-40 repeat-containing protein [Naegleria gruberi]
		gene 18420	predicted protein [Naegleria gruberi]
		gene 9971	eukaryotic translation initiation factor 3 subunit [Naegleria gruberi]
		gene 494	predicted protein [Naegleria gruberi]
		gene 1503	RecName: Full=Pyrophosphate--fructose 6-phosphate 1-phosphotransferase; AltName: Full=6-phosphofructokinase, pyrophosphate dependent; AltName: Full=PPi-dependent phosphofructokinase; Short=PPi-PFK; AltName: Full=Pyrophosphate-dependent 6-phosphofructose-1-kinase
		gene 17040	ubiquitin activating enzyme subunit APPBP1 [Naegleria gruberi]
		gene 4027	predicted protein [Naegleria gruberi]
		gene 8080	predicted protein [Naegleria gruberi]
		gene 3614	malate dehydrogenase [Naegleria gruberi]
		gene 7656	ribosomal protein S7 [Naegleria gruberi]
		gene 6885	predicted protein [Naegleria gruberi]
		gene 10990	predicted protein [Naegleria gruberi]
		gene 16136	membrane protein [Naegleria fowleri]
		gene 3871	gamma carbonic dehydratase [Naegleria gruberi]
		gene 9982	lysyl tRNA synthetase [Naegleria gruberi]
		gene 15877	predicted protein [Naegleria gruberi]
		gene 3660	pyruvate phosphate dikinase [Naegleria gruberi]
		gene 12167	predicted protein [Naegleria gruberi]
		gene 18282	predicted protein [Naegleria gruberi]
		gene 3670	rab family small GTPase [Naegleria gruberi]
		gene 17303	transcriptional repressor TUP1 [Naegleria gruberi]
		gene 2756	proteasome subunit [Naegleria gruberi]
		gene 13447	disulfide isomerase [Naegleria gruberi]
		gene 15052	leucine aminopeptidase [Naegleria gruberi]
		gene 9754	predicted protein [Naegleria gruberi]
		gene 7265	predicted protein [Naegleria gruberi]
		gene 7144	prohibitin [Naegleria gruberi]
		gene 11880	predicted protein [Naegleria gruberi]
		gene 3661	predicted protein [Naegleria gruberi]
		gene 2831	HSP-20 domain-containing protein [Naegleria gruberi]
		gene 1213	thioredoxin domain-containing protein [Naegleria gruberi]
		gene 3269	Glycyl-tRNA synthetase [Naegleria gruberi]
		gene 9447	chaperonin complex component, TCP-1 beta subunit [Naegleria gruberi]
		gene 3098	predicted protein [Naegleria gruberi]
		gene 3640	endomembrane protein 70 [Naegleria gruberi]
		gene 4032	predicted protein [Naegleria gruberi]
		gene 16813	predicted protein [Naegleria gruberi]
		gene 1283	predicted protein [Naegleria gruberi]
		gene 2070	predicted protein [Naegleria gruberi]
		gene 2671	predicted protein [Naegleria gruberi]
		gene 15799	Small GTPase - RAS protein [Kalmanozyma brasiliensis GHG001]
		gene 12314	amino acid abc transporter [Naegleria gruberi]
		gene 547	predicted protein [Naegleria gruberi]
		gene 6032	predicted protein [Naegleria gruberi]
		gene 10750	predicted protein [Naegleria gruberi]
		gene 3885	predicted protein [Naegleria gruberi]
		gene 13362	lectin [Naegleria gruberi]
		gene 16234	adenylate kinase [Naegleria gruberi]
		gene 18439	predicted protein [Naegleria gruberi]
		gene 9980	transaldolase [Bacteroidia bacterium 43-41]
		gene 4089	predicted protein [Naegleria gruberi]
		gene 11236	predicted protein [Naegleria gruberi]
		gene 2537	predicted protein [Naegleria gruberi]
		gene 2018	predicted protein [Naegleria gruberi]
		gene 1626	predicted protein [Naegleria gruberi]
		gene 3996	hypothetical protein NAEGRDRAFT_77971 [Naegleria gruberi]
		gene 3829	predicted protein [Naegleria gruberi]
		gene 5858	predicted protein [Naegleria gruberi]
		gene 15616	nucleoporin nup93 [Naegleria gruberi]
		gene 1348	myo-inositol 1-phosphate synthase [Naegleria gruberi]
		gene 250	obtusifoliol 14alpha-demethylase [Naegleria gruberi]
		gene 9349	predicted protein [Naegleria gruberi]
		gene 1976	predicted protein [Naegleria gruberi]
		gene 10479	tryptophan synthase subunit beta [Bacillus sp. LF1]
		gene 1443	programmed cell death 8 isoform 1-like protein [Naegleria gruberi]
		gene 15002	membrane protein [Naegleria fowleri]
		gene 6671	karyopherin beta [Naegleria gruberi]
		gene 9753	predicted protein [Naegleria gruberi]
		gene 13198	WD40 repeat domain-containing protein [Naegleria gruberi]
		gene 8820	methionyl-tRNA synthetase [Dictyostelium discoideum AX4]
		gene 3984	hypothetical protein NAEGRDRAFT_78874 [Naegleria gruberi]
		gene 4581	predicted protein [Naegleria gruberi]
		gene 13480	TIGR00266 family protein [Bacteroidetes bacterium HGW-Bacteroidetes-11]
		gene 10005	fructose-1,6-bisphosphatase, cytosolic [Sphaeroforma arctica JP610]
		gene 1222	ubiquitin specific hydrolase [Naegleria gruberi]
		gene 13803	adaptor-related protein complex 3 protein beta subunit [Naegleria gruberi]
		gene 12797	CBS and cyclic nucleotide-binding domain-containing protein [Naegleria gruberi]
		gene 4275	ubiquinol-cytochrome c reductase iron-sulfur subunit mitochondrial precursor [Naegleria gruberi]
		gene 751	DNA-directed RNA polymerase subunit A [Naegleria gruberi]
		gene 4130	histone H2B [Naegleria gruberi]
		gene 8236	AGAP006186-PE [Anopheles gambiae str. PEST]
		gene 12390	hypothetical protein NAEGRDRAFT_79328 [Naegleria gruberi]
		gene 6944	predicted protein [Naegleria gruberi]
		gene 17722	alpha-tubulin [Naegleria gruberi]
		gene 13082	predicted protein [Naegleria gruberi]
		gene 3592	predicted protein [Naegleria gruberi]
		gene 15248	nucleoporin Nup37-like [Acanthaster planci]
		gene 15629	40s ribosomal protein S3a [Naegleria gruberi]
		gene 11754	Acyl-CoA dehydrogenase [Naegleria gruberi]
		gene 12939	predicted protein [Naegleria gruberi]
		gene 12324	phosphoprotein phosphatase A [Naegleria gruberi]
		gene 12890	26S proteasome subunit RPN9b [Naegleria gruberi]
		gene 13290	importin beta [Naegleria gruberi]
		gene 3300	predicted protein [Naegleria gruberi]
		gene 14840	predicted protein [Naegleria gruberi]
		gene 1642	predicted protein [Naegleria gruberi]
		gene 15148	Sec23 protein [Naegleria gruberi]
		gene 8816	enoyl-CoA hydratase family member [Naegleria gruberi]
		gene 3582	TPR domain-containing protein [Naegleria gruberi]
		gene 5193	RhoGEF domain-containing protein [Naegleria gruberi]
		gene 8306	aaa ATPase family protein [Naegleria gruberi]
		gene 12603	predicted protein [Naegleria gruberi]
		gene 7353	predicted protein [Naegleria gruberi]
		gene 18400	predicted protein [Naegleria gruberi]
		gene 13208	predicted protein [Naegleria gruberi]
		gene 3831	lysyl-tRNA synthase [Naegleria gruberi]
		gene 5660	predicted protein [Naegleria gruberi]
		gene 2405	alpha-mannosidase [Naegleria gruberi]
		gene 2932	predicted protein [Naegleria gruberi]
		gene 10250	dynamin [Naegleria gruberi]
		gene 18139	predicted protein [Naegleria gruberi]
		gene 14033	predicted protein [Naegleria gruberi]
		gene 6112	acetyl-coenzyme A synthetase [Naegleria gruberi]
		gene 2956	vacuolar ATP synthase subunit B [Naegleria gruberi]
		gene 12613	proteasome subunit alpha type 5 [Naegleria gruberi]
		gene 8193	hypothetical protein NAEGRDRAFT_78885 [Naegleria gruberi]
		gene 17260	rab family small GTPase [Naegleria gruberi]
		gene 16324	alpha-tubulin [Naegleria gruberi]
		gene 15083	DNA polymerase I [Naegleria gruberi]
		gene 15157	patatin-like phospholipase family protein [Naegleria gruberi]
		gene 292	predicted protein [Naegleria gruberi]
		gene 4806	Valyl-tRNA synthetase [Naegleria gruberi]
		gene 10968	phosphoinositide-binding protein [Naegleria gruberi]
		gene 10144	glycoside hydrolase [Naegleria gruberi]
		gene 6711	predicted protein [Naegleria gruberi]
		gene 15214	predicted protein [Naegleria gruberi]
		gene 5643	predicted protein [Naegleria gruberi]
		gene 8515	NADH dehydrogenase subunit 4 [Naegleria gruberi]
		gene 13440	predicted protein [Naegleria gruberi]
		gene 6107	rab gdp dissociation inhibitor alpha [Naegleria gruberi]
		gene 8911	ran family small GTPase [Naegleria gruberi]
		gene 6108	aminotransferase [Naegleria gruberi]
		gene 9155	predicted protein [Naegleria gruberi]
		gene 3160	predicted protein [Naegleria gruberi]
		gene 10067	chromosome condensation regulator [Myxococcus fulvus]
		gene 15212	oxysterol-binding protein 1a [Naegleria gruberi]
		gene 15843	predicted protein [Naegleria gruberi]
		gene 1754	serine carboxypeptidase [Naegleria gruberi]
		gene 3274	adenylate kinase domain-containing protein [Naegleria gruberi]
		gene 13927	predicted protein [Naegleria gruberi]
		gene 12731	membrane protein [Naegleria fowleri]
		gene 2614	ubiquitin activating enzyme [Naegleria gruberi]
		gene 3243	predicted protein [Naegleria gruberi]
		gene 1416	pyruvate kinase [Naegleria gruberi]
		gene 13410	predicted protein [Naegleria gruberi]
		gene 8412	hypothetical protein NAEGRDRAFT_54819 [Naegleria gruberi]
		gene 2763	predicted protein [Naegleria gruberi]
		gene 12987	rab family small GTPase [Naegleria gruberi]
		gene 14839	ubiquitin hydrolase [Naegleria gruberi]
		gene 536	predicted protein [Naegleria gruberi]
		gene 502	predicted protein [Naegleria gruberi]
		gene 17451	predicted protein [Naegleria gruberi]
		gene 8725	fibronectin, type-like protein [Naegleria gruberi]
		gene 17987	predicted protein [Naegleria gruberi]
		gene 13548	prohibitin [Naegleria gruberi]
		gene 17643	hypothetical protein NAEGRDRAFT_83269 [Naegleria gruberi]
		gene 5345	predicted protein [Naegleria gruberi]
		gene 10513	predicted protein [Naegleria gruberi]
		gene 10768	20S proteosome alpha subunit [Naegleria gruberi]
		gene 16259	dihydrolipoamide branched chain transacylase E2 [Naegleria gruberi]
		gene 11550	predicted protein [Naegleria gruberi]
		gene 14059	rad23 protein [Naegleria gruberi]
		gene 3914	predicted protein [Naegleria gruberi]
		gene 10199	60S ribosomal protein L2 [Naegleria gruberi]
		gene 1466	predicted protein [Naegleria gruberi]
		gene 9774	predicted protein [Naegleria gruberi]
		gene 9527	predicted protein [Naegleria gruberi]
		gene 1687	CCR4-Not complex component [Naegleria gruberi]
		gene 15364	diaphanous-related formin [Naegleria gruberi]
		gene 1172	ribonuclease II family protein [Naegleria gruberi]
		gene 3685	eukaryotic translation initiation factor 3 [Naegleria gruberi]
		gene 8197	component of scar regulatory complex [Naegleria gruberi]
		gene 14827	predicted protein [Naegleria gruberi]
		gene 17356	predicted protein [Naegleria gruberi]
		gene 7496	ubiquinone/menaquinone biosynthesis methyltransferase [Naegleria gruberi]
		gene 10169	predicted protein [Naegleria gruberi]
		gene 11472	hypothetical protein NAEGRDRAFT_78106 [Naegleria gruberi]
		gene 8594	predicted protein [Naegleria gruberi]
		gene 8519	NADH dehydrogenase subunit 7 [Naegleria gruberi]
		gene 10726	formate-dihydrofolate ligase [Dictyostelium purpureum]
		gene 7502	predicted protein [Naegleria gruberi]
		gene 18490	prolyl oligopeptidase family protein [Naegleria gruberi]
		gene 4553	predicted protein [Naegleria gruberi]
		gene 12793	predicted protein [Naegleria gruberi]
		gene 13378	PREDICTED: pentatricopeptide repeat-containing protein At5g39710 [Elaeis guineensis]
		gene 10743	ARF/SAR family small GTPase [Naegleria gruberi]
		gene 11345	ARF/SAR family small GTPase [Naegleria gruberi]
		gene 6263	predicted protein [Naegleria gruberi]
		gene 14811	predicted protein [Naegleria gruberi]
		gene 2287	cathepsin B-like protein [Naegleria fowleri]
		gene 17527	fragmin60 [Naegleria gruberi]
		gene 5386	predicted protein [Naegleria gruberi]
		gene 17513	hypothetical protein NAEGRDRAFT_54819 [Naegleria gruberi]
		gene 4318	predicted protein [Naegleria gruberi]
		gene 752	jun kinase activation domain binding protein [Naegleria gruberi]
		gene 8998	hypothetical protein NAEGRDRAFT_81173 [Naegleria gruberi]
		gene 2023	hypothetical protein BGV40_10535 [Methanosarcina sp. Ant1]
		gene 10805	E3 ubiquitin protein ligase UPL1 [Naegleria gruberi]
		gene 8233	ARF/SAR family small GTPase [Naegleria gruberi]
		gene 3254	predicted protein [Naegleria gruberi]
		gene 10883	predicted protein [Naegleria gruberi]
		gene 5979	nucleoporin 107 [Naegleria gruberi]
		gene 1444	predicted protein [Naegleria gruberi]
		gene 13240	predicted protein [Naegleria gruberi]
		gene 14153	hypothetical protein JCGZ_17993 [Jatropha curcas]
		gene 9333	predicted protein [Naegleria gruberi]
		gene 13277	predicted protein [Naegleria gruberi]
		gene 2319	coatomer protein gamma 2-subunit [Naegleria gruberi]
		gene 6843	hypothetical protein BGO68_00165 [Candidatus Amoebophilus sp. 36-38]
		gene 6308	asparaginyl-tRNA synthetase [Naegleria gruberi]
		gene 690	methylenetetrahydrofolate reductase [Naegleria gruberi]
		gene 8952	predicted protein [Naegleria gruberi]
		gene 10428	predicted protein [Naegleria gruberi]
		gene 605	26S proteasome regulatory subunit S3 [Naegleria gruberi]
		gene 8187	probable extracellular nuclease [Naegleria gruberi]
		gene 14599	predicted protein [Naegleria gruberi]
		gene 8510	ATP synthase F1 subunit gamma (mitochondrion) [Naegleria fowleri]
		gene 16017	sjogren syndrome antigen B-like protein [Naegleria gruberi]
		gene 10340	predicted protein [Naegleria gruberi]
		gene 15096	isoleucyl-tRNA synthetase [Naegleria gruberi]
		gene 4414	fumarylacetoacetate hydrolase [Naegleria gruberi]
		gene 6118	predicted protein [Naegleria gruberi]
		gene 11950	predicted protein [Naegleria gruberi]
		gene 7937	predicted protein [Naegleria gruberi]
		gene 11174	predicted protein [Naegleria gruberi]
		gene 15450	predicted protein [Naegleria gruberi]
		gene 3979	predicted protein [Naegleria gruberi]
		gene 2385	predicted protein [Naegleria gruberi]
		gene 15938	actin-related protein ARP3 [Naegleria gruberi]
		gene 12765	predicted protein, partial [Hordeum vulgare subsp. vulgare]
		gene 16230	predicted protein [Naegleria gruberi]
		gene 10457	predicted protein [Naegleria gruberi]
		gene 1121	protein kinase [Naegleria gruberi]
		gene 6404	NADH-cytochrome b5 reductase [Naegleria gruberi]
		gene 6654	predicted protein [Naegleria gruberi]
		gene 4090	PREDICTED: acyl-CoA-binding domain-containing protein 7 isoform X2 [Hippocampus comes]
		gene 13684	F-actin capping protein, alpha subunit [Naegleria gruberi]
		gene 1277	predicted protein [Naegleria gruberi]
		gene 13124	hypothetical protein NAEGRDRAFT_57108 [Naegleria gruberi]
		gene 10064	predicted protein [Naegleria gruberi]
		gene 2109	predicted protein [Naegleria gruberi]
		gene 3694	ras family small GTPase (RAP-1) [Naegleria gruberi]
		gene 10015	rab family small GTPase [Naegleria gruberi]
		gene 7646	predicted protein [Naegleria gruberi]
		gene 464	electron transfer flavoprotein alpha subunit [Naegleria gruberi]
		gene 1422	nascent polypeptide-associated complex alpha subunit [Naegleria gruberi]
		gene 17586	predicted protein [Naegleria gruberi]
		gene 4095	Acyl-CoA dehydrogenase [Naegleria gruberi]
		gene 583	predicted protein [Naegleria gruberi]
		gene 7033	5'-nucleotidase [Naegleria gruberi]
		gene 3180	hypothetical protein NAEGRDRAFT_59307 [Naegleria gruberi]
		gene 6655	predicted protein [Hordeum vulgare subsp. vulgare]
		gene 16503	predicted protein [Naegleria gruberi]
		gene 4413	actin related protein [Naegleria gruberi]
		gene 14232	predicted protein [Naegleria gruberi]
		gene 2957	calmodulin [Naegleria gruberi]
		gene 3424	VHP domain-containing protein [Naegleria gruberi]
		gene 746	predicted protein [Naegleria gruberi]
		gene 14039	predicted protein [Naegleria gruberi]
		gene 14923	predicted protein [Naegleria gruberi]
		gene 15387	large subunit ribosomal protein L14 [Naegleria gruberi]
		gene 17644	predicted protein [Naegleria gruberi]
		gene 15213	predicted protein [Naegleria gruberi]
		gene 9770	predicted protein [Naegleria gruberi]
		gene 3978	predicted protein [Naegleria gruberi]
		gene 15674	hypothetical protein NAEGRDRAFT_81954 [Naegleria gruberi]
		gene 9046	predicted protein [Naegleria gruberi]
		gene 14197	cathepsin B [Naegleria gruberi]
		gene 18149	hypothetical protein RhiirA4_470172 [Rhizophagus irregularis]
		gene 15228	predicted protein [Naegleria gruberi]
		gene 9355	rab family small GTPase [Naegleria gruberi]
		gene 5618	predicted protein [Naegleria gruberi]
		gene 1941	cysteine desulfurase [Bathycoccus prasinos]
		gene 634	dioxygenase [Naegleria gruberi]
		gene 8727	predicted protein [Naegleria gruberi]
		gene 1373	predicted protein [Naegleria gruberi]
		gene 9815	predicted protein [Naegleria gruberi]
		gene 1832	LOC495147 protein-like protein [Naegleria gruberi]
		gene 3618	predicted protein [Naegleria gruberi]
		gene 7092	vacuolar ATP synthase subunit H [Naegleria gruberi]
		gene 843	enoyl-CoA hydratase-like protein [Naegleria gruberi]
		gene 4368	ferredoxin [Naegleria gruberi]
		gene 6677	hypothetical protein NAEGRDRAFT_68100 [Naegleria gruberi]
		gene 2691	predicted protein [Naegleria gruberi]
		gene 5043	hypothetical protein NAEGRDRAFT_77701 [Naegleria gruberi]
		gene 9400	EF-hand domain-containing protein [Naegleria gruberi]
		gene 17743	hypothetical protein NAEGRDRAFT_59311 [Naegleria gruberi]
		gene 3224	valyl tRNA synthetase [Naegleria gruberi]
		gene 15160	cofilin [Naegleria gruberi]
		gene 1614	predicted protein [Naegleria gruberi]
		gene 256	proline--tRNA ligase [Magnetococcus marinus]
		gene 7995	K+ channel tetramerization domain-containing protein [Naegleria gruberi]
		gene 9817	hypothetical protein NAEGRDRAFT_77910 [Naegleria gruberi]
		gene 17042	predicted protein [Naegleria gruberi]
		gene 12186	predicted protein [Naegleria gruberi]
		gene 1696	glutaryl-coenzyme A dehydrogenase [Naegleria gruberi]
		gene 15247	isocitrate dehydrogenase [Naegleria gruberi]
		gene 4486	cystathionine gamma-lyase [Naegleria gruberi]
		gene 3147	predicted protein [Naegleria gruberi]
		gene 7028	patatin [Naegleria gruberi]
		gene 4082	predicted protein [Naegleria gruberi]
		gene 2043	PREDICTED: cystatin-A [Tauraco erythrolophus]
		gene 4856	predicted protein [Naegleria gruberi]
		gene 11608	molecular chaperone heat shock protein GrpE [Naegleria gruberi]
		gene 4557	hypothetical protein NAEGRDRAFT_80021 [Naegleria gruberi]
		gene 5279	predicted protein [Naegleria gruberi]
		gene 8988	Chain A, Crystal Structure Of Phosphoglycerate Mutase From Naegleria Fowleri
		gene 4784	tyrosyl-tRNA synthetase [Naegleria gruberi]
		gene 3596	predicted protein [Naegleria gruberi]
		gene 13242	hypothetical protein NAEGRDRAFT_77804 [Naegleria gruberi]
		gene 12200	diaphanous-related formin [Naegleria gruberi]
		gene 9995	peptidase S28 [Naegleria gruberi]
		gene 6829	predicted protein [Naegleria gruberi]
		gene 11386	predicted protein [Naegleria gruberi]
		gene 6733	hypothetical protein NAEGRDRAFT_57439 [Naegleria gruberi]
		gene 9925	predicted protein [Naegleria gruberi]
		gene 1844	predicted protein [Naegleria gruberi]
		gene 9385	NAD(P)/FAD-dependent oxidoreductase [Gimesia maris]
		gene 2806	rasGTPase-activating protein [Naegleria gruberi]
		gene 12682	predicted protein [Naegleria gruberi]
		gene 252	predicted protein [Naegleria gruberi]
		gene 8912	purine phosphorylase family protein [Naegleria gruberi]
		gene 17124	DEAD/DEAH box helicase [Naegleria gruberi]
		gene 6452	predicted protein [Naegleria gruberi]
		gene 17205	predicted protein [Naegleria gruberi]
		gene 9810	predicted protein [Naegleria gruberi]
		gene 18200	predicted protein [Naegleria gruberi]
		gene 5777	40S ribosomal protein S13 [Naegleria gruberi]
		gene 17719	hypothetical protein NAEGRDRAFT_59012 [Naegleria gruberi]
		gene 14034	predicted protein [Naegleria gruberi]
		gene 17116	dead box ATP-dependent RNA helicase [Naegleria gruberi]
		gene 17284	predicted protein [Naegleria gruberi]
		gene 9085	predicted protein [Naegleria gruberi]
		gene 11690	reactive intermediate/imine deaminase [Actinoplanes sp. TFC3]
		gene 5598	hexosaminidase B [Naegleria gruberi]
		gene 11046	glyoxysomal fatty acid beta-oxidation multifunctional protein MFP-a isoform X2 [Cucurbita maxima]
		gene 12590	3-hydroxy-3-methylglutaryl-CoA (HMG-CoA) reductase [Naegleria gruberi]
		gene 6869	predicted protein [Naegleria gruberi]
		gene 17904	predicted protein [Naegleria gruberi]
		gene 632	predicted protein [Naegleria gruberi]
		gene 12298	predicted protein [Naegleria gruberi]
		gene 3601	predicted protein [Naegleria gruberi]
		gene 2414	villin [Naegleria gruberi]
		gene 11737	predicted protein [Naegleria gruberi]
		gene 1253	40S ribosomal protein [Naegleria gruberi]
		gene 18193	predicted protein [Naegleria gruberi]
		gene 10003	predicted protein [Naegleria gruberi]
		gene 14976	kynurenine 3-monooxygenase-like protein [Naegleria gruberi]
		gene 14315	predicted protein [Naegleria gruberi]
		gene 13230	NAD(P)-dependent oxidoreductase [Ochrobactrum intermedium]
		gene 15714	predicted protein [Naegleria gruberi]
		gene 804	rho family small GTPase [Naegleria gruberi]
		gene 10233	copine [Naegleria gruberi]
		gene 1410	hect E3 ubiquitin ligase [Naegleria gruberi]
		gene 11152	diaphanous-related formin [Naegleria gruberi]
		gene 12276	hypothetical protein NAEGRDRAFT_74513 [Naegleria gruberi]
		gene 18191	thioredoxin [Naegleria gruberi]
		gene 13158	RhoGEF domain-containing protein [Naegleria gruberi]
		gene 9765	predicted protein [Naegleria gruberi]
		gene 7971	coatomer protein complex, subunit beta 1-like protein [Naegleria gruberi]
		gene 1629	predicted protein [Naegleria gruberi]
		gene 350	WD40 repeat-containing protein [Tieghemostelium lacteum]
		gene 6183	predicted protein [Naegleria gruberi]
		gene 939	predicted protein [Naegleria gruberi]
		gene 3211	rho family small GTPase [Naegleria gruberi]
		gene 2172	laminin A family protein [Naegleria gruberi]
		gene 18150	uncharacterized protein LOC111325032 isoform X2 [Stylophora pistillata]
		gene 15576	hypothetical protein NAEGRDRAFT_58570 [Naegleria gruberi]
		gene 16705	tetratricopeptide repeat protein [Tetrahymena thermophila SB210]
		gene 17083	predicted protein [Naegleria gruberi]
		gene 2144	predicted protein [Naegleria gruberi]
		gene 838	predicted protein [Naegleria gruberi]
		gene 4863	homo-isocitrate dehydrogenase [Naegleria gruberi]
		gene 1737	predicted protein [Naegleria gruberi]
		gene 15881	uncharacterized protein LOC110050669 [Orbicella faveolata]
		gene 4103	predicted protein [Naegleria gruberi]
		gene 12917	predicted protein [Naegleria gruberi]
		gene 5680	predicted protein [Naegleria gruberi]
		gene 7260	TPR repeat domain-containing protein [Naegleria gruberi]
		gene 11306	predicted protein [Naegleria gruberi]
		gene 3431	predicted protein [Naegleria gruberi]
		gene 7822	predicted protein [Naegleria gruberi]
		gene 8031	predicted protein [Naegleria gruberi]
		gene 1160	fatty acyl CoA synthetase [Naegleria gruberi]
		gene 9502	predicted protein [Naegleria gruberi]
		gene 8509	NADH dehydrogenase subunit 5 [Naegleria gruberi]
		gene 17207	predicted protein [Naegleria gruberi]
		gene 4320	hypothetical protein NAEGRDRAFT_80377 [Naegleria gruberi]
		gene 11463	predicted protein [Naegleria gruberi]
		gene 7530	hypothetical protein NAEGRDRAFT_47789 [Naegleria gruberi]
		gene 17286	alpha tubulin suppressor family protein [Naegleria gruberi]
		gene 5353	predicted protein [Naegleria gruberi]
		gene 15341	predicted protein [Naegleria gruberi]
		gene 11304	apoptosis inhibitory 5 family protein [Naegleria gruberi]
		gene 1257	predicted protein [Naegleria gruberi]
		gene 3162	ubiquitin-60S ribosomal protein L40 [Loa loa]
		gene 5961	predicted protein [Naegleria gruberi]
		gene 11668	20S proteasome [Naegleria gruberi]
		gene 2958	calcineurin regulatory subunit B [Naegleria gruberi]
		gene 8962	Uncharacterized protein TCM_016409 isoform 1 [Theobroma cacao]
		gene 2873	myosin II heavy chain, partial [Naegleria fowleri]
		gene 5202	predicted protein [Naegleria gruberi]
		gene 9431	predicted protein [Naegleria gruberi]
		gene 16131	acid phosphatase [Naegleria gruberi]
		gene 10999	ras family small GTPase [Naegleria gruberi]
		gene 15607	rabGTPase-activating protein [Naegleria gruberi]
		gene 17462	predicted protein [Naegleria gruberi]
		gene 12685	predicted protein [Naegleria gruberi]
		gene 15149	predicted protein [Naegleria gruberi]
		gene 117	hypothetical protein NAEGRDRAFT_58963 [Naegleria gruberi]
		gene 14606	aaa ATPase domain-containing protein [Naegleria gruberi]
		gene 2190	predicted protein [Naegleria gruberi]
		gene 2969	predicted protein [Naegleria gruberi]
		gene 12854	predicted protein [Naegleria gruberi]
		gene 10021	predicted protein [Naegleria gruberi]
		gene 13233	phenylalanine-tRNA synthetase family protein, alpha subunit [Naegleria gruberi]
		gene 15256	4-aminobutyrate aminotransferase [Naegleria gruberi]
		gene 15820	vacuolar ATP synthase subunit B [Naegleria gruberi]
		gene 14766	predicted protein [Naegleria gruberi]
		gene 4262	aldehyde dehydrogenase [Naegleria gruberi]
		gene 17916	predicted protein [Naegleria gruberi]
		gene 4535	predicted protein [Naegleria gruberi]
		gene 9693	predicted protein [Naegleria gruberi]
		gene 17423	predicted protein [Naegleria gruberi]
		gene 490	predicted protein [Naegleria gruberi]
		gene 4758	predicted protein [Naegleria gruberi]
		gene 6175	predicted protein [Naegleria gruberi]
		gene 15846	predicted protein [Naegleria gruberi]
		gene 17866	predicted protein [Naegleria gruberi]
		gene 1366	hypothetical protein NAEGRDRAFT_79230 [Naegleria gruberi]
		gene 11137	vacuolar protein sorting protein [Naegleria gruberi]
		gene 2785	predicted protein [Naegleria gruberi]
		gene 18500	short chain dehydrogenase [Naegleria gruberi]
		gene 6023	predicted protein [Naegleria gruberi]
		gene 3966	predicted protein [Naegleria gruberi]
		gene 4915	predicted protein [Naegleria gruberi]
		gene 624	arrestin domain-containing protein 3 isoform X2 [Anoplophora glabripennis]
		gene 8013	predicted protein [Naegleria gruberi]
		gene 14212	PAS domain S-box protein [Thiomicrospira sp. Kp2]
		gene 17559	predicted protein [Naegleria gruberi]
		gene 613	amine oxidase:FAD dependent oxidoreductase [Naegleria gruberi]
		gene 1437	predicted protein [Naegleria gruberi]
		gene 6604	hypothetical protein NAEGRDRAFT_81521 [Naegleria gruberi]
		gene 659	predicted protein [Naegleria gruberi]
		gene 6652	predicted protein [Naegleria gruberi]
		gene 13419	hydroxymethyltransferase [Naegleria gruberi]
		gene 17609	rho family small GTPase [Naegleria gruberi]
		gene 11388	predicted protein [Naegleria gruberi]
		gene 12796	hypothetical protein NAEGRDRAFT_47514 [Naegleria gruberi]
		gene 705	translation initiation factor IF-2 [Naegleria gruberi]
		gene 8700	predicted protein [Naegleria gruberi]
		gene 4783	rab family small GTPase [Naegleria gruberi]
		gene 3383	predicted protein [Naegleria gruberi]
		gene 17707	polyadenylate binding protein [Naegleria gruberi]
		gene 7981	predicted protein [Naegleria gruberi]
		gene 1300	predicted protein [Naegleria gruberi]
		gene 15207	predicted protein [Naegleria gruberi]
		gene 7660	predicted protein [Naegleria gruberi]
		gene 7481	PLDc domain-containing protein [Naegleria gruberi]
		gene 6669	threonyl-tRNA synthetase [Naegleria gruberi]
		gene 18112	uncharacterized protein Dpse_GA16488 [Drosophila pseudoobscura pseudoobscura]
		gene 3107	Vps52/Sac2 family protein [Naegleria gruberi]
		gene 3167	predicted protein [Naegleria gruberi]
		gene 15116	60S ribosomal protein L22 [Naegleria gruberi]
		gene 4011	predicted protein [Naegleria gruberi]
		gene 12425	DnaJ heat shock family protein [Naegleria gruberi]
		gene 7517	GA1981-PA-like protein [Naegleria gruberi]
		gene 2511	predicted protein [Naegleria gruberi]
		gene 4868	predicted protein [Naegleria gruberi]
		gene 4931	60S acidic ribosomal protein P1 [Trichinella pseudospiralis]
		gene 4512	predicted protein [Naegleria gruberi]
		gene 18402	predicted protein [Naegleria gruberi]
		gene 111	predicted protein [Naegleria gruberi]
		gene 873	F-actin capping protein subunit beta [Naegleria gruberi]
		gene 16144	predicted protein [Naegleria gruberi]
		gene 3666	rho family small GTPase [Naegleria gruberi]
		gene 14032	predicted protein [Naegleria gruberi]
		gene 1766	protein kinase C3 (plastid) [Acanthamoeba castellanii]
		gene 18345	predicted protein [Naegleria gruberi]
		gene 15231	D-mannose-binding lectin [Tetrahymena thermophila SB210]
		gene 14330	predicted protein [Naegleria gruberi]
		gene 1837	predicted protein [Naegleria gruberi]
		gene 10447	cysteinyl-tRNA synthetase [Naegleria gruberi]
		gene 11288	predicted protein [Naegleria gruberi]
		gene 5124	hypothetical protein NAEGRDRAFT_79168 [Naegleria gruberi]
		gene 9594	[Fe]-hydrogenase maturation protein HydG [Naegleria gruberi]
		gene 747	predicted protein [Naegleria gruberi]
		gene 8513	ribosomal protein L14 (mitochondrion) [Naegleria fowleri]
		gene 8283	predicted protein [Naegleria gruberi]
		gene 10677	cystathionine-beta-synthase [Naegleria gruberi]
		gene 11490	predicted protein [Naegleria gruberi]
		gene 4395	hypothetical protein NAEGRDRAFT_81259 [Naegleria gruberi]
		gene 4773	ubiquitin conjugating enzyme E2 [Naegleria gruberi]
		gene 6039	predicted protein [Naegleria gruberi]
		gene 16449	predicted protein [Naegleria gruberi]
		gene 1516	predicted protein [Naegleria gruberi]
		gene 2360	predicted protein [Naegleria gruberi]
		gene 5590	hypothetical protein THRCLA_11322 [Thraustotheca clavata]
		gene 8088	ran-binding protein 21 [Naegleria gruberi]
		gene 15245	predicted protein [Naegleria gruberi]
		gene 5661	hypothetical protein BKI52_44635 [marine bacterium AO1-C]
		gene 4057	predicted protein [Naegleria gruberi]
		gene 9359	predicted protein [Naegleria gruberi]
		gene 13471	peptidase T [Naegleria gruberi]
		gene 8119	predicted protein [Naegleria gruberi]
		gene 1505	abc transporter [Naegleria gruberi]
		gene 6078	predicted protein [Naegleria gruberi]
		gene 8268	phosphoglucomutase/phosphomannomutase family protein [Naegleria gruberi]
		gene 7691	predicted protein [Naegleria gruberi]
		gene 14761	predicted protein [Naegleria gruberi]
		gene 8144	mitochondrial import inner membrane translocase subunit tim-16 [Naegleria gruberi]
		gene 16210	predicted protein [Naegleria gruberi]
		gene 8352	predicted protein [Naegleria gruberi]
		gene 5408	phospolipase B-like protein [Naegleria gruberi]
		gene 586	predicted protein [Naegleria gruberi]
		gene 17579	predicted protein [Naegleria gruberi]
		gene 7540	predicted protein [Naegleria gruberi]
		gene 7572	predicted protein [Naegleria gruberi]
		gene 10911	hypothetical protein NAEGRDRAFT_79215 [Naegleria gruberi]
		gene 16688	fibrillarin [Naegleria gruberi]
		gene 429	predicted protein [Naegleria gruberi]
		gene 18456	predicted protein [Naegleria gruberi]
		gene 4989	nucleoporin 98-96 [Naegleria gruberi]
		gene 14532	predicted protein [Naegleria gruberi]
		gene 12673	predicted protein [Naegleria gruberi]
		gene 10148	alanyl-tRNA synthetase [Naegleria gruberi]
		gene 11746	sestrin [Naegleria gruberi]
		gene 7072	Aha1 domain-containing protein [Naegleria gruberi]
		gene 12557	predicted protein [Naegleria gruberi]
		gene 7485	rasGEF domain-containing protein [Naegleria gruberi]
		gene 3306	predicted protein [Naegleria gruberi]
		gene 290	predicted protein [Naegleria gruberi]
		gene 885	RRM domain-containing protein [Naegleria gruberi]
		gene 11485	predicted protein [Naegleria gruberi]
		gene 3652	predicted protein [Naegleria gruberi]
		gene 14676	predicted protein [Naegleria gruberi]
		gene 14759	predicted protein [Naegleria gruberi]
		gene 8720	predicted protein [Naegleria gruberi]
		gene 13932	FH2 domain-containing protein [Naegleria gruberi]
		gene 15159	predicted protein [Naegleria gruberi]
		gene 12669	predicted protein [Naegleria gruberi]
		gene 14845	Short-chain dehydrogenase/reductase [Naegleria gruberi]
		gene 10560	hypothetical protein NAEGRDRAFT_82045 [Naegleria gruberi]
		gene 12486	predicted protein [Naegleria gruberi]
		gene 8659	predicted protein [Naegleria gruberi]
		gene 13812	predicted protein [Naegleria gruberi]
		gene 803	rho family small GTPase [Naegleria gruberi]
		gene 3704	predicted protein [Naegleria gruberi]
		gene 14966	hypothetical protein NAEGRDRAFT_77728 [Naegleria gruberi]
		gene 18087	predicted protein [Naegleria gruberi]
		gene 16935	predicted protein [Naegleria gruberi]
		gene 6896	Csa-Go1, partial [Cupiennius salei]
		gene 13152	D-lactate dehydrogenase [Naegleria gruberi]
		gene 11547	endonuclease G [Naegleria gruberi]
		gene 17739	cathepsin B-like protein [Naegleria fowleri]
		gene 6937	squalene monooxygenase [Naegleria gruberi]
		gene 18143	predicted protein [Naegleria gruberi]
		gene 475	NADH-ubiquinone oxidoreductase [Naegleria gruberi]
		gene 3527	predicted protein [Naegleria gruberi]
		gene 15441	transcription elongation complex subunit [Naegleria gruberi]
		gene 8191	hypothetical protein NAEGRDRAFT_79676 [Naegleria gruberi]
		gene 17209	predicted protein [Naegleria gruberi]
		gene 16142	predicted protein [Naegleria gruberi]
		gene 13573	predicted protein [Naegleria gruberi]
		gene 8826	predicted protein [Naegleria gruberi]
		gene 4450	betaine aldehyde dehydrogenase [Naegleria gruberi]
		gene 1192	predicted protein [Naegleria gruberi]
		gene 7173	predicted protein [Naegleria gruberi]
		gene 4060	PREDICTED: LOW QUALITY PROTEIN: ras-related protein Rab-11A [Esox lucius]
		gene 3341	tentative aspartyl-tRNA synthetase [Naegleria gruberi]
		gene 17428	predicted protein [Naegleria gruberi]
		gene 1617	26S proteasome regulatory subunit RPN7 [Naegleria gruberi]
		gene 13842	predicted protein [Naegleria gruberi]
		gene 5229	predicted protein [Naegleria gruberi]
		gene 17049	predicted protein [Naegleria gruberi]
		gene 5077	Chain A, Crystal Structure Of Ras-related C3 Botulinum Toxin Substrate 1 Isoform X2 From Naegleria Fowleri In Complex With Gdp
		gene 16104	PREDICTED: proteasome subunit alpha type-3-like [Rhagoletis zephyria]
		gene 9875	PREDICTED: tripartite motif-containing protein 66 [Callorhinchus milii]
		gene 16193	ATP-dependent RNA helicase [Naegleria gruberi]
		gene 5602	40S ribosomal protein S16 [Naegleria gruberi]
		gene 2158	PREDICTED: vacuolar protein sorting-associated protein 29 [Diachasma alloeum]
		gene 17037	RhoGEF domain-containing protein [Naegleria gruberi]
		gene 14295	DNA mismatch repair protein msh6 [Naegleria gruberi]
		gene 8190	predicted protein [Naegleria gruberi]
		gene 6699	predicted protein [Naegleria gruberi]
		gene 7674	RRM domain-containing protein [Naegleria gruberi]
		gene 8619	glutamine amidotransferase [Naegleria gruberi]
		gene 10192	serine/threonine kinase [Naegleria gruberi]
		gene 4102	dihydroorotate dehydrogenase family protein [Naegleria gruberi]
		gene 9348	guanine nucleotide-binding protein G(i) alpha-1 subunit [Naegleria gruberi]
		gene 3283	diaphanous-related formin [Naegleria gruberi]
		gene 18324	predicted protein [Naegleria gruberi]
		gene 17467	predicted protein [Naegleria gruberi]
		gene 11025	proteasome subunit alpha [Naegleria gruberi]
		gene 11307	glycosyl hydrolase family protein [Naegleria gruberi]
		gene 663	damage-specific DNA binding protein 1 [Naegleria gruberi]
		gene 3411	methionyl-tRNA synthetase [Naegleria gruberi]
		gene 18000	proteasome regulatory non-ATP-ase subunit 5 [Naegleria gruberi]
		gene 1708	20S proteasome, A and B subunits [Naegleria gruberi]
		gene 9828	oxysterol-binding protein [Lichtheimia corymbifera JMRC:FSU:9682]
		gene 15365	predicted protein [Naegleria gruberi]
		gene 11000	short-chain dehydrogenase/reductase [Naegleria gruberi]
		gene 3407	TPR repeat domain-containing protein [Naegleria gruberi]
		gene 16817	glycine cleavage H-protein [Naegleria gruberi]
		gene 16065	squalene synthase [Naegleria gruberi]
		gene 7651	predicted protein [Naegleria gruberi]
		gene 17054	predicted protein [Naegleria gruberi]
		gene 10043	predicted protein [Naegleria gruberi]
		gene 11520	predicted protein [Naegleria gruberi]
		gene 8681	predicted protein [Naegleria gruberi]
		gene 2425	GDP-mannose 4,6 dehydratase [Naegleria gruberi]
		gene 11399	FAD binding/oxidoreductase [Naegleria gruberi]
		gene 15752	hypothetical protein NAEGRDRAFT_70153 [Naegleria gruberi]
		gene 4383	methylmalonyl CoA epimerase [Conidiobolus coronatus NRRL 28638]
		gene 3599	S25 ribosomal protein [Naegleria gruberi]
		gene 3865	exportin-1 [Naegleria gruberi]
		gene 3903	predicted protein [Naegleria gruberi]
		gene 11042	predicted protein [Naegleria gruberi]
		gene 5521	predicted protein [Naegleria gruberi]
		gene 18161	acyl-CoA thioester hydrolase [Naegleria gruberi]
		gene 4810	rho GDP-dissociation inhibitor family protein [Naegleria gruberi]
		gene 15462	PREDICTED: ADP,ATP carrier protein 1-like [Cimex lectularius]
		gene 10345	hypothetical protein NAEGRDRAFT_82236 [Naegleria gruberi]
		gene 934	hypothetical protein NAEGRDRAFT_81162 [Naegleria gruberi]
		gene 8153	predicted protein [Naegleria gruberi]
		gene 9598	predicted protein [Naegleria gruberi]
		gene 15155	predicted protein [Naegleria gruberi]
		gene 3190	PREDICTED: coiled-coil domain-containing protein 93 [Monodelphis domestica]
		gene 4914	uracil phosphoribosyltransferase [Phascolarctobacterium succinatutens]
		gene 3630	predicted protein [Naegleria gruberi]
		gene 8517	cytochrome c oxidase subunit 2 [Naegleria gruberi]
		gene 11339	predicted protein [Naegleria gruberi]
		gene 13795	predicted protein [Naegleria gruberi]
		gene 6265	hypothetical protein NAEGRDRAFT_72811 [Naegleria gruberi]
		gene 1796	predicted protein [Naegleria gruberi]
		gene 16931	von Willebrand factor type A domain-containing protein [Naegleria gruberi]
		gene 2139	predicted protein [Naegleria gruberi]
		gene 10082	predicted protein [Naegleria gruberi]
		gene 7449	predicted protein [Naegleria gruberi]
		gene 6342	predicted protein [Naegleria gruberi]
		gene 2954	clathrin-adaptor gamma chain [Naegleria gruberi]
		gene 10900	hypothetical protein NAEGRDRAFT_77763 [Naegleria gruberi]
		gene 4053	Chain A, Crystal Structure Of A Nucleoside Diphosphate Kinase From Naegleria Fowleri
		gene 15733	50S ribosomal protein L3 [Naegleria gruberi]
		gene 268	predicted protein [Naegleria gruberi]
		gene 1809	predicted protein [Naegleria gruberi]
		gene 14828	guanine nucleotide-binding protein alpha-1 subunit [Naegleria gruberi]
		gene 2427	predicted protein [Naegleria gruberi]
		gene 16025	predicted protein [Naegleria gruberi]
		gene 6848	predicted protein [Naegleria gruberi]
		gene 17994	phosphoglucomutase [Naegleria gruberi]
		gene 13511	hypothetical protein NAEGRDRAFT_81296 [Naegleria gruberi]
		gene 3173	mitochondrial chaperonin hsp10, precursor [Cyanidioschyzon merolae strain 10D]
		gene 9364	peptidase [Naegleria gruberi]
		gene 1769	predicted protein [Naegleria gruberi]
		gene 9596	beta-lactamase family exonuclease [Naegleria gruberi]
		gene 11809	hypothetical protein NAEGRDRAFT_81647 [Naegleria gruberi]
		gene 13503	predicted protein [Naegleria gruberi]
		gene 1656	G-protein beta WD-40 repeat domain-containing protein [Naegleria gruberi]
		gene 5302	aldehyde dehydrogenase [Naegleria gruberi]
		gene 2762	predicted protein [Naegleria gruberi]
		gene 2171	predicted protein [Naegleria gruberi]
		gene 1859	hypothetical protein NAEGRDRAFT_56541 [Naegleria gruberi]
		gene 409	prefoldin 5-like protein [Naegleria gruberi]
		gene 14191	predicted protein [Naegleria gruberi]
		gene 3199	predicted protein [Naegleria gruberi]
		gene 16859	nucleoporin Nup133 [Naegleria gruberi]
		gene 4657	developmentally regulated GTP binding protein [Naegleria gruberi]
		gene 18064	predicted protein [Naegleria gruberi]
		gene 2130	hypothetical protein NAEGRDRAFT_80788 [Naegleria gruberi]
		gene 7943	26S proteosome subunit P45 [Naegleria gruberi]
		gene 18358	hypothetical protein NAEGRDRAFT_81916 [Naegleria gruberi]
		gene 1975	predicted protein [Naegleria gruberi]
		gene 17204	predicted protein [Naegleria gruberi]
		gene 4248	hypothetical protein RhiirA4_405483 [Rhizophagus irregularis]
		gene 4957	predicted protein [Naegleria gruberi]
		gene 133	predicted protein [Naegleria gruberi]
		gene 16751	member of the abc stransporter B protein family [Naegleria gruberi]
		gene 11026	predicted protein [Naegleria gruberi]
		gene 13170	hypothetical protein NAEGRDRAFT_44886 [Naegleria gruberi]
		gene 13186	serine/threonine protein kinase [Naegleria gruberi]
		gene 10992	predicted protein [Naegleria gruberi]
		gene 11024	predicted protein [Naegleria gruberi]
		gene 16973	predicted protein [Naegleria gruberi]
		gene 12625	lectin [Naegleria gruberi]
		gene 2157	ribosomal protein L7/L12, putative [Plasmodium berghei]
		gene 16227	predicted protein [Naegleria gruberi]
		gene 9084	xanthine dehydrogenase, partial [Planctomycetes bacterium SCN 63-9]
		gene 17133	thioredoxin domain-containing protein [Naegleria gruberi]
		gene 15867	predicted protein [Naegleria gruberi]
		gene 7817	predicted protein [Naegleria gruberi]
		gene 13086	WD40 repeat domain-containing protein [Naegleria gruberi]
		gene 10420	predicted protein [Naegleria gruberi]
		gene 16310	predicted protein [Naegleria gruberi]
		gene 5051	S-phase kinase-associated protein [Naegleria gruberi]
		gene 1595	predicted protein [Naegleria gruberi]
		gene 9758	predicted protein [Naegleria gruberi]
		gene 5853	predicted protein [Naegleria gruberi]
		gene 4537	predicted protein [Naegleria gruberi]
		gene 9756	predicted protein [Naegleria gruberi]
		gene 911	5-oxoprolinase [Naegleria gruberi]
		gene 10146	exportin-7 [Naegleria gruberi]
		gene 15696	putative nadh-ubiquinone oxidoreductase b18 [Diplodia seriata]
		gene 2039	predicted protein [Naegleria gruberi]
		gene 6930	acyl-CoA thioester hydrolase [Naegleria gruberi]
		gene 13434	unnamed protein product [Coffea canephora]
		gene 8685	predicted protein [Naegleria gruberi]
		gene 8181	predicted protein [Naegleria gruberi]
		gene 18401	nuclear transport factor 2 [Naegleria gruberi]
		gene 567	predicted protein [Naegleria gruberi]
		gene 4852	aminoglycoside phosphotransferase [Naegleria gruberi]
		gene 17714	cyclophilin [Naegleria gruberi]
		gene 11965	condensin subunit SMC1 [Naegleria gruberi]
		gene 15599	Hypothetical protein NAEGRDRAFT_80176 [Naegleria gruberi]
		gene 9976	rRNA (uridine-2'-O-)-methyltransferase [Naegleria gruberi]
		gene 7458	nucleolar complex protein 2 [Naegleria gruberi]
		gene 9456	glycylpeptide N-tetradecanoyltransferase 2 [Naegleria gruberi]
		gene 11352	RNA polymerase II [Naegleria gruberi]
		gene 3654	predicted protein [Naegleria gruberi]
		gene 6177	predicted protein [Naegleria gruberi]
		gene 3093	predicted protein [Naegleria gruberi]
		gene 16102	predicted protein [Naegleria gruberi]
		gene 2623	DUF773 domain-containing protein [Naegleria gruberi]
		gene 5716	predicted protein [Naegleria gruberi]
		gene 15072	poly(ADP-ribose) synthetase [Naegleria gruberi]
		gene 10962	predicted protein [Naegleria gruberi]
		gene 3624	fructose-6-phosphate 2-kinase [Naegleria gruberi]
		gene 6253	nucleoporin Nup153 [Naegleria gruberi]
		gene 15110	predicted protein [Naegleria gruberi]
		gene 5122	predicted protein [Naegleria gruberi]
		gene 462	hypothetical protein VE03_06998 [Pseudogymnoascus sp. 23342-1-I1]
		gene 16857	predicted protein [Naegleria gruberi]
		gene 953	enoyl-CoA hydratase/isomerase family protein [Naegleria gruberi]
		gene 13356	myosin [Naegleria gruberi]
		gene 8486	WD40 repeat-containing protein [Naegleria gruberi]
		gene 11022	serine/threonine-protein kinase [Naegleria gruberi]
		gene 14860	nucleoside diphosphate kinase [Naegleria gruberi]
		gene 11647	UDP-glucose pyrophosphorylase 2-like protein [Naegleria gruberi]
		gene 4886	HMG box domain-containing protein [Naegleria gruberi]
		gene 14666	hypothetical protein NAEGRDRAFT_83081 [Naegleria gruberi]
		gene 3055	predicted protein [Naegleria gruberi]
		gene 1533	oxidoreductase [Naegleria gruberi]
		gene 2727	villin [Naegleria gruberi]
		gene 2742	predicted protein [Naegleria gruberi]
		gene 7480	predicted protein [Naegleria gruberi]
		gene 15218	DnaJ subfamily C member 13 [Schistosoma haematobium]
		gene 6956	ubiquitin-protein ligase [Naegleria gruberi]
		gene 16121	Flavinator of succinate dehydrogenase-domain-containing protein, partial [Lobosporangium transversale]
		gene 18405	predicted protein [Naegleria gruberi]
		gene 5131	predicted protein [Naegleria gruberi]
		gene 2452	enoyl-CoA hydratase-like protein [Naegleria gruberi]
		gene 4404	DEAD/DEAH box helicase family protein [Naegleria gruberi]
		gene 699	predicted protein [Naegleria gruberi]
		gene 14406	thioredoxin reductase [Naegleria gruberi]
		gene 1805	beta-lactamase [Naegleria gruberi]
		gene 15963	RGS domain-containing protein [Naegleria gruberi]
		gene 17741	predicted protein [Naegleria gruberi]
		gene 7278	histidine ammonia lyase [Naegleria gruberi]
		gene 7474	predicted protein [Naegleria gruberi]
		gene 12785	predicted protein [Naegleria gruberi]
		gene 3737	predicted protein [Naegleria gruberi]
		gene 13679	predicted protein [Naegleria gruberi]
		gene 12318	hypothetical protein NAEGRDRAFT_67690 [Naegleria gruberi]
		gene 9926	SRP40 domain-containing protein [Naegleria gruberi]
		gene 404	predicted protein [Naegleria gruberi]
		gene 15992	predicted protein [Naegleria gruberi]
		gene 12329	eukaryotic peptide chain release factor subunit 1 [Naegleria gruberi]
		gene 2110	predicted protein [Naegleria gruberi]
		gene 14938	cell division control protein 2 [Naegleria gruberi]
		gene 9778	predicted protein [Naegleria gruberi]
		gene 16391	adenylate cyclase [Leptospira sp. JW2-C-B1]
		gene 957	GPI anchored protein [Naegleria gruberi]
		gene 15003	adenylosuccinate synthetase [Naegleria gruberi]
		gene 7963	predicted protein [Naegleria gruberi]
		gene 1188	predicted protein [Naegleria gruberi]
		gene 15193	DUF663 domain-containing protein [Naegleria gruberi]
		gene 4094	predicted protein [Naegleria gruberi]
		gene 9252	predicted protein [Naegleria gruberi]
		gene 8602	adenylate cyclase-associated protein [Naegleria gruberi]
		gene 2849	predicted protein [Naegleria gruberi]
		gene 7626	phosphatidylserine decarboxylase [Naegleria gruberi]
		gene 3445	Pumilio/Puf RNA-binding protein [Naegleria gruberi]
		gene 3872	rab family small GTPase [Naegleria gruberi]
		gene 2460	probable ubiquitin-conjugating enzyme E2 [Cyanidioschyzon merolae strain 10D]
		gene 10262	ARF/SAR family small GTPase [Naegleria gruberi]
		gene 895	predicted protein [Naegleria gruberi]
		gene 1549	predicted protein [Naegleria gruberi]
		gene 2031	predicted protein [Naegleria gruberi]
		gene 9771	predicted protein [Naegleria gruberi]
		gene 15118	P21-ARC [Naegleria gruberi]
		gene 8673	rab family small GTPase [Naegleria gruberi]
		gene 16930	predicted protein [Naegleria gruberi]
		gene 14941	predicted protein [Naegleria gruberi]
		gene 4125	predicted protein [Naegleria gruberi]
		gene 9271	predicted protein [Naegleria gruberi]
		gene 13534	predicted protein [Naegleria gruberi]
		gene 15463	predicted protein [Naegleria gruberi]
		gene 16266	predicted protein [Naegleria gruberi]
		gene 6684	predicted protein [Naegleria gruberi]
		gene 8195	predicted protein [Naegleria gruberi]
		gene 7936	hypothetical protein PHMEG_0001726 [Phytophthora megakarya]
		gene 15774	hypothetical protein NAEGRDRAFT_70053 [Naegleria gruberi]
		gene 13600	hypothetical protein NAEGRDRAFT_77888 [Naegleria gruberi]
		gene 4916	hypothetical protein DDB_G0269854 [Dictyostelium discoideum AX4]
		gene 12916	predicted protein [Naegleria gruberi]
		gene 14155	predicted protein [Naegleria gruberi]
		gene 11969	hypothetical protein THRCLA_06025 [Thraustotheca clavata]
		gene 1347	predicted protein [Naegleria gruberi]
		gene 942	hypothetical protein PPTG_07366 [Phytophthora parasitica INRA-310]
		gene 11862	nucleotide diphosphate sugar epimerase family protein [Naegleria gruberi]
		gene 2000	predicted protein [Naegleria gruberi]
		gene 4846	Hypothetical protein NAEGRDRAFT_80204 [Naegleria gruberi]
		gene 7167	ribokinase [Naegleria gruberi]
		gene 18293	proteasome subunit alpha type 7 [Naegleria gruberi]
		gene 9294	predicted protein [Naegleria gruberi]
		gene 7560	hypothetical protein NAEGRDRAFT_81411 [Naegleria gruberi]
		gene 8931	predicted protein [Naegleria gruberi]
		gene 17827	hypothetical protein NAEGRDRAFT_83269 [Naegleria gruberi]
		gene 6586	dihydrolipoamide acyltransferase [Naegleria gruberi]
		gene 14171	rasGEF domain-containing protein [Naegleria gruberi]
		gene 15506	casein kinase I epsilon [Naegleria gruberi]
		gene 16883	hypothetical protein NAEGRDRAFT_79459 [Naegleria gruberi]
		gene 17450	rhoGEF domain-containing protein [Naegleria gruberi]
		gene 16476	glycosyl hydrolase family protein [Naegleria gruberi]
		gene 4054	pescadillo family protein [Naegleria gruberi]
		gene 5925	predicted protein [Naegleria gruberi]
		gene 3600	hypothetical protein NAEGRDRAFT_68635 [Naegleria gruberi]
		gene 5469	predicted protein [Naegleria gruberi]
		gene 4092	NADH-ubiquinone oxidoreductase [Naegleria gruberi]
		gene 11136	predicted protein [Naegleria gruberi]
		gene 12323	predicted protein [Naegleria gruberi]
		gene 11808	hypothetical protein NAEGRDRAFT_80226 [Naegleria gruberi]
		gene 17465	predicted protein [Naegleria gruberi]
		gene 14520	rho family small GTPase [Naegleria gruberi]
		gene 2418	abc transporter [Naegleria gruberi]
		gene 16933	hypothetical protein NAEGRDRAFT_50292 [Naegleria gruberi]
		gene 979	predicted protein [Naegleria gruberi]
		gene 6129	metalloprotease [Naegleria gruberi]
		gene 148	hypothetical protein NAEGRDRAFT_78926 [Naegleria gruberi]
		gene 8444	sec61-like protein [Naegleria gruberi]
		gene 13006	predicted protein [Naegleria gruberi]
		gene 3399	predicted protein [Naegleria gruberi]
		gene 9860	predicted protein [Naegleria gruberi]
		gene 9430	26S proteasome non-ATPase regulatory subunit Nin1 [Naegleria gruberi]
		gene 7902	cinnamyl-alcohol dehydrogenase-like protein [Naegleria gruberi]
		gene 15504	hypothetical protein NAEGRDRAFT_79160 [Naegleria gruberi]
		gene 2192	predicted protein [Naegleria gruberi]
		gene 9714	predicted protein [Naegleria gruberi]
		gene 8564	predicted protein [Naegleria gruberi]
		gene 1707	predicted protein [Naegleria gruberi]
		gene 9421	predicted protein [Naegleria gruberi]
		gene 16499	histone H2A [Naegleria gruberi]
		gene 17066	steroid membrane binding protein [Naegleria gruberi]
		gene 4437	silent information regulator family protein [Naegleria gruberi]
		gene 8078	predicted protein [Naegleria gruberi]
		gene 13563	hypothetical protein O9G_003111 [Rozella allomycis CSF55]
		gene 13969	predicted protein [Naegleria gruberi]
		gene 7226	predicted protein [Naegleria gruberi]
		gene 16231	predicted protein [Naegleria gruberi]
		gene 13821	PREDICTED: metaxin-1-like [Priapulus caudatus]
		gene 11213	hypothetical protein AXG93_1028s1140 [Marchantia polymorpha subsp. ruderalis]
		gene 12672	predicted protein [Naegleria gruberi]
		gene 15205	SAPS domain-containing protein [Naegleria gruberi]
		gene 3864	predicted protein [Naegleria gruberi]
		gene 16128	predicted protein [Naegleria gruberi]
		gene 6011	hypothetical protein NAEGRDRAFT_78927 [Naegleria gruberi]
		gene 16749	hypothetical protein NAEGRDRAFT_58328 [Naegleria gruberi]
		gene 15816	predicted protein [Naegleria gruberi]
		gene 12338	5'-methylthioadenosine phosphorylase [Naegleria gruberi]
		gene 5123	predicted protein [Naegleria gruberi]
		gene 5863	peptidyl-prolyl cis-trans isomerase [Naegleria gruberi]
		gene 14114	predicted protein [Naegleria gruberi]
		gene 7781	predicted protein [Naegleria gruberi]
		gene 17409	vacuolar ATP synthase subunit C [Naegleria gruberi]
		gene 4527	vacuolar associated sorting protein [Naegleria gruberi]
		gene 10600	predicted protein [Naegleria gruberi]
		gene 16402	predicted protein [Naegleria gruberi]
		gene 1732	predicted protein [Naegleria gruberi]
		gene 6601	predicted protein [Naegleria gruberi]
		gene 16254	cytochrome b-c1 complex subunit 6 [Amborella trichopoda]
		gene 7928	predicted protein [Naegleria gruberi]
		gene 338	predicted protein [Naegleria gruberi]
		gene 248	rab family small GTPase [Naegleria gruberi]
		gene 2117	predicted protein [Naegleria gruberi]
		gene 10586	ribosomal protein L20 [Naegleria gruberi]
		gene 6405	phosphatase [Naegleria gruberi]
		gene 16265	proliferating-cell nucleolar antigen p120 [Naegleria gruberi]
		gene 1704	hypothetical protein AQUCO_03900084v1 [Aquilegia coerulea]
		gene 11059	predicted protein [Naegleria gruberi]
		gene 16856	predicted protein [Naegleria gruberi]
		gene 15644	predicted protein [Naegleria gruberi]
		gene 6450	predicted protein [Naegleria gruberi]
		gene 2850	predicted protein [Naegleria gruberi]
		gene 15061	predicted protein [Naegleria gruberi]
		gene 11096	predicted protein [Naegleria gruberi]
		gene 18455	gluconolactonase [Naegleria gruberi]
		gene 5663	predicted protein [Naegleria gruberi]
		gene 1572	predicted protein [Naegleria gruberi]
		gene 6812	predicted protein [Naegleria gruberi]
		gene 6675	predicted protein [Naegleria gruberi]
		gene 12950	predicted protein [Naegleria gruberi]
		gene 10985	ribosomal protein L34e [Naegleria gruberi]
		gene 14055	structural maintenance of chromosome 1 [Naegleria gruberi]
		gene 1480	3-ketoacyl-CoA thiolase [Naegleria gruberi]
		gene 1817	prolyl-tRNA synthetase [Naegleria gruberi]
		gene 7441	acyl-CoA dehydrogenase family member [Naegleria gruberi]
		gene 2933	predicted protein [Naegleria gruberi]
		gene 3620	predicted protein [Naegleria gruberi]
		gene 5779	hypothetical protein PHYPA_014500 [Physcomitrella patens]
		gene 18381	polyubiquitin [Naegleria gruberi]
		gene 17362	ribosomal protein L30 [Naegleria gruberi]
		gene 1913	predicted protein [Naegleria gruberi]
		gene 17255	predicted protein [Naegleria gruberi]
		gene 10983	predicted protein [Naegleria gruberi]
		gene 12295	predicted protein [Naegleria gruberi]
		gene 8212	translation initiation factor eIF-5A family protein [Naegleria gruberi]
		gene 9673	predicted protein [Naegleria gruberi]
		gene 17345	ARF/SAR family small GTPase [Naegleria gruberi]
		gene 13801	predicted protein [Naegleria gruberi]
		gene 12959	Methylmalonic aciduria type A protein [Polysphondylium pallidum PN500]
		gene 15095	predicted protein [Naegleria gruberi]
		gene 14226	PREDICTED: DEAD-box ATP-dependent RNA helicase 13 [Elaeis guineensis]
		gene 7922	ras family small GTPase [Naegleria gruberi]
		gene 15894	GPI-protein transamidase complex subunit [Naegleria gruberi]
		gene 5194	predicted protein [Naegleria gruberi]
		gene 2935	predicted protein [Naegleria gruberi]
		gene 3025	predicted protein [Naegleria gruberi]
		gene 4387	predicted protein [Naegleria gruberi]
		gene 5253	predicted protein [Naegleria gruberi]
		gene 7806	predicted protein [Naegleria gruberi]
		gene 7338	predicted protein [Naegleria gruberi]
		gene 14920	hypothetical protein NAEGRDRAFT_78869 [Naegleria gruberi]
		gene 8884	predicted protein [Naegleria gruberi]
		gene 17390	solute carrier family 30 protein [Naegleria gruberi]
		gene 3033	peptidase [Naegleria gruberi]
		gene 83	TPR repeat protein [Naegleria gruberi]
		gene 15405	hypothetical protein NAEGRDRAFT_80521 [Naegleria gruberi]
		gene 14903	glyceronephosphate O-acyltransferase [Naegleria gruberi]
		gene 1107	methyltransferase domain-containing protein [Planctopirus limnophila]
		gene 6044	predicted protein [Naegleria gruberi]
		gene 10991	predicted protein [Naegleria gruberi]
		gene 2211	predicted protein [Naegleria gruberi]
		gene 7433	hypothetical protein A2Z27_00830 [candidate division Zixibacteria bacterium RBG_16_50_21]
		gene 1455	predicted protein [Naegleria gruberi]
		gene 16381	coatomer delta subunit [Naegleria gruberi]
		gene 13008	predicted protein [Naegleria gruberi]
		gene 11017	predicted protein [Naegleria gruberi]
		gene 1561	predicted protein [Naegleria gruberi]
		gene 13380	uridine kinase family protein [Naegleria gruberi]
		gene 3988	CBS-domain-containing protein [Naegleria gruberi]
		gene 1882	60S ribosomal protein L21 [Naegleria gruberi]
		gene 1772	hypothetical protein COT74_10980 [Bdellovibrionales bacterium CG10_big_fil_rev_8_21_14_0_10_45_34]
		gene 4910	predicted protein [Naegleria gruberi]
		gene 649	poly(A)-specific ribonuclease [Naegleria gruberi]
		gene 3044	predicted protein [Naegleria gruberi]
		gene 16291	predicted protein [Naegleria gruberi]
		gene 13005	predicted protein [Naegleria gruberi]
		gene 12876	predicted protein [Naegleria gruberi]
		gene 6762	predicted protein [Naegleria gruberi]
		gene 9074	serine/threonine protein kinase [Naegleria gruberi]
		gene 7992	VPS10 domain-containing protein [Naegleria gruberi]
		gene 3673	N-hydroxycinnamoyl/benzoyltransferase [Naegleria gruberi]
		gene 14384	G-protein alpha subunit [Naegleria gruberi]
		gene 14509	predicted protein [Naegleria gruberi]
		gene 11736	predicted protein [Naegleria gruberi]
		gene 3021	O-methyltransferase [Naegleria gruberi]
		gene 14760	dihydrolipoamide succinyltransferase [Pyrenochaeta sp. DS3sAY3a]
		gene 7377	serine C-palmitoyltransferase [Naegleria gruberi]
		gene 7592	predicted protein [Naegleria gruberi]
		gene 704	hypothetical protein LOTGIDRAFT_205558 [Lottia gigantea]
		gene 8502	predicted protein [Naegleria gruberi]
		gene 7593	small subunit ribosomal protein S18 [Naegleria gruberi]
		gene 16903	rho family small GTPase [Naegleria gruberi]
		gene 15190	predicted protein [Naegleria gruberi]
		gene 6367	predicted protein [Naegleria gruberi]
		gene 2953	hypothetical protein NAEGRDRAFT_78713 [Naegleria gruberi]
		gene 10085	tRNA pseudouridine synthase family protein [Naegleria gruberi]
		gene 13291	hypothetical protein NAEGRDRAFT_80282 [Naegleria gruberi]
		gene 3095	predicted protein [Naegleria gruberi]
		gene 11885	predicted protein [Naegleria gruberi]
		gene 1388	ATP-dependent DNA ligase IV [Naegleria gruberi]
		gene 3235	predicted protein [Naegleria gruberi]
		gene 8852	hypothetical protein THAPSDRAFT_32022, partial [Thalassiosira pseudonana CCMP1335]
		gene 47	inosine-5-monophosphate dehydrogenase [Naegleria gruberi]
		gene 5667	protein phosphatase 2A 55 kDa regulatory B subunit [Naegleria gruberi]
		gene 6106	RNA binding protein [Phytophthora palmivora var. palmivora]
		gene 347	NADPH:adrenodoxin oxidoreductase mitochondrial precursor [Naegleria gruberi]
		gene 1587	predicted protein [Naegleria gruberi]
		gene 13329	predicted protein [Naegleria gruberi]
		gene 12373	lipid transport family protein [Naegleria gruberi]
		gene 18203	predicted protein [Naegleria gruberi]
		gene 8133	myosin [Naegleria gruberi]
		gene 5980	Ded_cyto domain-containing protein [Naegleria gruberi]
		gene 3361	phosphoserine aminotransferase [Naegleria gruberi]
		gene 2632	rab family small GTPase [Naegleria gruberi]
		gene 5518	Adaptin earbinding coat-associated protein 2 (NECAP-2) isoform 2, putative [Acanthamoeba castellanii str. Neff]
		gene 8482	WD-40 repeat-containing protein [Naegleria gruberi]
		gene 370	D-3-phosphoglycerate dehydrogenase [Naegleria gruberi]
		gene 18491	ras family small GTPase [Naegleria gruberi]
		gene 5346	hypothetical protein NAEGRDRAFT_79070 [Naegleria gruberi]
		gene 13997	thioredoxin family protein [Naegleria gruberi]
		gene 556	protein SGT1 homolog B-like [Helianthus annuus]
		gene 2194	predicted protein [Naegleria gruberi]
		gene 7889	predicted protein [Naegleria gruberi]
		gene 4889	beta tubulin [Naegleria gruberi]
		gene 12698	rop family small GTPase [Naegleria gruberi]
		gene 10932	aminotransferase, classes I and II family protein [Naegleria gruberi]
		gene 16305	predicted protein [Naegleria gruberi]
		gene 15837	acyl-CoA synthase [Naegleria gruberi]
		gene 6886	predicted protein [Naegleria gruberi]
		gene 15888	predicted protein [Naegleria gruberi]
		gene 5744	SWI/SNF-related matrix-associated actin-dependent regulator of chromatin subfamily D [Naegleria gruberi]
		gene 11112	rab family small GTPase [Naegleria gruberi]
		gene 2396	Gamma-glutamyltranspeptidase [Naegleria gruberi]
		gene 17195	predicted protein [Naegleria gruberi]
		gene 12261	calcium binding protein 39-like protein [Naegleria gruberi]
		gene 949	PX domain-containing protein [Naegleria gruberi]
		gene 12109	predicted protein [Naegleria gruberi]
		gene 13212	predicted protein [Naegleria gruberi]
		gene 11898	predicted protein [Naegleria gruberi]
		gene 18403	glutathione S-transferase [Naegleria gruberi]
		gene 3177	predicted protein [Naegleria gruberi]
		gene 5403	predicted protein [Naegleria gruberi]
		gene 7564	predicted protein [Naegleria gruberi]
		gene 7955	predicted protein [Naegleria gruberi]
		gene 11791	predicted protein [Naegleria gruberi]
		gene 1803	predicted protein [Naegleria gruberi]
		gene 664	60S acidic ribosomal protein P1 [Naegleria gruberi]
		gene 14217	predicted protein [Naegleria gruberi]
		gene 2314	hypothetical protein NAEGRDRAFT_80039 [Naegleria gruberi]
		gene 5906	predicted protein [Naegleria gruberi]
		gene 2966	hypothetical protein TRSC58_03614 [Trypanosoma rangeli SC58]
		gene 10123	predicted protein [Naegleria gruberi]
		gene 3723	predicted protein [Naegleria gruberi]
		gene 18184	programmed cell death 6 protein [Naegleria gruberi]
		gene 6639	predicted protein [Naegleria gruberi]
		gene 7659	predicted protein [Naegleria gruberi]
		gene 1767	predicted protein [Naegleria gruberi]
		gene 6822	hypothetical protein GUITHDRAFT_152952 [Guillardia theta CCMP2712]
		gene 15210	predicted protein [Naegleria gruberi]
		gene 5895	predicted protein [Naegleria gruberi]
		gene 7010	hypothetical protein NAEGRDRAFT_80255 [Naegleria gruberi]
		gene 1590	predicted protein [Naegleria gruberi]
		gene 11527	glucocorticoid receptor DNA binding factor [Naegleria gruberi]
		gene 11549	predicted protein [Naegleria gruberi]
		gene 8803	hypothetical protein NAEGRDRAFT_78607 [Naegleria gruberi]
		gene 5894	predicted protein [Naegleria gruberi]
		gene 9443	predicted protein [Naegleria gruberi]
		gene 5241	rab small GTPase [Naegleria gruberi]
		gene 16143	ubiquitin [Schizopora paradoxa]
		gene 18502	predicted protein [Naegleria gruberi]
		gene 12867	predicted protein [Naegleria gruberi]
		gene 4336	kelch motif family protein [Naegleria gruberi]
		gene 9752	hypothetical protein NAEGRDRAFT_79720 [Naegleria gruberi]
		gene 15645	CMF receptor CMFR1 [Naegleria gruberi]
		gene 16409	ATP dependent RNA helicase [Naegleria gruberi]
		gene 10591	rab family small GTPase [Naegleria gruberi]
		gene 11525	predicted protein [Naegleria gruberi]
		gene 11350	predicted protein [Naegleria gruberi]
		gene 14829	predicted protein [Naegleria gruberi]
		gene 8526	predicted protein [Naegleria gruberi]
		gene 3591	DNA-directed RNA polymerase II [Naegleria gruberi]
		gene 17968	predicted protein [Naegleria gruberi]
		gene 1788	glycerol kinase [Naegleria gruberi]
		gene 14821	predicted protein [Naegleria gruberi]
		gene 5999	predicted protein [Naegleria gruberi]
		gene 15926	ribosomal protein L4/L1e [Naegleria gruberi]
		gene 3261	chromodomain-containing protein [Naegleria gruberi]
		gene 13552	cullin [Naegleria gruberi]
		gene 9813	predicted protein [Naegleria gruberi]
		gene 7909	rasGEF domain-containing protein [Naegleria gruberi]
		gene 11552	ATP synthase epsilon subunit [Naegleria gruberi]
		gene 15652	translocon-associated protein, alpha subunit [Naegleria gruberi]
		gene 5427	predicted protein [Naegleria gruberi]
		gene 6122	rhoGEF domain-containing protein [Naegleria gruberi]
		gene 10427	predicted protein [Naegleria gruberi]
		gene 1171	predicted protein [Naegleria gruberi]
		gene 11840	predicted protein [Naegleria gruberi]
		gene 15435	hypothetical protein NAEGRDRAFT_82195 [Naegleria gruberi]
		gene 14936	actin binding protein [Naegleria gruberi]
		gene 9107	hypothetical protein NAEGRDRAFT_79867 [Naegleria gruberi]
		gene 12859	PREDICTED: dnaJ homolog subfamily C member 7 isoform X1 [Cyphomyrmex costatus]
		gene 6412	predicted protein [Naegleria gruberi]
		gene 12908	predicted protein [Naegleria gruberi]
		gene 1973	hypothetical protein NAEGRDRAFT_79978 [Naegleria gruberi]
		gene 7841	hypothetical protein NAEGRDRAFT_77954 [Naegleria gruberi]
		gene 17517	predicted protein [Naegleria gruberi]
		gene 1371	predicted protein [Naegleria gruberi]
		gene 6013	predicted protein [Naegleria gruberi]
		gene 15079	hypothetical protein COA56_02170 [Dehalococcoidia bacterium]
		gene 8712	predicted protein [Naegleria gruberi]
		gene 15646	aminocyclopropane carboxylate synthase [Naegleria gruberi]
		gene 15126	predicted protein [Naegleria gruberi]
		gene 118	kinesin [Naegleria gruberi]
		gene 17605	predicted protein [Naegleria gruberi]
		gene 598	PREDICTED: syntaxin-6 [Pygocentrus nattereri]
		gene 11421	predicted protein [Naegleria gruberi]
		gene 5714	predicted protein [Naegleria gruberi]
		gene 3023	predicted protein [Naegleria gruberi]
		gene 1699	predicted protein [Naegleria gruberi]
		gene 12852	predicted protein [Naegleria gruberi]
		gene 4211	predicted protein [Naegleria gruberi]
		gene 15211	predicted protein [Naegleria gruberi]
		gene 15356	small GTPase [Naegleria gruberi]
		gene 3279	differentiation-specific protein 35-2 [Naegleria gruberi]
		gene 6958	predicted protein [Naegleria gruberi]
		gene 13135	predicted protein [Naegleria gruberi]
		gene 16484	hypothetical protein SARC_01811 [Sphaeroforma arctica JP610]
		gene 9072	hydrolase [Naegleria gruberi]
		gene 12904	AAA family ATPase, partial [Nitrosopumilales archaeon CG15_BIG_FIL_POST_REV_8_21_14_020_33_23]
		gene 1894	ras family small GTPase [Naegleria gruberi]
		gene 9264	hypothetical protein COX64_02225 [Candidatus Dojkabacteria bacterium CG_4_10_14_0_2_um_filter_Dojkabacteria_WS6_41_15]
		gene 3535	predicted protein [Naegleria gruberi]
		gene 7531	hypothetical protein NAEGRDRAFT_79118 [Naegleria gruberi]
		gene 5489	exportin-t [Naegleria gruberi]
		gene 17271	dedicator of cytokinesis 5 [Naegleria gruberi]
		gene 8416	KE2 family protein [Thecamonas trahens ATCC 50062]
		gene 13308	spoU protein [Naegleria gruberi]
		gene 17985	Major antigen [Apis cerana cerana]
		gene 7479	predicted protein [Naegleria gruberi]
		gene 16527	predicted protein [Naegleria gruberi]
		gene 17801	glycosyl hydrolase [Naegleria gruberi]
		gene 12394	predicted protein [Naegleria gruberi]
		gene 14815	predicted protein [Naegleria gruberi]
		gene 7140	hypothetical protein NAEGRDRAFT_38363 [Naegleria gruberi]
		gene 6480	predicted protein [Naegleria gruberi]
		gene 7895	predicted protein [Naegleria gruberi]
		gene 238	histone acetyltransferase [Naegleria gruberi]
		gene 15093	predicted protein [Naegleria gruberi]
		gene 16196	predicted protein [Naegleria gruberi]
		gene 18213	PREDICTED: structural maintenance of chromosomes protein 2-1-like [Vigna angularis]
		gene 11545	predicted protein [Naegleria gruberi]
		gene 9551	predicted protein [Naegleria gruberi]
		gene 2397	predicted protein [Naegleria gruberi]
		gene 9802	tim10 ddp family zinc finger, partial [Colletotrichum incanum]
		gene 11486	predicted protein [Naegleria gruberi]
		gene 2096	phosphatidylserine synthase [Naegleria gruberi]
		gene 16124	ADP/ATP translocase 1 domain protein [Ancylostoma duodenale]
		gene 12488	predicted protein [Naegleria gruberi]
		gene 6646	predicted protein [Naegleria gruberi]
		gene 13881	hypothetical protein NAEGRDRAFT_58665 [Naegleria gruberi]
		gene 10344	rho GTPase activating protein [Naegleria gruberi]
		gene 3593	hypothetical protein NAEGRDRAFT_78957 [Naegleria gruberi]
		gene 14713	hypothetical protein NAEGRDRAFT_80058 [Naegleria gruberi]
		gene 11749	Hypothetical protein NAEGRDRAFT_58438 [Naegleria gruberi]
		gene 13205	60S ribosomal protein L13 [Naegleria gruberi]
		gene 18003	VHP domain-containing protein [Naegleria gruberi]
		gene 9789	peptidase C19 family ubiquitinyl hydrolase [Naegleria gruberi]
		gene 16719	glutamine synthase [Naegleria gruberi]
		gene 7018	rho GTPase activating protein [Naegleria gruberi]
		gene 4911	predicted protein [Naegleria gruberi]
		gene 7930	ribosomal protein L36E [Naegleria gruberi]
		gene 7380	predicted protein [Naegleria gruberi]
		gene 14608	acetyl-CoA hydrolase [Rhizopus delemar RA 99-880]
		gene 3905	pyrroline-5-carboxylate reductase [Methanosarcinales archaeon ex4484_138]
		gene 15182	PREDICTED: rho-related GTP-binding protein RhoA-D isoform X1 [Nanorana parkeri]
		gene 15016	DEAD/DEAH box helicase [Naegleria gruberi]
		gene 14773	predicted protein [Naegleria gruberi]
		gene 2818	predicted protein [Naegleria gruberi]
		gene 4145	predicted protein [Naegleria gruberi]
		gene 14456	predicted protein [Naegleria gruberi]
		gene 10584	predicted protein [Naegleria gruberi]
		gene 1806	predicted protein [Naegleria gruberi]
		gene 5036	aaa ATPase family protein [Naegleria gruberi]
		gene 10386	Hypothetical protein NAEGRDRAFT_59074 [Naegleria gruberi]
		gene 10460	predicted protein [Naegleria gruberi]
		gene 312	predicted protein [Naegleria gruberi]
		gene 11280	60S ribosomal protein L23 [Naegleria gruberi]
		gene 3158	predicted protein [Naegleria gruberi]
		gene 1633	rab family small GTPase [Naegleria gruberi]
		gene 2668	pyridoxine kinase [Naegleria gruberi]
		gene 4091	UBX domain-containing protein [Naegleria gruberi]
		gene 2379	predicted protein [Naegleria gruberi]
		gene 12453	hypothetical protein NAEGRDRAFT_79578 [Naegleria gruberi]
		gene 5248	predicted protein [Naegleria gruberi]
		gene 1116	alpha amylase, catalytic region [Naegleria gruberi]
		gene 12756	structural maintenance of chromosomes protein 3 isoform X1 [Asparagus officinalis]
		gene 4013	jmjC domain-containing protein [Naegleria gruberi]
		gene 5461	small nucleolar RNP Gar1p [Naegleria gruberi]
		gene 650	predicted protein [Naegleria gruberi]
		gene 8686	epoxide hydrolase-related protein [Naegleria gruberi]
		gene 15769	predicted protein [Naegleria gruberi]
		gene 10008	predicted protein [Naegleria gruberi]
		gene 8528	PREDICTED: glutaredoxin-3 [Nanorana parkeri]
		gene 8506	cytochrome c oxidase subunit 1 [Naegleria gruberi]
		gene 1799	predicted protein [Naegleria gruberi]
		gene 13127	predicted protein [Naegleria gruberi]
		gene 3895	predicted protein [Naegleria gruberi]
		gene 14353	Enoyl-CoA hydratase [Naegleria gruberi]
		gene 15698	predicted protein [Naegleria gruberi]
		gene 9779	predicted protein [Naegleria gruberi]
		gene 6643	PB1 domain-containing protein [Naegleria gruberi]
		gene 8699	predicted protein [Naegleria gruberi]
		gene 6360	predicted protein [Naegleria gruberi]
		gene 8261	predicted protein [Naegleria gruberi]
		gene 11114	predicted protein [Naegleria gruberi]
		gene 500	predicted protein [Naegleria gruberi]
		gene 1006	predicted protein [Naegleria gruberi]
		gene 1145	predicted protein [Naegleria gruberi]
		gene 16686	predicted protein [Naegleria gruberi]
		gene 18368	FK506-binding protein 15-like [Stylophora pistillata]
		gene 6774	hypothetical protein NAEGRDRAFT_77782 [Naegleria gruberi]
		gene 11413	predicted protein [Naegleria gruberi]
		gene 18437	hypothetical protein NAEGRDRAFT_66507 [Naegleria gruberi]
		gene 13586	glutathione S-transferase family protein [Nostoc linckia]
		gene 34	PCNA proliferating cell nuclear antigen [Naegleria gruberi]
		gene 3567	predicted protein [Naegleria gruberi]
		gene 3739	predicted protein [Naegleria gruberi]
		gene 16708	hypothetical protein NAEGRDRAFT_56405 [Naegleria gruberi]
		gene 3761	6-phosphogluconate dehydrogenase [Naegleria gruberi]
		gene 3642	predicted protein [Naegleria gruberi]
		gene 16460	hypothetical protein NAEGRDRAFT_79592 [Naegleria gruberi]
		gene 7643	predicted protein [Naegleria gruberi]
		gene 13528	predicted protein [Naegleria gruberi]
		gene 12774	predicted protein [Naegleria gruberi]
		gene 8357	predicted protein [Naegleria gruberi]
		gene 4042	predicted protein [Naegleria gruberi]
		gene 14987	predicted protein [Naegleria gruberi]
		gene 11431	SWI/SNF-related matrix-associated actin-dependent regulator of chromatin [Naegleria gruberi]
		gene 17355	predicted protein [Naegleria gruberi]
		gene 5968	RecName: Full=Hemerythrin-like protein; AltName: Full=ARG-1
		gene 2613	predicted protein [Naegleria gruberi]
		gene 4589	hypothetical protein NAEGRDRAFT_57644 [Naegleria gruberi]
		gene 1583	predicted protein [Naegleria gruberi]
		gene 15731	predicted protein [Naegleria gruberi]
		gene 6620	hypothetical protein AMK75_03055, partial [Planctomycetes bacterium SM23_65]
		gene 4040	lysine decarboxylase [Naegleria gruberi]
		gene 14395	lysine decarboxylase [Naegleria gruberi]
		gene 3904	small ubiquitin-like modifier [Bigelowiella natans]
		gene 606	26S proteasome regulatory subunit S3 [Naegleria gruberi]
		gene 8114	cathepsin B-like protein [Naegleria fowleri]
		gene 14092	amidohydrolase [Naegleria gruberi]
		gene 9922	predicted protein [Naegleria gruberi]
		gene 11644	hypothetical protein B456_008G269200 [Gossypium raimondii]
		gene 2975	predicted protein [Naegleria gruberi]
		gene 18321	RNA polymerase II elongator complex subunit [Naegleria gruberi]
		gene 7650	predicted protein [Naegleria gruberi]
		gene 97	predicted protein [Naegleria gruberi]
		gene 4009	predicted protein [Naegleria gruberi]
		gene 11963	predicted protein [Naegleria gruberi]
		gene 2631	HECTc domain-containing protein [Naegleria gruberi]
		gene 6623	PEP-CTERM sorting domain-containing protein [Microcystis aeruginosa]
		gene 1150	predicted protein [Naegleria gruberi]
		gene 1875	predicted protein [Naegleria gruberi]
		gene 7942	dTDP-glucose 4,6-dehydratase [Naegleria gruberi]
		gene 6230	predicted protein [Naegleria gruberi]
		gene 12286	G protein, alpha subunit family [Naegleria gruberi]
		gene 15927	predicted protein [Naegleria gruberi]
		gene 715	naegleriapore A pore-forming peptide precursor [Naegleria fowleri]
		gene 12905	hypothetical protein [Cetobacterium sp. ZOR0034]
		gene 11331	predicted protein [Naegleria gruberi]
		gene 1836	DEAD-box ATP-dependent RNA helicase [Naegleria gruberi]
		gene 3189	PX domain-containing protein [Naegleria gruberi]
		gene 2676	G protein, alpha subunit family [Naegleria gruberi]
		gene 15501	predicted protein [Naegleria gruberi]
		gene 8722	predicted protein [Naegleria gruberi]
		gene 16884	predicted protein [Naegleria gruberi]
		gene 3401	predicted protein [Naegleria gruberi]
		gene 2203	predicted protein [Naegleria gruberi]
		gene 1431	predicted protein [Naegleria gruberi]
		gene 14915	predicted protein [Nematostella vectensis]
		gene 13435	tryptophanyl-tRNA synthetase [Naegleria gruberi]
		gene 5675	acetyl-CoA hydrolase [Geobacter metallireducens]
		gene 18380	predicted protein [Naegleria gruberi]
		gene 6692	predicted protein [Naegleria gruberi]
		gene 7141	hypothetical protein NAEGRDRAFT_38363 [Naegleria gruberi]
		gene 584	hypothetical protein NAEGRDRAFT_81960 [Naegleria gruberi]
		gene 7277	predicted protein [Naegleria gruberi]
		gene 14392	predicted protein [Naegleria gruberi]
		gene 17122	ubiquitin-specific processing protease [Naegleria gruberi]
		gene 15855	hypothetical protein NAEGRDRAFT_81714 [Naegleria gruberi]
		gene 8297	citrate synthase family member [Naegleria gruberi]
		gene 3991	predicted protein [Naegleria gruberi]
		gene 6086	deoxyhypusine hydroxylase-like protein [Naegleria gruberi]
		gene 5484	dihydrouridine synthase, DuS [Naegleria gruberi]
		gene 12565	predicted protein [Naegleria gruberi]
		gene 12015	predicted protein [Naegleria gruberi]
		gene 18165	predicted protein [Naegleria gruberi]
		gene 10379	predicted protein [Naegleria gruberi]
		gene 3573	hypothetical protein NAEGRDRAFT_65046 [Naegleria gruberi]
		gene 13525	predicted protein [Naegleria gruberi]
		gene 6028	predicted protein [Naegleria gruberi]
		gene 18031	predicted protein [Naegleria gruberi]
		gene 727	predicted protein [Naegleria gruberi]
		gene 12085	predicted protein [Naegleria gruberi]
		gene 2404	predicted protein [Naegleria gruberi]
		gene 5338	predicted protein [Naegleria gruberi]
		gene 384	homeobox protein PKNOX1-like protein [Naegleria gruberi]
		gene 9071	predicted protein [Naegleria gruberi]
		gene 14192	hypothetical protein NAEGRDRAFT_57212 [Naegleria gruberi]
		gene 18134	predicted protein [Naegleria gruberi]
		gene 9955	predicted protein [Naegleria gruberi]
		gene 2914	rho family small GTPase [Naegleria gruberi]
		gene 13817	predicted protein [Naegleria gruberi]
		gene 17715	AFG1 ATPase family protein [Naegleria gruberi]
		gene 2733	predicted protein [Naegleria gruberi]
		gene 15339	predicted protein [Naegleria gruberi]
		gene 12468	predicted protein [Naegleria gruberi]
		gene 4667	vacuolar sorting protein [Naegleria gruberi]
		gene 8285	predicted protein [Naegleria gruberi]
		gene 16898	rab family small GTPase [Naegleria gruberi]
		gene 11757	predicted protein [Naegleria gruberi]
		gene 12680	ubiquitin carboxyl-terminal peptidase [Naegleria gruberi]
		gene 9480	predicted protein [Naegleria gruberi]
		gene 4490	predicted protein [Naegleria gruberi]
		gene 10142	HSP-20 domain-containing protein [Naegleria gruberi]
		gene 15302	predicted protein [Naegleria gruberi]
		gene 10910	predicted protein [Naegleria gruberi]
		gene 17041	40S ribosomal protein S10 [Naegleria gruberi]
		gene 16555	ARF/SAR family small GTPase [Naegleria gruberi]
		gene 12687	NAD dependent epimerase/dehydratase family protein [Naegleria gruberi]
		gene 3641	rho family small GTPase [Naegleria gruberi]
		gene 16314	predicted protein [Naegleria gruberi]
		gene 8432	hypothetical protein NAEGRDRAFT_77239 [Naegleria gruberi]
		gene 14408	predicted protein [Naegleria gruberi]
		gene 17351	predicted protein [Naegleria gruberi]
		gene 17699	Hypothetical protein NAEGRDRAFT_80944 [Naegleria gruberi]
		gene 13412	interaptin [Polysphondylium pallidum PN500]
		gene 14853	PREDICTED: structural maintenance of chromosomes protein 4 [Crassostrea gigas]
		gene 5422	predicted protein [Naegleria gruberi]
		gene 6413	predicted protein [Naegleria gruberi]
		gene 16477	predicted protein [Naegleria gruberi]
		gene 14808	phenylalanine 4-monooxygenase [Naegleria gruberi]
		gene 15675	predicted protein [Naegleria gruberi]
		gene 8186	predicted protein [Naegleria gruberi]
		gene 3345	predicted protein [Naegleria gruberi]
		gene 9874	PREDICTED: tripartite motif-containing protein 66 [Callorhinchus milii]
		gene 17366	predicted protein [Naegleria gruberi]
		gene 18440	predicted protein [Naegleria gruberi]
		gene 1824	PREDICTED: E3 ubiquitin-protein ligase UPL1-like, partial [Gossypium hirsutum]
		gene 4233	hypothetical protein NAEGRDRAFT_70701 [Naegleria gruberi]
		gene 17615	predicted protein [Naegleria gruberi]
		gene 9608	predicted protein [Naegleria gruberi]
		gene 8907	predicted protein [Naegleria gruberi]
		gene 9149	G protein, alpha subunit family [Naegleria gruberi]
		gene 539	unnamed protein product [Oryza sativa Japonica Group]
		gene 4582	predicted protein [Naegleria gruberi]
		gene 719	VWFA domain-containing protein [Naegleria gruberi]
		gene 11951	predicted protein [Naegleria gruberi]
		gene 12903	ras family small GTPase [Naegleria gruberi]
		gene 9664	acyl-CoA oxidase-like protein [Naegleria gruberi]
		gene 7962	predicted protein [Naegleria gruberi]
		gene 17934	hypothetical protein NAEGRDRAFT_81647 [Naegleria gruberi]
		gene 4756	monoamine oxidase A-like protein [Naegleria gruberi]
		gene 13197	predicted protein [Naegleria gruberi]
		gene 2535	predicted protein [Naegleria gruberi]
		gene 6024	bromodomain-containing protein [Naegleria gruberi]
		gene 8518	orf504 [Naegleria gruberi]
		gene 14308	predicted protein [Naegleria gruberi]
		gene 8039	U3 small nucleolar interacting protein 2 [Naegleria gruberi]
		gene 7933	predicted protein [Naegleria gruberi]
		gene 2057	predicted protein [Naegleria gruberi]
		gene 13264	hypothetical protein PPL_05817 [Polysphondylium pallidum PN500]
		gene 6532	predicted protein [Naegleria gruberi]
		gene 9261	predicted protein [Naegleria gruberi]
		gene 9175	predicted protein [Naegleria gruberi]
		gene 14290	24-sterol C methyltransferase [Naegleria gruberi]
		gene 5942	midasin [Naegleria gruberi]
		gene 12506	predicted protein [Naegleria gruberi]
		gene 1515	predicted protein [Naegleria gruberi]
		gene 8461	predicted protein [Naegleria gruberi]
		gene 13433	predicted protein [Naegleria gruberi]
		gene 6482	rhoGEF domain-containing protein [Naegleria gruberi]
		gene 11947	predicted protein [Naegleria gruberi]
		gene 13429	synaptobrevin/VAMP protein [Naegleria gruberi]
		gene 17196	GTP binding protein [Naegleria gruberi]
		gene 16380	coatomer delta subunit [Naegleria gruberi]
		gene 12915	eukaryotic translation initiation factor 4E [Naegleria gruberi]
		gene 13654	predicted protein [Naegleria gruberi]
		gene 1236	HIT family protein [Dehalococcoidia bacterium]
		gene 10948	predicted protein [Naegleria gruberi]
		gene 4418	predicted protein [Naegleria gruberi]
		gene 3495	D-aminoacyl-tRNA deacylase 1 [Cryptotermes secundus]
		gene 329	predicted protein [Naegleria gruberi]
		gene 4913	predicted protein [Naegleria gruberi]
		gene 17003	predicted protein [Naegleria gruberi]
		gene 11699	predicted protein [Naegleria gruberi]
		gene 2334	DNA repair protein RAD51-like protein 1, partial [Stygiella incarcerata]
		gene 10706	WD40 repeat domain-containing protein [Naegleria gruberi]
		gene 15369	predicted protein [Naegleria gruberi]
		gene 7820	predicted protein [Naegleria gruberi]
		gene 15374	cathepsin B [Naegleria gruberi]
		gene 3879	predicted protein [Naegleria gruberi]
		gene 11067	predicted protein [Naegleria gruberi]
		gene 2808	predicted protein [Naegleria gruberi]
		gene 16969	predicted protein [Naegleria gruberi]
		gene 11887	hypothetical protein NAEGRDRAFT_56845 [Naegleria gruberi]
		gene 13581	predicted protein [Naegleria gruberi]
		gene 4423	prenyl/geranyl transferase [Naegleria gruberi]
		gene 1046	hypothetical protein NAEGRDRAFT_66079 [Naegleria gruberi]
		gene 3712	serine carboxypeptidase [Naegleria gruberi]
		gene 11286	predicted protein [Naegleria gruberi]
		gene 4963	predicted protein [Naegleria gruberi]
		gene 12309	predicted protein [Naegleria gruberi]
		gene 4854	ribosomal protein S30 [Fragilariopsis cylindrus CCMP1102]
		gene 954	FBOX domain-containing protein [Naegleria gruberi]
		gene 12936	BEACH domain-containing protein [Tieghemostelium lacteum]
		gene 10361	predicted protein [Naegleria gruberi]
		gene 7164	WD40 repeat domain-containing protein [Naegleria gruberi]
		gene 6116	syntaxin [Naegleria gruberi]
		gene 4416	Shwachman-Bodian-Diamond protein-like protein [Naegleria gruberi]
		gene 10326	PREDICTED: E3 ubiquitin-protein ligase TRIM33-like [Saccoglossus kowalevskii]
		gene 4018	40S ribosomal protein S28 [Babesia bovis T2Bo]
		gene 1043	hypothetical protein BLA29_002913 [Euroglyphus maynei]
		gene 14366	hypothetical protein NAEGRDRAFT_83269 [Naegleria gruberi]
		gene 13150	glutamyl-tRNA amidotransferase [Naegleria gruberi]
		gene 11750	eukaryotic glutathione synthetase [Naegleria gruberi]
		gene 15753	predicted protein [Naegleria gruberi]
		gene 14111	predicted protein [Naegleria gruberi]
		gene 398	predicted protein [Naegleria gruberi]
		gene 7624	hypothetical protein NAEGRDRAFT_56737 [Naegleria gruberi]
		gene 12947	alpha/beta hydrolase [Caldilinea aerophila]
		gene 12671	hypothetical protein NAEGRDRAFT_81388 [Naegleria gruberi]
		gene 1432	hypothetical protein [Corynebacterium ulcerans]
		gene 17597	ras family small GTPase [Naegleria gruberi]
		gene 16861	predicted protein [Naegleria gruberi]
		gene 1239	predicted protein [Naegleria gruberi]
		gene 15700	hypothetical protein NAEGRDRAFT_67958 [Naegleria gruberi]
		gene 2851	predicted protein [Naegleria gruberi]
		gene 669	neuroblastoma-amplified protein-like protein [Naegleria gruberi]
		gene 2669	predicted protein [Naegleria gruberi]
		gene 13850	predicted protein [Naegleria gruberi]
		gene 4871	predicted protein [Naegleria gruberi]
		gene 2069	predicted protein [Naegleria gruberi]
		gene 678	hypothetical protein NAEGRDRAFT_78265 [Naegleria gruberi]
		gene 2725	predicted protein [Naegleria gruberi]
		gene 758	cation-transporting ATPase [Naegleria gruberi]
		gene 15623	endomembrane protein 70, putative [Bodo saltans]
		gene 2684	predicted protein [Naegleria gruberi]
		gene 1177	hypothetical protein NAEGRDRAFT_79287 [Naegleria gruberi]
		gene 8447	predicted protein [Naegleria gruberi]
		gene 7974	hypothetical protein NAEGRDRAFT_79649 [Naegleria gruberi]
		gene 5991	peptidase C19 family ubiquitinyl hydrolase [Naegleria gruberi]
		gene 1399	hypothetical protein NAEGRDRAFT_80841 [Naegleria gruberi]
		gene 15775	hypothetical protein NAEGRDRAFT_70053 [Naegleria gruberi]
		gene 5673	predicted protein [Naegleria gruberi]
		gene 2044	predicted protein [Naegleria gruberi]
		gene 6932	glycoside hydrolase [Naegleria gruberi]
		gene 7604	predicted protein [Naegleria gruberi]
		gene 9247	selenoprotein F [Amborella trichopoda]
		gene 5392	DUF1279 domain-containing protein [Naegleria gruberi]
		gene 12786	predicted protein [Naegleria gruberi]
		gene 1683	predicted protein [Naegleria gruberi]
		gene 14778	predicted protein [Naegleria gruberi]
		gene 18396	predicted protein [Naegleria gruberi]
		gene 2819	predicted protein [Naegleria gruberi]
		gene 9406	histone H2A [Naegleria gruberi]
		gene 18421	metallophosphoesterase [Naegleria gruberi]
		gene 10995	WD repeat domain phosphoinositide-interacting protein 3 [Tieghemostelium lacteum]
		gene 125	predicted protein [Naegleria gruberi]
		gene 17162	predicted protein [Naegleria gruberi]
		gene 6273	hypothetical protein B5M49_03365 [Thermotoga sp. 4484_232]
		gene 4678	nucleolar basal body binding protein BN46/51 small subunit [Naegleria gruberi]
		gene 5068	predicted protein [Naegleria gruberi]
		gene 5649	predicted protein [Naegleria gruberi]
		gene 4965	predicted protein [Naegleria gruberi]
		gene 4821	hypothetical protein NAEGRDRAFT_80841 [Naegleria gruberi]
		gene 1380	predicted protein [Naegleria gruberi]
		gene 6491	mitochondrial ubiquinol-cytochrome c reductase [Branchiostoma belcheri tsingtauense]
		gene 3699	predicted protein [Naegleria gruberi]
		gene 4171	predicted protein [Naegleria gruberi]
		gene 9087	translation initiation factor eIF-2B alpha subunit [Naegleria gruberi]
		gene 7907	EF-hand domain-containing protein [Naegleria gruberi]
		gene 17372	predicted protein [Naegleria gruberi]
		gene 5299	predicted protein [Naegleria gruberi]
		gene 16153	oxidoreductase (short-chain dehydrogenase family) [Tetrahymena thermophila SB210]
		gene 12509	dedicator of cytokinesis 5 [Naegleria gruberi]
		gene 13348	predicted protein [Naegleria gruberi]
		gene 17007	predicted protein [Naegleria gruberi]
		gene 549	predicted protein [Naegleria gruberi]
		gene 8408	phenylalanine 4-monooxygenase [Naegleria gruberi]
		gene 13954	membrane protein [Naegleria fowleri]
		gene 4247	predicted protein [Naegleria gruberi]
		gene 5480	protein kinase [Naegleria gruberi]
		gene 10738	peptidase M19 [Naegleria gruberi]
		gene 5704	predicted protein [Naegleria gruberi]
		gene 6051	60S acidic ribosomal protein [Naegleria gruberi]
		gene 2878	predicted protein [Naegleria gruberi]
		gene 17163	rhoGEF domain-containing protein [Naegleria gruberi]
		gene 10313	predicted protein [Naegleria gruberi]
		gene 18059	ras family small GTPase [Naegleria gruberi]
		gene 16199	predicted protein [Naegleria gruberi]
		gene 1874	predicted protein [Naegleria gruberi]
		gene 3080	predicted protein [Naegleria gruberi]
		gene 1047	predicted protein [Naegleria gruberi]
		gene 1783	hypothetical protein NAEGRDRAFT_78691 [Naegleria gruberi]
		gene 4279	predicted protein [Naegleria gruberi]
		gene 6706	predicted protein [Naegleria gruberi]
		gene 13936	hypothetical protein NAEGRDRAFT_80716 [Naegleria gruberi]
		gene 5467	predicted protein [Naegleria gruberi]
		gene 2848	predicted protein [Naegleria gruberi]
		gene 6420	HMG1/2 box [Naegleria gruberi]
		gene 4631	predicted protein [Naegleria gruberi]
		gene 17822	N-acetylglucosamine-1-phosphodiester alpha-N-acetylglucosaminidase [Naegleria gruberi]
		gene 3143	predicted protein [Naegleria gruberi]
		gene 11517	predicted protein [Naegleria gruberi]
		gene 11124	predicted protein [Naegleria gruberi]
		gene 16760	predicted protein [Naegleria gruberi]
		gene 1538	predicted protein [Naegleria gruberi]
		gene 14490	predicted protein [Naegleria gruberi]
		gene 5992	predicted protein [Naegleria gruberi]
		gene 9446	predicted protein [Naegleria gruberi]
		gene 11020	predicted protein [Naegleria gruberi]
		gene 5679	WD40 repeat domain-containing protein [Naegleria gruberi]
		gene 6657	predicted protein [Naegleria gruberi]
		gene 15836	abc transporter [Naegleria gruberi]
		gene 14481	peroxisomal biogenesis aaa ATPase Pex1 [Naegleria gruberi]
		gene 4658	hypothetical protein SELMODRAFT_158748 [Selaginella moellendorffii]
		gene 2355	predicted protein [Naegleria gruberi]
		gene 8072	polyunsaturated fatty acid delta-5-desaturase [Naegleria gruberi]
		gene 2599	hypothetical protein NAEGRDRAFT_78255 [Naegleria gruberi]
		gene 6264	predicted protein [Naegleria gruberi]
		gene 210	predicted protein [Naegleria gruberi]
		gene 4142	rap/ran GTPase-activating protein [Naegleria gruberi]
		gene 2188	deoxyhypusine synthase [Naegleria gruberi]
		gene 1998	predicted protein [Naegleria gruberi]
		gene 10989	predicted protein [Naegleria gruberi]
		gene 5655	predicted protein [Naegleria gruberi]
		gene 15328	PREDICTED: collagenase [Tribolium castaneum]
		gene 10521	esterase [Naegleria gruberi]
		gene 5313	predicted protein [Naegleria gruberi]
		gene 15461	predicted protein [Naegleria gruberi]
		gene 5181	predicted protein [Naegleria gruberi]
		gene 8813	phosphatidylinositol polyphosphate 5-phosphatase [Naegleria gruberi]
		gene 5666	predicted protein [Naegleria gruberi]
		gene 2736	predicted protein [Naegleria gruberi]
		gene 5130	predicted protein [Naegleria gruberi]
		gene 3071	predicted protein [Naegleria gruberi]
		gene 11267	predicted protein [Naegleria gruberi]
		gene 6827	hypothetical protein NAEGRDRAFT_49668 [Naegleria gruberi]
		gene 4071	predicted protein [Naegleria gruberi]
		gene 12956	RCC1 domain-containing protein [Naegleria gruberi]
		gene 9200	PFAM domain(EF-Hand)-containing protein [Naegleria gruberi]
		gene 9744	predicted protein [Naegleria gruberi]
		gene 2813	predicted protein [Naegleria gruberi]
		gene 16815	predicted protein [Naegleria gruberi]
		gene 15906	predicted protein [Naegleria gruberi]
		gene 11395	glutathione gamma-glutamylcysteinyltransferase [Hydrocoleum sp. CS-953]
		gene 16953	predicted protein [Naegleria gruberi]
		gene 7924	predicted protein [Naegleria gruberi]
		gene 14082	predicted protein [Naegleria gruberi]
		gene 15610	predicted protein [Naegleria gruberi]
		gene 15227	predicted protein [Naegleria gruberi]
		gene 14833	predicted protein [Naegleria gruberi]
		gene 7607	predicted protein [Naegleria gruberi]
		gene 11120	predicted protein [Naegleria gruberi]
		gene 16502	beta-amylase [Naegleria gruberi]
		gene 17020	predicted protein [Naegleria gruberi]
		gene 3202	predicted protein [Naegleria gruberi]
		gene 13831	predicted protein [Naegleria gruberi]
		gene 16167	predicted protein [Naegleria gruberi]
		gene 7255	predicted protein [Naegleria gruberi]
		gene 18294	myb domain-containing protein [Naegleria gruberi]
		gene 3478	predicted protein [Naegleria gruberi]
		gene 16763	predicted protein [Naegleria gruberi]
		gene 4772	predicted protein [Naegleria gruberi]
		gene 6377	predicted protein [Naegleria gruberi]
		gene 4970	predicted protein [Naegleria gruberi]
		gene 15025	hypothetical protein NAEGRDRAFT_58973 [Naegleria gruberi]
		gene 13222	predicted protein [Naegleria gruberi]
		gene 3340	BTB/POZ domain-containing protein [Naegleria gruberi]
		gene 8249	hypothetical protein NAEGRDRAFT_66423 [Naegleria gruberi]
		gene 589	predicted protein [Naegleria gruberi]
		gene 15543	predicted protein [Naegleria gruberi]
		gene 14341	predicted protein [Naegleria gruberi]
		gene 13953	hypothetical protein NAEGRDRAFT_78664 [Naegleria gruberi]
		gene 6274	SH2 domain-containing protein [Naegleria gruberi]
		gene 4474	predicted protein [Naegleria gruberi]
		gene 11892	hypothetical protein NAEGRDRAFT_45670 [Naegleria gruberi]
		gene 8950	predicted protein [Naegleria gruberi]
		gene 1215	esterase [Naegleria gruberi]
		gene 3570	rab family small GTPase [Naegleria gruberi]
		gene 1198	predicted protein [Naegleria gruberi]
		gene 13576	putative PKD domain-containing protein [Desulfovibrio gigas]
		gene 3522	chromatin assembly factor-1 p105 subunit [Naegleria gruberi]
		gene 9762	predicted protein [Naegleria gruberi]
		gene 10240	predicted protein [Naegleria gruberi]
		gene 9956	predicted protein [Naegleria gruberi]
		gene 9045	predicted protein [Naegleria gruberi]
		gene 12091	hypothetical protein SAMD00019534_079430 [Acytostelium subglobosum LB1]
		gene 5352	S-adenosyl-L-methionine-dependent methyltransferase [Basidiobolus meristosporus CBS 931.73]
		gene 4661	Fe-S cluster biogenesis scaffold protein [Naegleria gruberi]
		gene 13040	predicted protein [Naegleria gruberi]
		gene 5368	Chain A, Crystal Structure Of A Trafficking Protein Particle Complex Subunit 3 From Naegleria Fowleri Covalently Bound To Palmitic Acid
		gene 10102	mitochondrial ribosomal protein S33 L homeolog [Xenopus laevis]
		gene 9927	predicted protein [Naegleria gruberi]
		gene 7863	predicted protein [Naegleria gruberi]
		gene 14150	ARF/SAR family small GTPase [Naegleria gruberi]
		gene 8898	acyl-CoA oxidase-like protein [Naegleria gruberi]
		gene 11394	predicted protein [Naegleria gruberi]
		gene 5688	WD40 repeat domain-containing protein [Naegleria gruberi]
		gene 14285	predicted protein [Naegleria gruberi]
		gene 10458	predicted protein [Naegleria gruberi]
		gene 16277	Transcription intermediary factor 1-alpha [Pteropus alecto]
		gene 477	XPG domain-containing protein [Naegleria gruberi]
		gene 247	DNA topoisomerase II [Naegleria gruberi]
		gene 4548	predicted protein [Naegleria gruberi]
		gene 17887	predicted protein [Naegleria gruberi]
		gene 5959	alpha subunit of protein prenyltransferase [Naegleria gruberi]
		gene 5637	FH2 domain-containing protein [Naegleria gruberi]
		gene 14050	alpha-ribazole phosphatase [Syntrophaceticus schinkii]
		gene 15028	poly(ADP-ribose) polymerase [Naegleria gruberi]
		gene 4677	DEXH box helicase [Naegleria gruberi]
		gene 5864	RNA recognition motif-containing protein [Naegleria gruberi]
		gene 13475	hypothetical protein NAEGRDRAFT_81452 [Naegleria gruberi]
		gene 9998	calponin homology domain-containing protein [Naegleria gruberi]
		gene 18280	ubiquitinyl C19 peptidase [Naegleria gruberi]
		gene 4606	glutathione S-transferase family protein [Naegleria gruberi]
		gene 651	predicted protein [Naegleria gruberi]
		gene 2412	predicted protein [Naegleria gruberi]
		gene 4719	predicted protein [Naegleria gruberi]
		gene 1849	hypothetical protein PHACADRAFT_95334 [Phanerochaete carnosa HHB-10118-sp]
		gene 12393	short chain dehydrogenase/reductase [Naegleria gruberi]
		gene 9522	structural maintenance of chromosomes protein 6 isoform X1 [Papio anubis]
		gene 13473	ARF/SAR family small GTPase [Naegleria gruberi]
		gene 6651	aTP-dependent DNA helicase PcrA [Clostridium sp. CAG:269]
		gene 13352	dead box RNA helicase [Naegleria gruberi]
		gene 12117	predicted protein [Naegleria gruberi]
		gene 3743	hypothetical protein NAEGRDRAFT_62278 [Naegleria gruberi]
		gene 2260	predicted protein [Naegleria gruberi]
		gene 1858	E3 ubiquitin protein ligase UPL1 [Naegleria gruberi]
		gene 13153	predicted protein [Naegleria gruberi]
		gene 8305	nucleostemin family protein [Naegleria gruberi]
		gene 15540	G-protein alpha subunit [Naegleria gruberi]
		gene 14867	predicted protein [Naegleria gruberi]
		gene 15466	TPR domain-containing protein [Naegleria gruberi]
		gene 8084	malate dehydrogenase [Naegleria gruberi]
		gene 8951	predicted protein [Naegleria gruberi]
		gene 7957	predicted protein [Naegleria gruberi]
		gene 35	NB-ARC domain disease resistance protein, putative [Medicago truncatula]
		gene 13300	predicted protein [Naegleria gruberi]
		gene 2340	PREDICTED: NFU1 iron-sulfur cluster scaffold homolog, mitochondrial [Musca domestica]
		gene 14496	predicted protein [Naegleria gruberi]
		gene 4977	predicted protein [Naegleria gruberi]
		gene 3460	predicted protein [Naegleria gruberi]
		gene 11340	vacuolar protein sorting-associated protein [Naegleria gruberi]
		gene 50	predicted protein [Naegleria gruberi]
		gene 16403	hypothetical protein NAEGRDRAFT_80898 [Naegleria gruberi]
		gene 17727	Phosphoribulokinase/uridine kinase [Naegleria gruberi]
		gene 11564	carboxypeptidase [Naegleria gruberi]
		gene 2967	predicted protein [Naegleria gruberi]
		gene 4366	PREDICTED: protein lunapark-A isoform X1 [Halyomorpha halys]
		gene 3374	DNA mismatch repair protein muts [Naegleria gruberi]
		gene 8923	predicted protein [Naegleria gruberi]
		gene 10083	agmatine deiminase family protein [Synechococcus elongatus]
		gene 1634	predicted protein [Naegleria gruberi]
		gene 13832	predicted protein [Naegleria gruberi]
		gene 7143	predicted protein [Naegleria gruberi]
		gene 12844	predicted protein [Naegleria gruberi]
		gene 12017	tripeptidylpeptidase II [Naegleria gruberi]
		gene 8512	ribosomal protein L2 [Naegleria gruberi]
		gene 16007	SAC/GANP domain-containing protein [Naegleria gruberi]
		gene 3245	Ku70/Ku80 beta-barrel domain-containing protein [Naegleria gruberi]
		gene 14551	hypothetical protein NAEGRDRAFT_82025 [Naegleria gruberi]
		gene 16890	predicted protein [Naegleria gruberi]
		gene 7262	MULTISPECIES: phosphorylase [Psychrobacter]
		gene 10782	Diphthine synthase [Anaeromyces robustus]
		gene 5871	predicted protein [Naegleria gruberi]
		gene 15609	histone deacetylase [Naegleria gruberi]
		gene 10624	PEP-CTERM sorting domain-containing protein [Microcystis aeruginosa]
		gene 13562	predicted protein [Naegleria gruberi]
		gene 18109	predicted protein [Naegleria gruberi]
		gene 6576	predicted protein [Naegleria gruberi]
		gene 17701	hypothetical protein NAEGRDRAFT_80948 [Naegleria gruberi]
		gene 4459	predicted protein [Naegleria gruberi]
		gene 13357	predicted protein [Naegleria gruberi]
		gene 2335	predicted protein [Naegleria gruberi]
		gene 11730	rad50 [Spizellomyces punctatus DAOM BR117]
		gene 8229	hypothetical protein NAEGRDRAFT_79262 [Naegleria gruberi]
		gene 16474	predicted protein [Naegleria gruberi]
		gene 2166	ribosome biogenesis regulatory protein [Naegleria gruberi]
		gene 991	predicted protein [Naegleria gruberi]
		gene 8016	ubiquinone biosynthesis hydroxylase [Naegleria gruberi]
		gene 15886	hypothetical protein AM325_14120 [Candidatus Thorarchaeota archaeon SMTZ1-45]
		gene 14493	predicted protein [Naegleria gruberi]
		gene 3367	clathrin coat assembly protein [Naegleria gruberi]
		gene 5993	predicted protein [Naegleria gruberi]
		gene 12599	wasp family protein [Naegleria gruberi]
		gene 10829	predicted protein [Naegleria gruberi]
		gene 18339	predicted protein [Naegleria gruberi]
		gene 6901	predicted protein [Naegleria gruberi]
		gene 8837	predicted protein [Naegleria gruberi]
[truncated: 1,378 more rows]

## Sheet: transcripts matched against COG
transcripts matched against COG database
				gene number	Function
				gene 9487	histone H2A K63-linked ubiquitination
				gene 9489	adenylate kinase activity
				gene 9493	Heat shock chaperonin-binding motif.
				gene 9494	2-hydroxy-adenosine triphosphate pyrophosphatase activity
				gene 9495	Telomere stability and silencing
				gene 9496	phosphatidylinositol-3,5-bisphosphate 3-phosphatase activity
				gene 9498	Regulator of chromosome condensation (RCC1) repeat
				gene 9499	microtubule minus-end binding
				gene 9500	snoRNA binding
				gene 9503	thiosulfate transmembrane transporter activity
				gene 9505	protein kinase activity
				gene 9507	RNA polymerase II transcription regulator recruiting activity
				gene 9519	Nodulin-like
				gene 9522	Structural maintenance of chromosomes
				gene 9525	MAP kinase activity
				gene 9527	cellular response to sterol depletion
				gene 9528	MAPEG family
				gene 9532	Kyphoscoliosis peptidase
				gene 9538	Cytochrome P450, family 19, subfamily a, polypeptide
				gene 9540	G-protein beta/gamma-subunit complex binding
				gene 9548	protein ubiquitination
				gene 9549	regulation of membrane repolarization during atrial cardiac muscle cell action potential
				gene 9551	positive regulation of tubulin deacetylation
				gene 9552	beta-N-acetylglucosaminylglycopeptide beta-1,4-galactosyltransferase activity
				gene 9567	1-pyrroline-5-carboxylate dehydrogenase activity
				gene 9568	RNA binding
				gene 9571	ER retention sequence binding
				gene 9578	intracellular protein transport
				gene 9586	GTP binding
				gene 9588	protein kinase activity
				gene 9589	guanyl-nucleotide exchange factor activity
				gene 9593	protein modification by small protein conjugation
				gene 9594	Biotin and Thiamin Synthesis associated domain
				gene 9595	deoxycytidine kinase activity
				gene 9596	snRNA processing
				gene 9598	ubiquitin conjugating enzyme binding
				gene 9608	oxidoreductase activity
				gene 9614	autophagosome maturation
				gene 9616	phosphatidylethanolamine catabolic process
				gene 9619	Pfam:HCaRG
				gene 9620	serine-type peptidase activity
				gene 9621	ubiquitin-protein transferase activity
				gene 9633	photoreceptor cell morphogenesis
				gene 9644	oxidation-reduction process
				gene 9650	malate dehydrogenase (decarboxylating) (NAD+) activity
				gene 9654	dol-P-Man:Man(7)GlcNAc(2)-PP-Dol alpha-1,6-mannosyltransferase activity
				gene 9663	3-demethylubiquinone-9 3-O-methyltransferase activity
				gene 9664	acyl-CoA oxidase activity
				gene 9671	intraciliary transport
				gene 9672	cyclin-dependent protein serine/threonine kinase activity
				gene 9673	Peptidase_C39 like family
				gene 9675	GDSL-like Lipase/Acylhydrolase family
				gene 9686	ubiquitin-dependent endocytosis
				gene 9690	protein tyrosine phosphatase activity
				gene 9708	ATP binding
				gene 9712	arginyl-tRNA aminoacylation
				gene 9714	protein kinase activity
				gene 9725	Protein of unknown function (DUF541)
				gene 9727	protein homooligomerization
				gene 9729	asparagine synthase (glutamine-hydrolyzing) activity
				gene 9731	Exonuclease domain-containing protein
				gene 9733	PFAM Glycosyl transferase family 2
				gene 9735	Ca2 -binding protein (EF-Hand superfamily
				gene 9742	protein heterodimerization activity
				gene 9745	leucyl-tRNA aminoacylation
				gene 9747	SCF-dependent proteasomal ubiquitin-dependent protein catabolic process
				gene 9748	negative regulation of translational initiation
				gene 9753	chromatin organization
				gene 9754	intracellular protein transport
				gene 9755	fatty acid elongation, saturated fatty acid
				gene 9758	Ca2 -binding protein (EF-Hand superfamily
				gene 9759	Calmodulin-like protein 2
				gene 9762	serine-type peptidase activity
				gene 9765	NAD(P)H dehydrogenase (quinone) activity
				gene 9766	peptidyl-prolyl cis-trans isomerase activity
				gene 9770	Galactose oxidase, central domain
				gene 9771	thiosulfate sulfurtransferase activity
				gene 9774	Belongs to the universal ribosomal protein uL13 family
				gene 9777	chromosome condensation
				gene 9779	structural constituent of ribosome
				gene 9789	thiol-dependent ubiquitin-specific protease activity
				gene 9790	piRNA binding
				gene 9804	response to abiotic stimulus
				gene 9809	transcription initiation from RNA polymerase II promoter
				gene 9810	Phosphorylase superfamily
				gene 9813	vesicle-mediated transport
				gene 9815	cellular response to glucose starvation
				gene 9816	Regulator of chromosome condensation (RCC1) repeat
				gene 9828	lipid transport
				gene 9830	tRNA binding
				gene 9833	interleukin-4 receptor binding
				gene 9834	phosphatase
				gene 9835	flavin adenine dinucleotide binding
				gene 9844	Belongs to the complex I LYR family
				gene 9851	Acyltransferase ws dgat mgat
				gene 9856	fumarate reductase (NADH) activity
				gene 9860	endonuclease activity
				gene 9863	acyl-protein thioesterase
				gene 9869	ATP binding
				gene 9877	magnesium ion homeostasis
				gene 9882	Ras proteins bind GDP GTP and possess intrinsic GTPase activity. Plays a role in eye development by regulating cell growth, survival of postmitotic ommatidial cells and differentiation of photoreceptor cells. During larval development, mediates Ptth tor signaling leading to the production of ecdysone, an hormone required for the initiation of metamorphosis
				gene 9883	calcium ion binding
				gene 9895	to Saccharomyces cerevisiae RAS2 (YNL098C) and RAS1 (YOR101W)
				gene 9913	Multicopper oxidase
				gene 9921	recombinase activity
				gene 9922	respiratory chain complex III assembly
				gene 9924	MDM2/MDM4 family protein binding
				gene 9925	protein deneddylation
				gene 9927	phosphopantetheine binding
				gene 9928	TOR signaling
				gene 9932	7S RNA binding
				gene 9935	maturation of LSU-rRNA
				gene 9954	DNA-dependent ATPase and 5'-3' DNA helicase required for the maintenance of both mitochondrial and nuclear genome stability
				gene 9955	chaperone cofactor-dependent protein refolding
				gene 9956	homologous chromosome orientation involved in meiotic metaphase I plate congression
				gene 9963	tRNA (adenine-N6-)-methyltransferase activity
				gene 9965	Prenyltransferase
				gene 9966	Ran GTPase binding
				gene 9967	FK506 binding
				gene 9970	zinc-finger of a C2HC-type
				gene 9971	translation initiation factor activity
				gene 9976	Belongs to the class I-like SAM-binding methyltransferase superfamily. RNA methyltransferase RlmE family. SPB1 subfamily
				gene 9978	regulation of response to stimulus
				gene 9979	Major facilitator superfamily
				gene 9980	Transaldolase is important for the balance of metabolites in the pentose-phosphate pathway
				gene 9982	lysyl-tRNA aminoacylation
				gene 9984	methylmalonate-semialdehyde dehydrogenase (acylating) activity
				gene 9989	cellular response to bisphenol A
				gene 9990	autophagy of peroxisome
				gene 9991	Source PGD
				gene 9992	iron-sulfur cluster assembly
				gene 9994	GTPase activator activity
				gene 9995	serine-type peptidase activity
				gene 9998	actin binding
				gene 9999	Ran GTPase binding
				gene 10000	protein import into nucleus
				gene 10001	determination of stomach left/right asymmetry
				gene 10003	aminoacylase activity
				gene 10004	ATP binding
				gene 10005	fructose 1,6-bisphosphate 1-phosphatase activity
				gene 10007	A Receptor for Ubiquitination Targets
				gene 10008	metallo-sulfur cluster assembly
				gene 10011	actin binding
				gene 10014	trehalose biosynthetic process
				gene 10015	GTP binding
				gene 10020	chromatin remodeling
				gene 10027	renal sodium ion absorption
				gene 10028	PFAM Integral membrane protein DUF92
				gene 10029	Protein of unknown function (DUF563)
				gene 10031	Guanine nucleotide exchange factor
				gene 10034	Glycosyl-transferase for dystroglycan
				gene 10036	Ectodermal ciliogenesis protein
				gene 10037	Ectodermal ciliogenesis protein
				gene 10038	trans-aconitate 3-methyltransferase activity
				gene 10039	7S RNA binding
				gene 10040	histone peptidyl-prolyl isomerization
				gene 10043	glutathione peroxidase activity
				gene 10044	3-oxo-5-alpha-steroid 4-dehydrogenase
				gene 10064	vesicle-mediated transport
				gene 10065	cysteine biosynthetic process from serine
				gene 10067	PFAM regulator of chromosome condensation, RCC1
				gene 10068	protein conserved in bacteria
				gene 10070	C-4 methylsterol oxidase activity
				gene 10072	diacylglycerol binding
				gene 10079	ATP-dependent DNA helicase
				gene 10081	purine nucleosidase activity
				gene 10083	Belongs to the agmatine deiminase family
				gene 10084	CH-like domain in sperm protein
				gene 10085	pseudouridine synthase activity
				gene 10088	poly(3-hydroxybutyrate) depolymerase activity
				gene 10105	Protein of unknown function (DUF541)
				gene 10106	CoA pyrophosphatase activity
				gene 10115	phosphatidylinositol-4-phosphate phosphatase activity
				gene 10122	ADP-D-ribose binding
				gene 10123	cytochrome p450
				gene 10133	acetyltransferase
				gene 10142	response to heat
				gene 10144	alpha-1,4-glucosidase activity
				gene 10146	nuclear export signal receptor activity
				gene 10147	isopentenyl-diphosphate delta-isomerase activity
				gene 10148	alanyl-tRNA aminoacylation
				gene 10149	Ssu72-like protein
				gene 10169	malate dehydrogenase (decarboxylating) (NAD+) activity
				gene 10171	RNA ligase
				gene 10172	alcohol dehydrogenase (NAD) activity
				gene 10178	MAP kinase kinase activity
				gene 10180	Belongs to the peptidase C1 family
				gene 10181	Regulator of chromosome condensation (RCC1) repeat
				gene 10188	zinc ion binding
				gene 10190	GTP binding
				gene 10192	MAP kinase kinase kinase activity
				gene 10199	structural constituent of ribosome
				gene 10202	GTP-binding Protein
				gene 10210	BRO1-like domain
				gene 10211	single fertilization
				gene 10228	Ca2 -binding protein (EF-Hand superfamily
				gene 10233	negative regulation of response to water deprivation
				gene 10235	sphingoid catabolic process
				gene 10237	Regulator of chromosome condensation (RCC1) repeat
				gene 10240	ATP binding
				gene 10241	PFAM MAPEG family
				gene 10250	mitochondrial fission
				gene 10262	G-protein beta/gamma-subunit complex binding
				gene 10276	protein serine/threonine kinase activity
				gene 10277	retinol dehydrogenase activity
				gene 10281	Regulator of chromosome condensation (RCC1) repeat
				gene 10298	Interferon-induced protein 44-like
				gene 10313	ATPase activity
				gene 10317	tRNA methyltransferase activity
				gene 10326	zinc ion binding
				gene 10338	guanylate cyclase activity
				gene 10340	oxidoreductase activity
				gene 10344	GTPase activator activity
				gene 10345	actin binding
				gene 10361	ADP-ribosylglycohydrolase
				gene 10363	Regulator of chromosome condensation (RCC1) repeat
				gene 10364	translation initiation factor activity
				gene 10366	Regulator of chromosome condensation (RCC1) repeat
				gene 10370	protein localization
				gene 10371	diaminopimelate epimerase activity
				gene 10372	Atg12 activating enzyme activity
				gene 10373	mannosyl-oligosaccharide 1,2-alpha-mannosidase activity
				gene 10374	protein kinase activity
				gene 10375	fumarate reductase (NADH) activity
				gene 10377	RNA modification
				gene 10378	NADPH-hemoprotein reductase activity
				gene 10379	ribosomal large subunit assembly
				gene 10382	retrograde trans-synaptic signaling by lipid
				gene 10383	chromatin disassembly
				gene 10393	calcium:proton antiporter activity
				gene 10394	Protein kinase c
				gene 10395	Regulator of chromosome condensation (RCC1) repeat
				gene 10399	positive regulation of TOR signaling
				gene 10401	ubiquitinyl hydrolase activity
				gene 10413	tripeptidyl-peptidase activity
				gene 10420	endonuclease activity
				gene 10421	response to heat
				gene 10428	protein deneddylation
				gene 10430	rRNA processing
				gene 10431	Domain of unknown function (DUF4112)
				gene 10433	guanyl-nucleotide exchange factor activity
				gene 10439	nuclear import signal receptor activity
				gene 10447	cysteinyl-tRNA aminoacylation
				gene 10457	translation initiation factor activity
				gene 10458	SNAP receptor activity
				gene 10460	phosphomevalonate kinase activity
				gene 10469	MAP kinase activity
				gene 10479	The beta subunit is responsible for the synthesis of L- tryptophan from indole and L-serine
				gene 10482	multivesicular body sorting pathway
				gene 10483	FAD dependent oxidoreductase
				gene 10484	endopeptidase inhibitor activity
				gene 10485	Cyclin-dependent protein kinase
				gene 10499	Belongs to the protein kinase superfamily
				gene 10502	Endonuclease/Exonuclease/phosphatase family
				gene 10513	G-protein beta/gamma-subunit complex binding
				gene 10514	phosphoglycerate dehydrogenase activity
				gene 10521	carboxylic ester hydrolase activity
				gene 10524	ELMO/CED-12 family
				gene 10529	oxidation-reduction process
				gene 10556	metalloendopeptidase activity
				gene 10584	translation initiation factor activity
				gene 10586	rRNA binding
				gene 10591	GTPase activity
				gene 10595	Regulator of chromosome condensation (RCC1) repeat
				gene 10597	3-oxoacyl-[acyl-carrier-protein] synthase activity
				gene 10600	calcium-dependent protein serine/threonine phosphatase activity
				gene 10602	amine dehydrogenase activity
				gene 10608	metallopeptidase activity
				gene 10615	RAB31, member RAS oncogene family
				gene 10617	regulation of response to stimulus
				gene 10618	S-formylglutathione hydrolase activity
				gene 10619	negative regulation of response to water deprivation
				gene 10630	Chromate transporter
				gene 10642	phosphorelay sensor kinase activity
				gene 10651	negative regulation of non-canonical Wnt signaling pathway
				gene 10661	Rho guanyl-nucleotide exchange factor activity
				gene 10666	3-demethylubiquinone-9 3-O-methyltransferase activity
				gene 10673	Regulator of chromosome condensation (RCC1) repeat
				gene 10674	protein kinase activity
				gene 10677	cellular response to glucose starvation
				gene 10678	GTP binding
				gene 10679	ATPase activity, coupled to transmembrane movement of substances
				gene 10682	Regulator of chromosome condensation (RCC1) repeat
				gene 10687	actin filament network formation
				gene 10706	RNA (guanine-N7)-methylation
				gene 10707	methylated histone binding
				gene 10708	Pentatricopeptide repeat-containing protein
				gene 10715	regulation of choline O-acetyltransferase activity
				gene 10717	negative regulation of ceramide biosynthetic process
				gene 10718	transferase activity, transferring glycosyl groups
				gene 10724	ATPase activity, coupled to transmembrane movement of substances
				gene 10726	formate-tetrahydrofolate ligase activity
				gene 10729	Ca2 -binding protein (EF-Hand superfamily
				gene 10734	RNA-directed 5'-3' RNA polymerase activity
				gene 10735	ADP-ribosylarginine hydrolase activity
				gene 10738	Belongs to the metallo-dependent hydrolases superfamily. Peptidase M19 family
				gene 10740	Hint-domain
				gene 10741	protein-cysteine S-palmitoyltransferase activity
				gene 10743	GTP binding
				gene 10744	mitochondrial respiratory chain complex I assembly
				gene 10750	vesicle-mediated transport
				gene 10751	WD domain, G-beta repeat
				gene 10753	ER to Golgi vesicle-mediated transport
				gene 10755	translation initiation factor activity
				gene 10763	GTP binding
				gene 10767	transcription by RNA polymerase III
				gene 10768	threonine-type endopeptidase activity
				gene 10769	Catalyzes the reduction of ribonucleotides to deoxyribonucleotides. May function to provide a pool of deoxyribonucleotide precursors for DNA repair during oxygen limitation and or for immediate growth after restoration of oxygen
				gene 10772	5-carbamoylmethyl uridine residue modification
				gene 10773	plastid DNA replication
				gene 10780	Dienelactone hydrolase family
				gene 10782	diphthine synthase activity
				gene 10805	ubiquitin protein ligase activity
				gene 10827	nucleotide-sugar transmembrane transporter activity
				gene 10829	dolichyl-phosphate beta-glucosyltransferase activity
				gene 10835	protein kinase activity
				gene 10837	Translation initiation factor IF-2, N-terminal region
				gene 10838	electron transfer activity
				gene 10846	Enoyl-(Acyl carrier protein) reductase
				gene 10853	NUDIX domain
				gene 10871	generation of catalytic spliceosome for second transesterification step
				gene 10883	positive regulation of isoprenoid metabolic process
				gene 10886	microtubule motor activity
				gene 10892	phosphatidylinositol-3-phosphate binding
				gene 10893	phosphatidylinositol kinase activity
				gene 10900	vacuolar proton-transporting V-type ATPase complex assembly
				gene 10902	protein serine/threonine kinase activity
				gene 10906	negative regulation of centriole-centriole cohesion
				gene 10907	Regulator of chromosome condensation (RCC1) repeat
				gene 10910	ADP-ribosylarginine hydrolase activity
				gene 10913	regulation of response to stimulus
				gene 10914	Mitochondrial assembly of ribosomal large subunit
				gene 10925	MAP kinase kinase kinase activity
				gene 10928	palmitoyl-(protein) hydrolase activity
				gene 10932	Serine palmitoyltransferase
				gene 10939	PBP superfamily domain
				gene 10940	endoplasmic reticulum organization
				gene 10949	D-alanyl-D-alanine carboxypeptidase
				gene 10955	intracellular protein transport
				gene 10956	GPI transamidase subunit PIG-U
				gene 10958	regulation of vesicle fusion
				gene 10959	N-methylnicotinate transmembrane transporter activity
				gene 10960	alpha-ketoglutarate transmembrane transporter activity
				gene 10961	regulation of CD40 signaling pathway
				gene 10962	positive regulation of mitochondrial calcium ion concentration
				gene 10965	GTPase activator activity
				gene 10966	ubiquitin protein ligase activity
				gene 10968	single-stranded DNA binding
				gene 10973	thioredoxin-disulfide reductase activity
				gene 10980	RNA pseudouridylate synthase
				gene 10983	metalloendopeptidase activity
				gene 10984	hair follicle maturation
				gene 10985	structural constituent of ribosome
				gene 10987	ubiquitin-protein transferase activity
				gene 10988	Hsp70 protein binding
				gene 10989	Involved in transport of proteins from the cis medial- Golgi to the trans-Golgi network
				gene 10990	structural constituent of ribosome
				gene 10991	mRNA processing
				gene 10992	mitochondrial respiratory chain complex I assembly
				gene 10993	positive regulation of protein localization to cilium
				gene 10995	WD40 repeats
				gene 10998	chitobiosyldiphosphodolichol beta-mannosyltransferase activity
				gene 10999	GTP binding
				gene 11000	3-oxo-behenoyl-CoA reductase activity
				gene 11005	phosphopyruvate hydratase activity
				gene 11020	protein localization to nuclear inner membrane
				gene 11022	protein serine/threonine kinase activity
				gene 11023	mRNA splicing, via spliceosome
				gene 11024	oxidoreductase activity
				gene 11025	threonine-type endopeptidase activity
				gene 11026	metaphase/anaphase transition of mitotic cell cycle
				gene 11046	Belongs to the enoyl-CoA hydratase isomerase family
				gene 11059	DNA replication
				gene 11067	protein modification by small protein conjugation
				gene 11068	protein transport
				gene 11069	zinc ion binding
				gene 11070	GTP binding
				gene 11076	cytoskeletal protein binding
				gene 11083	Alpha-2-macroglobulin family
				gene 11089	Domain of unknown function (DUF4396)
				gene 11108	MAP kinase activity
				gene 11110	Ferrous iron transport protein B
				gene 11112	GTPase activity
				gene 11113	oxidosqualene cyclase activity
				gene 11114	ribosomal protein
				gene 11117	peroxisome organization
				gene 11119	Source PGD
				gene 11120	protein modification by small protein conjugation
				gene 11123	helicase activity
				gene 11124	mechanosensitive ion channel activity
				gene 11125	GPI anchor biosynthetic process
				gene 11133	Xyloglucan fucosyltransferase
				gene 11136	regulation of ryanodine-sensitive calcium-release channel activity
				gene 11137	notochord cell vacuolation
				gene 11138	transcription by RNA polymerase I
				gene 11141	positive regulation of chromatin silencing at rDNA
				gene 11152	protein diaphanous homolog
				gene 11173	phosphorelay sensor kinase activity
				gene 11174	endonuclease activity
				gene 11180	transcription elongation from RNA polymerase II promoter
				gene 11181	Folate-sensitive fragile site protein Fra10Ac1
				gene 11182	microtubule binding
				gene 11186	TBC1 domain family member 31
				gene 11189	heme binding
				gene 11190	L-threonylcarbamoyladenylate synthase
				gene 11192	intraciliary retrograde transport
				gene 11198	cyclin-dependent protein serine/threonine kinase activity
				gene 11199	peptidyl-prolyl cis-trans isomerase activity
				gene 11201	glucose:sodium symporter activity
				gene 11210	serine-type endopeptidase activity
				gene 11211	pseudouridine synthase activity
				gene 11212	zinc ion binding
				gene 11213	Replication protein A 32 kDa subunit
				gene 11220	G-protein gamma-subunit binding
				gene 11226	response to hormone
				gene 11227	snRNA processing
				gene 11228	apoptotic process
				gene 11233	heme binding
				gene 11235	peptide alpha-N-acetyltransferase activity
				gene 11236	homogentisate 1,2-dioxygenase activity
				gene 11240	actin binding
				gene 11267	positive regulation of acetylcholine metabolic process
				gene 11268	intraciliary retrograde transport
				gene 11279	translation initiation factor activity
				gene 11280	large ribosomal subunit rRNA binding
				gene 11286	mitochondrial translation
				gene 11287	Methyltransferase domain
				gene 11288	cysteine biosynthetic process from serine
				gene 11294	phosphatidylinositol N-acetylglucosaminyltransferase activity
				gene 11304	negative regulation of fibroblast apoptotic process
				gene 11306	N-acetyl-beta-D-galactosaminidase activity
				gene 11307	mannosyl-oligosaccharide glucosidase activity
				gene 11308	cellular zinc ion homeostasis
				gene 11310	serine-type peptidase activity
				gene 11312	hippo signaling
				gene 11316	inorganic diphosphatase activity
				gene 11320	metallopeptidase activity
				gene 11322	helicase activity
				gene 11324	Alpha-ketoglutarate-dependent dioxygenase alkB homolog 4
				gene 11325	phosphatidylinositol phospholipase C activity
				gene 11328	Belongs to the DHHC palmitoyltransferase family
				gene 11333	acetyltransferase activator activity
				gene 11336	cytoskeletal protein binding
				gene 11338	regulation of superoxide dismutase activity
				gene 11339	Aldo/keto reductase family
				gene 11340	negative regulation of late endosome to lysosome transport
				gene 11341	rRNA binding
				gene 11345	GTP binding
				gene 11349	manganese ion binding
				gene 11352	DNA-directed 5'-3' RNA polymerase activity
				gene 11354	Pentatricopeptide repeat-containing protein
				gene 11382	guanyl-nucleotide exchange factor activity
				gene 11386	nuclear import signal receptor activity
				gene 11388	FK506 binding
				gene 11394	DNA primase activity
				gene 11395	Glutathione gamma-glutamylcysteinyltransferase. Source PGD
				gene 11398	guanyl-nucleotide exchange factor activity
				gene 11399	all-trans-retinol 13,14-reductase activity
				gene 11400	oxidoreductase activity, acting on the aldehyde or oxo group of donors, NAD or NADP as acceptor
				gene 11403	Flavin-binding monooxygenase-like
				gene 11406	fumarate hydratase activity
				gene 11413	Ca2 -binding protein (EF-Hand superfamily
				gene 11416	phosphatidylinositol kinase activity
				gene 11419	phosphorylase kinase regulator activity
				gene 11421	rRNA processing
				gene 11422	Cdc25 family phosphatase Ibp1
				gene 11427	Protein of unknown function (DUF3522)
				gene 11431	aortic smooth muscle cell differentiation
				gene 11437	Guanine nucleotide binding protein (G protein), alpha z polypeptide
				gene 11438	mismatched DNA binding
				gene 11440	carbohydrate transport
				gene 11445	MAP kinase kinase activity
				gene 11448	adenylate cyclase binding
				gene 11449	Protein conserved in bacteria
				gene 11450	GTPase activator activity
				gene 11462	poly(ADP-ribose) glycohydrolase activity
				gene 11464	mitochondrial tRNA thio-modification
				gene 11467	S-adenosylmethionine-dependent tRNA (m5U54) methyltransferase activity
				gene 11471	obsolete TFIIIB-type transcription factor activity
				gene 11472	protein folding in endoplasmic reticulum
				gene 11476	nucleoside phosphate binding
				gene 11478	Amino acid kinase family
				gene 11480	CDP-diacylglycerol-inositol 3-phosphatidyltransferase activity
				gene 11483	GPI anchor biosynthetic process
				gene 11488	Nodulin-like
				gene 11489	Exonuclease
				gene 11498	nuclear-transcribed mRNA poly(A) tail shortening
				gene 11506	Oxidoreductase family, NAD-binding Rossmann fold
				gene 11508	variable flagellar number
				gene 11511	Laminin G domain
				gene 11512	Aminoadipate aminotransferase
				gene 11513	Pkd domain containing protein
				gene 11517	nucleotidyltransferase activity
				gene 11520	Responsible for synthesis of pseudouridine from uracil
				gene 11524	KR domain
				gene 11525	ethanolamine kinase activity
				gene 11527	C2 domain
				gene 11535	thiosulfate sulfurtransferase activity
				gene 11538	dynein heavy chain binding
				gene 11540	aspartate kinase activity
				gene 11545	DNA replication
				gene 11547	neuron death in response to oxidative stress
				gene 11549	thiosulfate transmembrane transporter activity
				gene 11550	G-protein beta/gamma-subunit complex binding
				gene 11552	proton-transporting ATP synthase activity, rotational mechanism
				gene 11553	histone acetyltransferase activity
				gene 11554	polyadenylation-dependent snoRNA 3'-end processing
				gene 11564	Carboxypeptidase Taq (M32) metallopeptidase
				gene 11577	GTP binding
				gene 11578	guanyl-nucleotide exchange factor activity
				gene 11580	regulation of vesicle fusion
				gene 11586	GDP binding
				gene 11588	guanyl-nucleotide exchange factor activity
				gene 11591	ubiquitin-protein transferase activity
				gene 11607	MAC/Perforin domain
				gene 11608	adenyl-nucleotide exchange factor activity
				gene 11629	metallopeptidase activity
				gene 11631	U5 snRNA binding
				gene 11632	Uncharacterized protein family UPF0029
				gene 11641	Prismane/CO dehydrogenase family
				gene 11644	CS domain
				gene 11647	Utp--glucose-1-phosphate uridylyltransferase
				gene 11652	major facilitator superfamily
				gene 11655	translation initiation factor activity
				gene 11667	single-stranded DNA binding
				gene 11668	Proteasome subunit beta
				gene 11672	MAC/Perforin domain
				gene 11681	alpha-methylacyl-CoA racemase activity
				gene 11682	peptidyl-diphthamide biosynthetic process from peptidyl-histidine
				gene 11683	peroxiredoxin activity
				gene 11686	RING-type E3 ubiquitin transferase
				gene 11690	endoribonuclease L-PSP
				gene 11691	negative regulation of TOR signaling
				gene 11698	RNA helicase activity
				gene 11701	negative regulation of cell death
				gene 11704	Regulator of chromosome condensation (RCC1) repeat
				gene 11706	epoxide hydrolase activity
				gene 11715	e3 ubiquitin-protein ligase
				gene 11718	peptidyl-prolyl cis-trans isomerase activity
				gene 11730	DNA repair protein RAD50
				gene 11733	cytoskeleton organization
				gene 11735	regulation of secretory granule organization
				gene 11738	PFAM RNA ligase
				gene 11744	Alpha/beta hydrolase family
				gene 11746	leucine binding
				gene 11750	glutathione synthase activity
				gene 11753	meiotic sister chromatid cohesion, centromeric
				gene 11754	acyl-CoA oxidase activity
				gene 11756	SNAP receptor activity
				gene 11757	RNA cap binding
				gene 11758	response to virus
				gene 11760	toxic substance binding
				gene 11763	nuclear-transcribed mRNA catabolic process, deadenylation-dependent decay
				gene 11764	GTP binding
				gene 11765	zinc ion binding
				gene 11775	MAP kinase activity
				gene 11779	Adenylyl- / guanylyl cyclase, catalytic domain
				gene 11780	protein serine/threonine kinase activity
				gene 11788	actin binding
				gene 11791	Histidyl-trna synthetase
				gene 11792	[acyl-carrier-protein] S-malonyltransferase activity
				gene 11798	ADP-D-ribose binding
				gene 11800	Guanylate-binding protein, C-terminal domain
				gene 11807	NADPH-hemoprotein reductase activity
				gene 11815	Regulator of chromosome condensation (RCC1) repeat
				gene 11821	unfolded protein binding
				gene 11831	SAP DNA-binding domain-containing protein
				gene 11836	GPI anchor biosynthetic process
				gene 11837	Metallo-beta-lactamase superfamily
				gene 11838	myosin light chain binding
				gene 11839	mismatched DNA binding
				gene 11840	cytidylyltransferase
				gene 11841	pre-mRNA catabolic process
				gene 11842	2-oxoacid dehydrogenases acyltransferase (catalytic domain)
				gene 11856	inositol phosphate biosynthetic process
				gene 11858	positive regulation of catalytic activity in other organism involved in symbiotic interaction
				gene 11859	positive regulation of catalytic activity in other organism involved in symbiotic interaction
				gene 11862	3-beta-hydroxy-delta5-steroid dehydrogenase activity
				gene 11863	dihydroneopterin triphosphate pyrophosphohydrolase activity
				gene 11873	tRNA (cytosine-5-)-methyltransferase activity
				gene 11874	Chromosome 7 open reading frame 62
				gene 11880	intracellular protein transport
				gene 11885	endonuclease activity
				gene 11890	ubiquitin-protein transferase activity
				gene 11891	response to heat
				gene 11892	COMM domain-containing protein 10
				gene 11893	voltage-gated calcium channel activity
				gene 11895	process utilizing autophagic mechanism
				gene 11896	thiosulfate sulfurtransferase activity
				gene 11898	chromatin organization
				gene 11904	Calcineurin-like phosphoesterase
				gene 11905	Thioesterase superfamily
				gene 11906	canonical Wnt signaling pathway involved in osteoblast differentiation
				gene 11908	phospholipid-translocating ATPase activity
				gene 11911	Component of the spliceosomal U1 snRNP, which is essential for recognition of the pre-mRNA 5' splice-site and the subsequent assembly of the spliceosome. U1-C is directly involved in initial 5' splice-site recognition for both constitutive and regulated alternative splicing. The interaction with the 5' splice-site seems to precede base-pairing between the pre-mRNA and the U1 snRNA. Stimulates com…
				gene 11912	regulation of canonical Wnt signaling pathway involved in osteoblast differentiation
				gene 11914	cAMP-dependent protein kinase regulator activity
				gene 11915	protein processing involved in protein targeting to mitochondrion
				gene 11935	spindle assembly checkpoint
				gene 11937	attachment of GPI anchor to protein
				gene 11951	regulation of DNA-templated transcription, elongation
				gene 11955	endosomal vesicle fusion
				gene 11956	Sterile alpha motif.
				gene 11960	PH domain
				gene 11961	negative regulation of centriole-centriole cohesion
				gene 11964	E3 SUMO-protein ligase NSE2
				gene 11965	mitotic chromosome condensation
				gene 11966	Pyridoxamine 5'-phosphate oxidase like
				gene 11968	WSTF, HB1, Itc1p, MBD9 motif 1
				gene 11971	helicase activity
				gene 11991	PLD-like domain
				gene 12007	Calcineurin-like phosphoesterase
				gene 12013	Tyrosine-protein phosphatase non-receptor type
				gene 12015	SNAP receptor activity
				gene 12017	tripeptidyl-peptidase activity
				gene 12019	Filamin-type immunoglobulin domains
				gene 12026	poly(ADP-ribose) glycohydrolase activity
				gene 12032	gamma-tubulin binding
				gene 12033	COG0607 Rhodanese-related sulfurtransferase
				gene 12034	positive regulation of DNA ligase activity
				gene 12038	guanine nucleotide-binding protein-like
				gene 12039	Pkd domain containing protein
				gene 12056	DNA replication
				gene 12070	penicillin amidase
				gene 12085	response to abiotic stimulus
				gene 12086	ribonuclease T2 activity
				gene 12087	RWP-RK domain
				gene 12088	response to abiotic stimulus
				gene 12090	MAP kinase kinase kinase activity
				gene 12091	CDP-diacylglycerol-glycerol-3-phosphate 3-phosphatidyltransferase activity
				gene 12092	transferase activity, transferring nitrogenous groups
				gene 12094	Translation initiation factor IF-2, N-terminal region
				gene 12095	alpha-(1->3)-fucosyltransferase activity
				gene 12104	PFAM Adenylate and Guanylate cyclase catalytic domain
				gene 12107	Leucine-zipper-like transcriptional regulator
				gene 12116	oxidation-reduction process
				gene 12117	serine-type endopeptidase inhibitor activity
				gene 12120	protein localization to cytosolic proteasome complex
				gene 12123	protein octanoylation
				gene 12124	dolichyl monophosphate biosynthetic process
				gene 12132	ATP binding
				gene 12134	RNA polymerase II transcription regulator recruiting activity
				gene 12144	penicillin amidase
				gene 12149	protein heterodimerization activity
				gene 12151	tetrahydrofolylpolyglutamate synthase activity
				gene 12161	phospholipase activity
				gene 12162	Peptidyl-prolyl cis-trans isomerase
				gene 12164	inositol 1,4,5-trisphosphate-sensitive calcium-release channel activity
				gene 12167	phenylalanine-tRNA ligase activity
				gene 12168	Thioesterase-like superfamily
				gene 12169	Belongs to the helicase family. RecQ subfamily
				gene 12172	translation elongation factor activity
				gene 12176	regulation of histone H3-K36 trimethylation
				gene 12179	cellular component assembly
				gene 12186	proton-exporting ATPase activity, phosphorylative mechanism
				gene 12200	protein diaphanous homolog
				gene 12201	glutamate reuptake
				gene 12221	peptidyl-serine phosphorylation
				gene 12222	DNA polymerase III is a complex, multichain enzyme responsible for most of the replicative synthesis in bacteria. The epsilon subunit contain the editing function and is a proofreading 3'-5' exonuclease
				gene 12224	Regulator of chromosome condensation (RCC1) repeat
				gene 12225	lipid transport
				gene 12244	carboxy-lyase activity
				gene 12246	protein kinase activity
				gene 12257	interspecies interaction between organisms
				gene 12258	microtubule motor activity
				gene 12259	GTPase activity
				gene 12260	Rad52 22 double-strand break repair protein
				gene 12261	positive regulation of peptidyl-threonine phosphorylation
				gene 12262	U4 snRNA binding
				gene 12263	UDP-glucose:glycoprotein glucosyltransferase activity
				gene 12264	unfolded protein binding
				gene 12267	endosomal vesicle fusion
				gene 12269	procollagen-lysine 5-dioxygenase activity
				gene 12272	translation initiation factor activity
				gene 12276	cytoskeleton organization
				gene 12286	G-protein beta/gamma-subunit complex binding
				gene 12298	Plays an important role in DNA replication, recombination and repair. Binds to ssDNA and to an array of partner proteins to recruit them to their sites of action during DNA metabolism
				gene 12299	GDP-fucose import into Golgi lumen
				gene 12302	Mitochondrial inner membrane protease
				gene 12303	translation initiation factor activity
				gene 12306	protein K27-linked deubiquitination
				gene 12307	mitochondrion organization
				gene 12318	poly(A)+ mRNA export from nucleus
				gene 12323	retrograde vesicle-mediated transport, Golgi to ER
				gene 12324	meiotic spindle elongation
				gene 12325	triglyceride mobilization
				gene 12326	regulator of chromosome condensation, RCC1
				gene 12327	negative regulation of centriole-centriole cohesion
				gene 12328	dolichyl-diphosphooligosaccharide-protein glycotransferase activity
				gene 12329	translation release factor activity
				gene 12330	protein conserved in archaea
				gene 12334	protein serine/threonine kinase activity
				gene 12335	regulation of signal transduction involved in mitotic G2 DNA damage checkpoint
				gene 12338	S-methyl-5-thioadenosine phosphorylase activity
				gene 12350	RING-type E3 ubiquitin transferase
				gene 12374	guanyl-nucleotide exchange factor activity
				gene 12379	phosphatase
				gene 12384	Poly (ADP-ribose) polymerase family, member 16
				gene 12386	K02A2.6-like
				gene 12393	propanoyl-CoA C-acyltransferase activity
				gene 12394	proteasome-activating ATPase activity
				gene 12395	Source PGD
				gene 12400	C2 domain
				gene 12401	notochord cell vacuolation
				gene 12402	tRNA (guanine(9)-N(1))-methyltransferase activity
				gene 12417	ubiquinone biosynthetic process
				gene 12424	peptidyl-prolyl cis-trans isomerase activity
				gene 12425	protein folding
				gene 12436	GTP binding
				gene 12446	ribosomal large subunit biogenesis
				gene 12447	RNA binding
				gene 12451	chromosome segregation
				gene 12467	spermatogenesis
				gene 12481	Kelch motif
				gene 12485	UFM1 hydrolase activity
				gene 12486	7S RNA binding
				gene 12487	guanyl-nucleotide exchange factor activity
				gene 12488	Ca2 -binding protein (EF-Hand superfamily
				gene 12490	Ca2 -binding protein (EF-Hand superfamily
				gene 12499	nuclear-transcribed mRNA catabolic process, nonsense-mediated decay
				gene 12509	negative regulation of vascular smooth muscle contraction
				gene 12514	Regulator of chromosome condensation (RCC1) repeat
				gene 12516	Glycosyl transferases group 1
				gene 12519	zinc ion transmembrane transporter activity
				gene 12522	serine threonine-protein kinase
				gene 12523	beta' subunit
				gene 12525	Aspartate aminotransferase
				gene 12526	protein binding involved in protein folding
				gene 12555	protein modification by small protein conjugation
				gene 12557	ribosome biogenesis
				gene 12560	hemerythrin HHE cation binding domain
				gene 12561	Vacuolar protein sorting-associated protein
				gene 12562	U1 snRNA 3'-end processing
				gene 12563	Xenotropic and polytropic retrovirus receptor
				gene 12565	peptidyl-prolyl cis-trans isomerase activity
				gene 12566	26S Proteasome non-ATPase regulatory subunit
				gene 12570	pyridoxamine-phosphate oxidase activity
				gene 12571	Steryl acetyl hydrolase
				gene 12572	Radical SAM superfamily
				gene 12580	response to brefeldin A
				gene 12590	hydroxymethylglutaryl-CoA reductase (NADPH) activity
				gene 12592	Binds specifically and directly to substrates containing either a simple or bipartite NLS motif. Promotes docking of import substrates to the nuclear envelope
				gene 12596	Thioredoxin-like
				gene 12598	base-excision repair, AP site formation via deaminated base removal
				gene 12599	lamellipodium morphogenesis
				gene 12602	GTPase activity
				gene 12603	phosphoprotein phosphatase activity
				gene 12610	ubiquitin protein ligase binding
				gene 12613	threonine-type endopeptidase activity
				gene 12614	mitochondrial gene expression
				gene 12622	short chain dehydrogenase
				gene 12624	translation elongation factor activity
				gene 12625	carbohydrate binding
				gene 12635	nuclear-transcribed mRNA catabolic process, nonsense-mediated decay
				gene 12636	DNA-directed 5'-3' RNA polymerase activity
				gene 12658	Is required not only for elongation of protein synthesis but also for the initiation of all mRNA translation through initiator tRNA(fMet) aminoacylation
				gene 12660	L-iduronidase activity
				gene 12666	cytoskeletal protein binding
				gene 12667	guanylate cyclase activity
				gene 12669	structural constituent of ribosome
				gene 12670	mitotic sister chromatid cohesion
				gene 12672	mitotic sister chromatid cohesion
				gene 12673	nuclear transport
				gene 12678	guanyl-nucleotide exchange factor activity
				gene 12680	ubiquitinyl hydrolase activity
				gene 12682	urocanate hydratase activity
				gene 12685	mature ribosome assembly
				gene 12686	Domain found in Dishevelled, Egl-10, and Pleckstrin (DEP)
				gene 12687	UDP-glucuronate decarboxylase activity
				gene 12693	oxidation-reduction process
				gene 12697	TMEM151 family
				gene 12698	GTP binding
				gene 12701	oxidoreductase activity, acting on the CH-CH group of donors
				gene 12708	translation initiation factor activity
				gene 12710	helicase activity
				gene 12712	phosphatidyl-N-methylethanolamine N-methyltransferase activity
				gene 12732	guanyl-nucleotide exchange factor activity
				gene 12736	PFAM Peptidase S10, serine carboxypeptidase
				gene 12737	regulation of GTPase activity
				gene 12751	helicase activity
				gene 12754	regulation of transcription by RNA polymerase III
				gene 12756	maintenance of mitotic sister chromatid cohesion, centromeric
				gene 12765	dimethylallyltranstransferase activity
				gene 12772	negative regulation of Ras protein signal transduction
				gene 12773	EamA-like transporter family
				gene 12774	ubiquitinyl hydrolase activity
				gene 12775	protein transport to vacuole involved in ubiquitin-dependent protein catabolic process via the multivesicular body sorting pathway
				gene 12777	decanoate-CoA ligase activity
				gene 12778	guanyl-nucleotide exchange factor activity
				gene 12783	protein-cysteine S-palmitoyltransferase activity
				gene 12785	structural constituent of ribosome
				gene 12786	LMBR1-like membrane protein
				gene 12790	poly(3-hydroxybutyrate) depolymerase activity
				gene 12792	mitochondrial electron transport, ubiquinol to cytochrome c
				gene 12793	mRNA pseudouridine synthesis
				gene 12794	5-carbamoylmethyl uridine residue modification
				gene 12796	lipid binding
				gene 12797	magnesium ion homeostasis
				gene 12799	oxidation-reduction process
				gene 12802	choline transmembrane transporter activity
				gene 12807	Protein of unknown function
				gene 12808	histone demethylase activity (H3-K4 specific)
				gene 12810	Lipocalin-like domain
				gene 12814	protein localization to membrane raft
				gene 12820	synthetase
				gene 12821	FOP N terminal dimerisation domain
				gene 12823	structural constituent of cytoskeleton
				gene 12834	transferase activity, transferring glycosyl groups
				gene 12848	Belongs to the importin alpha family
				gene 12850	unfolded protein binding
				gene 12852	regulation of protein catabolic process
				gene 12853	Family with sequence similarity 172 member A
				gene 12854	mitochondrial transport
				gene 12857	response to abiotic stimulus
				gene 12859	homolog subfamily C member 7
				gene 12864	COMPASS (Complex proteins associated with Set1p) component N
				gene 12865	chromatin silencing at telomere
				gene 12866	D-erythro-sphingosine kinase activity
				gene 12867	arsonoacetate metabolic process
				gene 12868	malate-aspartate shuttle
				gene 12869	guanyl-nucleotide exchange factor activity
				gene 12870	sepiapterin reductase
				gene 12872	cytoskeletal protein binding
				gene 12875	Rare lipoprotein A (RlpA)-like double-psi beta-barrel
				gene 12878	nitrile biosynthetic process
				gene 12880	modulation by host of viral RNA genome replication
				gene 12882	tRNAHis guanylyltransferase
				gene 12883	box H/ACA snoRNP assembly
				gene 12884	RING-type E3 ubiquitin transferase
				gene 12887	ribosomal protein
				gene 12888	RNA binding
				gene 12890	proteasome assembly
				gene 12892	guanyl-nucleotide exchange factor activity
				gene 12898	oxidation-reduction process
				gene 12901	phosphatidylinositol dephosphorylation
				gene 12903	GTP binding
				gene 12904	Cell division protein 48 (CDC48), domain 2
				gene 12906	Auxin-induced protein 5NG4
				gene 12907	mitotic cytokinesis
				gene 12908	mannose-1-phosphate guanylyltransferase activity
				gene 12914	mature ribosome assembly
				gene 12915	translation initiation factor activity
				gene 12916	endonuclease activity
				gene 12917	translation initiation factor activity
				gene 12936	Domain of unknown function (DUF4800)
				gene 12939	unfolded protein binding
				gene 12941	mannosyl-oligosaccharide glucosidase activity
				gene 12943	palmitoyl-(protein) hydrolase activity
				gene 12944	metallo-sulfur cluster assembly
				gene 12946	amino acid
				gene 12947	PFAM Alpha beta hydrolase
				gene 12950	PP-loop family
				gene 12956	guanyl-nucleotide exchange factor activity
				gene 12958	glucosyltransferase activity
				gene 12959	Methylmalonic aciduria type A protein. Source PGD
				gene 12960	anterograde trans-synaptic signaling
				gene 12964	Protein of unknown function (DUF1241)
				gene 12983	Protein of unknown function with HXXEE motif
				gene 12985	Taurine catabolism dioxygenase TauD, TfdA family
				gene 12986	BioY family
				gene 12987	GTPase activity
				gene 12994	Mediator complex subunit 27
				gene 12999	metallopeptidase activity
				gene 13002	13-prostaglandin reductase activity
				gene 13008	ATPase activity, coupled to transmembrane movement of substances
				gene 13009	RING-like zinc finger
				gene 13010	protein heterodimerization activity
				gene 13017	phospholipase A1 activity
				gene 13023	Ubiquitin carboxyl-terminal hydrolase
				gene 13034	WD repeat-containing protein
				gene 13035	ubiquitin modification-dependent histone binding
				gene 13040	protein transport
				gene 13041	DNA synthesis involved in DNA repair
				gene 13044	PhoQ Sensor
				gene 13046	U4 snRNA binding
				gene 13056	guanyl-nucleotide exchange factor activity
				gene 13058	regulation of response to stimulus
				gene 13059	regulation of canonical Wnt signaling pathway involved in osteoblast differentiation
				gene 13062	GTP binding
				gene 13064	regulation of canonical Wnt signaling pathway involved in osteoblast differentiation
				gene 13066	serine-type peptidase activity
				gene 13069	nucleosome assembly
				gene 13070	protein serine/threonine kinase activity
				gene 13071	nuclear import signal receptor activity
				gene 13073	ATP binding
				gene 13081	positive regulation of I-kappaB phosphorylation
				gene 13082	Serine aminopeptidase, S33
				gene 13083	double-strand break repair via break-induced replication
				gene 13086	Belongs to the eukaryotic ribosomal protein eS12 family
				gene 13087	EGF domain-specific O-linked N-acetylglucosamine
				gene 13088	protein homooligomerization
				gene 13090	response to heat
				gene 13091	ubiquitin-protein transferase activity
				gene 13100	Ammonium transporter
				gene 13101	phosphorelay sensor kinase activity
				gene 13107	ATPase activity, coupled to transmembrane movement of substances
				gene 13113	PITH domain
				gene 13121	Transmembrane secretion effector
				gene 13124	perineurial glial growth
				gene 13127	ATPase activity
				gene 13129	hydrolase activity, acting on carbon-nitrogen (but not peptide) bonds
				gene 13132	guanyl-nucleotide exchange factor activity
				gene 13134	FHA domain
				gene 13135	structural constituent of ribosome
				gene 13136	SUMO activating enzyme activity
				gene 13141	UDP-glucose transmembrane transport
				gene 13142	GNS1/SUR4 family
				gene 13143	NADH dehydrogenase ubiquinone 1 alpha subcomplex subunit 9
				gene 13144	magnesium ion transmembrane transporter activity
				gene 13146	nucleosome assembly
				gene 13148	regulation of centriole replication
				gene 13149	glucose transmembrane transporter activity
				gene 13150	Allows the formation of correctly charged Gln-tRNA(Gln) through the transamidation of misacylated Glu-tRNA(Gln) in the mitochondria. The reaction takes place in the presence of glutamine and ATP through an activated gamma-phospho-Glu- tRNA(Gln)
				gene 13152	phosphoglycerate dehydrogenase activity
				gene 13153	Phosphatidylinositol 3,4,5-trisphosphate 3-phosphatase and dual-specificity protein phosphatase
				gene 13155	Serine threonine-protein phosphatase
				gene 13158	Rho guanyl-nucleotide exchange factor activity
				gene 13170	cytoskeleton organization
				gene 13172	strictosidine synthase activity
				gene 13178	protein serine/threonine kinase activity
				gene 13181	unfolded protein binding
				gene 13184	Aspartate aminotransferase
				gene 13185	oxidoreductase activity, acting on single donors with incorporation of molecular oxygen, incorporation of two atoms of oxygen
				gene 13186	protein serine/threonine kinase activity
				gene 13187	Chromate transporter
				gene 13188	Sodium/calcium exchanger protein
				gene 13189	RNA ligase
				gene 13190	NmrA-like family
				gene 13196	RNA splicing
				gene 13198	positive regulation of actin filament depolymerization
				gene 13201	trimethyllysine dioxygenase activity
				gene 13205	structural constituent of ribosome
				gene 13208	threonine-type endopeptidase activity
				gene 13214	protein kinase activity
				gene 13223	guanyl-nucleotide exchange factor activity
				gene 13228	oxidoreductase activity
				gene 13230	ADP-glyceromanno-heptose 6-epimerase activity
				gene 13231	PFAM Xylose isomerase-like TIM barrel
				gene 13233	phenylalanyl-tRNA aminoacylation
				gene 13234	negative regulation of transcription, DNA-templated
				gene 13238	protein kinase activity
				gene 13239	oxidoreductase activity, acting on other nitrogenous compounds as donors, oxygen as acceptor
				gene 13240	G-protein beta/gamma-subunit complex binding
				gene 13241	Formate/nitrite transporter
				gene 13243	maturation of SSU-rRNA from tricistronic rRNA transcript (SSU-rRNA, 5.8S rRNA, LSU-rRNA)
				gene 13248	3'-5'-exoribonuclease activity
				gene 13249	hippo signaling
				gene 13254	translation initiation factor activity
				gene 13256	3'-5'-exoribonuclease activity
				gene 13257	Uncharacterized protein conserved in bacteria (DUF2135)
				gene 13258	Phenazine biosynthesis-like protein
				gene 13259	strictosidine synthase activity
				gene 13260	PhoPQ-activated pathogenicity-related protein
				gene 13261	regulation of canonical Wnt signaling pathway involved in osteoblast differentiation
				gene 13262	positive regulation of GTPase activity
				gene 13264	PRELI-like family
				gene 13269	positive regulation of Notch signaling pathway
				gene 13271	regulation of mRNA cleavage
				gene 13272	mRNA splicing, via spliceosome
				gene 13276	ribonuclease MRP activity
				gene 13277	GTP binding
				gene 13282	anaphase-promoting complex-dependent catabolic process
				gene 13286	negative regulation of transcription, DNA-templated
				gene 13290	ribosomal protein import into nucleus
				gene 13291	actin binding
				gene 13292	positive regulation of acetylcholine metabolic process
				gene 13300	rpsU-divergently transcribed protein
				gene 13301	protein K63-linked ubiquitination
				gene 13307	ion transport
				gene 13308	rRNA methyltransferase
				gene 13329	methyltransferase activity
				gene 13330	CoA carboxylase activity
				gene 13332	tRNA 5'-leader removal
				gene 13333	very-long-chain enoyl-CoA reductase activity
				gene 13346	protein transport to vacuole involved in ubiquitin-dependent protein catabolic process via the multivesicular body sorting pathway
				gene 13348	endonuclease activity
				gene 13349	NUDIX domain
				gene 13351	Belongs to the small heat shock protein (HSP20) family
				gene 13352	response to ionizing radiation
				gene 13356	translation initiation factor activity
				gene 13358	U2 snRNA 3'-end processing
				gene 13362	carbohydrate binding
				gene 13367	helicase Sen1
				gene 13370	oxidoreductase activity, oxidizing metal ions with flavin as acceptor
				gene 13378	endonuclease activity
				gene 13380	UMP salvage
				gene 13384	spindle assembly
				gene 13385	spindle assembly checkpoint
				gene 13387	heparan-alpha-glucosaminide N-acetyltransferase activity
				gene 13390	oxidative phosphorylation uncoupler activity
				gene 13392	memory T cell proliferation
				gene 13397	cilium movement involved in cell motility
				gene 13399	glutamate reuptake
				gene 13400	dynein light chain binding
				gene 13401	Dual specificity phosphatase, catalytic domain
				gene 13404	tRNA thio-modification
				gene 13406	structural constituent of ribosome
				gene 13410	unfolded protein binding
				gene 13412	translation initiation factor activity
				gene 13414	positive regulation of GTPase activity
				gene 13419	glycine hydroxymethyltransferase activity
				gene 13420	microtubule binding
				gene 13421	regulation of canonical Wnt signaling pathway involved in osteoblast differentiation
				gene 13424	3',5'-cyclic-nucleotide phosphodiesterase activity
				gene 13425	guanyl-nucleotide exchange factor activity
				gene 13426	Peroxisomal membrane protein (Pex16)
				gene 13428	G-protein beta/gamma-subunit complex binding
				gene 13430	Exocyst complex component Sec5
				gene 13433	ribose phosphate diphosphokinase activity
				gene 13434	4Fe-4S binding domain
				gene 13435	tryptophanyl-tRNA aminoacylation
				gene 13437	meiotic spindle elongation
				gene 13438	pyridoxal 5'-phosphate synthase (glutamine hydrolysing) activity
				gene 13439	pyridoxal 5'-phosphate synthase (glutamine hydrolysing) activity
				gene 13440	guanine deglycation, methylglyoxal removal
				gene 13447	cell redox homeostasis
				gene 13451	F-box LRR-repeat protein
				gene 13452	HAUS augmin-like complex subunit 6 N-terminus
				gene 13453	Phosphatidylinositol N-acetylglucosaminyltransferase
				gene 13458	Lipase (class 3)
				gene 13464	ribonuclease III activity
				gene 13466	ubiquitin-protein transferase activity
				gene 13471	Peptidase family M20/M25/M40
				gene 13473	Belongs to the small GTPase superfamily. Arf family
				gene 13475	zinc ion binding
				gene 13480	Mitochondrial biogenesis AIM24
				gene 13481	transferase activity, transferring glycosyl groups
				gene 13483	positive regulation of phosphorylation of RNA polymerase II C-terminal domain
				gene 13488	queuine tRNA-ribosyltransferase activity
				gene 13493	Extension to Ser/Thr-type protein kinases
				gene 13494	Ca2 -binding protein (EF-Hand superfamily
				gene 13496	memory T cell proliferation
				gene 13499	MAP kinase activity
				gene 13501	microtubule-based process
				gene 13502	ATP binding
				gene 13503	DNA replication
				gene 13504	gamete generation
				gene 13508	ion transport
				gene 13509	actin filament depolymerization
				gene 13512	macromolecule glycosylation
				gene 13513	signal transduction involved in meiotic cell cycle checkpoint
				gene 13514	negative regulation of response to water deprivation
				gene 13515	G-quadruplex RNA binding
				gene 13516	acyl-CoA-binding domain-containing protein
				gene 13517	Belongs to the TRAFAC class myosin-kinesin ATPase superfamily. Kinesin family
				gene 13525	proteasome-mediated ubiquitin-dependent protein catabolic process
				gene 13527	negative regulation of protein autoubiquitination
				gene 13534	secretion of lysosomal enzymes
				gene 13535	threonine-type endopeptidase activity
				gene 13536	Terpene synthase family, metal binding domain
				gene 13537	protein ubiquitination
				gene 13541	succinate-CoA ligase (ADP-forming) activity
				gene 13543	Cell division cycle
				gene 13548	prohibitin
				gene 13550	Belongs to the mitochondrial carrier (TC 2.A.29) family
				gene 13551	General transcription factor
				gene 13552	ubiquitin protein ligase binding
				gene 13553	Belongs to the 'phage' integrase family
				gene 13554	glutamate dehydrogenase [NAD(P)+] activity
				gene 13558	medium-chain-acyl-CoA dehydrogenase activity
				gene 13559	Alpha/beta hydrolase family
				gene 13561	PFAM Endonuclease Exonuclease phosphatase
				gene 13562	attachment of GPI anchor to protein
				gene 13563	Stress responsive A/B Barrel Domain
				gene 13564	Inositol-1-monophosphatase
				gene 13566	cellular response to nitrogen starvation
				gene 13569	DNA-binding transcription factor activity
				gene 13570	protein serine/threonine kinase activity
				gene 13577	Cobalamin synthesis protein cobW C-terminal domain
				gene 13578	mitotic cytokinesis
				gene 13581	zinc ion binding
				gene 13586	PFAM Glutathione S-transferase, N-terminal domain
				gene 13587	Bacterial protein of unknown function (DUF924)
				gene 13589	regulation of protein catabolic process
				gene 13593	3'-5'-exoribonuclease activity
				gene 13596	protein serine/threonine kinase activity
				gene 13598	Histidine phosphatase superfamily (branch 1)
				gene 13601	GTP binding
				gene 13607	PFAM CBS domain
				gene 13608	Cys Met metabolism
				gene 13612	nuclear import signal receptor activity
				gene 13616	regulation of canonical Wnt signaling pathway involved in osteoblast differentiation
				gene 13627	zinc ion binding
				gene 13635	NAD+ ADP-ribosyltransferase activity
				gene 13640	phospholipase D activity
				gene 13641	RAB8A, member RAS oncogene family
				gene 13644	SCAMP family
				gene 13645	snRNA stem-loop binding
				gene 13646	SNARE complex assembly
				gene 13654	steroid binding
				gene 13656	COG1670 Acetyltransferases, including N-acetylases of ribosomal proteins
				gene 13664	aspartic-type endopeptidase activity
				gene 13666	regulation of canonical Wnt signaling pathway involved in osteoblast differentiation
				gene 13674	Translation initiation factor IF-2, N-terminal region
				gene 13678	dolichol-linked oligosaccharide biosynthetic process
				gene 13679	hydrolase activity, acting on ester bonds
				gene 13683	ribosomal small subunit export from nucleus
				gene 13684	barbed-end actin filament capping
				gene 13685	hemerythrin HHE cation binding domain
				gene 13691	Kelch domain containing 4
				gene 13695	Golgi to plasma membrane protein transport
				gene 13699	protein deubiquitination
				gene 13700	phosphatidylethanolamine catabolic process
				gene 13704	translation initiation factor activity
				gene 13705	ribonuclease H protein At1g65750
				gene 13710	mRNA pseudouridine synthesis
				gene 13729	guanyl-nucleotide exchange factor activity
				gene 13731	RNA repair
				gene 13739	ribonuclease T2 activity
				gene 13740	Serine aminopeptidase, S33
				gene 13741	protein kinase regulator activity
				gene 13743	ubiquinone biosynthetic process
				gene 13746	Nuclear nucleic acid-binding protein
				gene 13747	cyclic nucleotide-gated ion channel activity
				gene 13748	translation elongation factor activity
				gene 13749	aggrephagy
				gene 13752	guanyl-nucleotide exchange factor activity
				gene 13754	ATP adenylyltransferase
				gene 13759	Mannosyltransferase complex subunit
				gene 13765	protein homooligomerization
				gene 13783	Adds the first Dol-P-Man derived mannose in an alpha-1,3 linkage to Man(5)GlcNAc(2)-PP-Dol
				gene 13790	regulation of canonical Wnt signaling pathway involved in osteoblast differentiation
				gene 13796	nucleotide-excision repair
				gene 13800	TLC domain
				gene 13801	ribosomal small subunit assembly
				gene 13802	protein heterodimerization activity
				gene 13803	intracellular protein transport
				gene 13804	platelet formation
				gene 13812	WD domain, G-beta repeat
				gene 13815	vesicle docking involved in exocytosis
				gene 13816	protein binding involved in protein folding
				gene 13818	citrate (Si)-synthase activity
				gene 13819	sphingomyelin catabolic process
				gene 13821	Tom37 C-terminal domain
				gene 13824	Phage envelope protein
				gene 13825	HNH endonuclease
				gene 13826	regulation of transcription by RNA polymerase II
				gene 13827	spliceosomal snRNP assembly
				gene 13831	ribosomal protein L49
				gene 13832	cellular response to sterol depletion
				gene 13850	intermembrane phospholipid transfer
				gene 13854	nitrile biosynthetic process
				gene 13857	ion transport
				gene 13865	protein kinase activity
				gene 13869	peptide deformylase activity
				gene 13880	short chain dehydrogenase
				gene 13883	DNA clamp loader activity
				gene 13891	transcription, DNA-templated
				gene 13892	Nucleoporin
				gene 13896	peptidase activity, acting on L-amino acid peptides
				gene 13899	PFAM Adenylate and Guanylate cyclase catalytic domain
				gene 13904	DNA polymerase binding
				gene 13906	sucrose transmembrane transporter activity
				gene 13907	pyruvate dehydrogenase (acetyl-transferring) activity
				gene 13908	phosphoric diester hydrolase activity. It is involved in the biological process described with
				gene 13909	acyl-CoA oxidase activity
				gene 13910	Belongs to the mitochondrial carrier (TC 2.A.29) family
				gene 13920	2Fe-2S iron-sulfur cluster binding domain
				gene 13927	3hydroxyisobutyrate dehydrogenase
				gene 13929	nitrilase
				gene 13932	protein diaphanous homolog
				gene 13936	Polyketide cyclase / dehydrase and lipid transport
				gene 13937	response to ionizing radiation
				gene 13942	nucleoside transmembrane transporter activity
				gene 13943	Component of ribonuclease P, a protein complex that generates mature tRNA molecules by cleaving their 5'-ends. Also a component of RNase MRP complex, which cleaves pre-rRNA sequences
				gene 13946	calcium ion binding
				gene 13969	heat shock protein binding
				gene 13971	Maintenance of mitochondrial morphology protein 1
				gene 13972	phosphoprotein phosphatase activity
				gene 13977	G-protein beta/gamma-subunit complex binding
				gene 13987	sterol O-acyltransferase activity
				gene 13991	Mediator complex subunit Med10
				gene 13997	Lys63-specific deubiquitinase activity
				gene 13998	COPII vesicle coating
				gene 13999	snoRNA binding
				gene 14012	Regulator of chromosome condensation (RCC1) repeat
				gene 14017	retrograde vesicle-mediated transport, Golgi to ER
				gene 14019	Protein of unknown function (DUF917)
				gene 14023	pre-mRNA cleavage required for polyadenylation
				gene 14024	Endonuclease that specifically degrades the RNA of RNA- DNA hybrids
				gene 14025	DNA repair
				gene 14026	GTP binding
				gene 14032	Alpha-2-macroglobulin family
				gene 14033	Alpha-2-macroglobulin family
				gene 14035	guanylate cyclase activity
				gene 14036	ubiquitin-protein transferase activity
				gene 14037	ubiquitin-protein transferase activity
				gene 14039	ubiquinone biosynthetic process
				gene 14040	sister chromatid cohesion
				gene 14049	Trifunctional enzyme alpha subunit
				gene 14050	Belongs to the phosphoglycerate mutase family
				gene 14053	actin filament depolymerization
				gene 14055	sister chromatid cohesion
				gene 14056	chiasma assembly
				gene 14057	Belongs to the mitochondrial carrier (TC 2.A.29) family
				gene 14059	ubiquitin
				gene 14071	Regulator of chromosome condensation (RCC1) repeat
				gene 14073	protein serine/threonine kinase activity
				gene 14074	EF-hand domain pair
				gene 14082	Oxidoreductase
				gene 14083	Oxidoreductase
				gene 14091	Regulator of chromosome condensation (RCC1) repeat
				gene 14092	hydrolase activity, acting on carbon-nitrogen (but not peptide) bonds
				gene 14097	protein transport to vacuole involved in ubiquitin-dependent protein catabolic process via the multivesicular body sorting pathway
				gene 14106	metallopeptidase activity
				gene 14107	nuclear import signal receptor activity
				gene 14108	protein serine/threonine kinase activity
				gene 14109	regulation of vacuole fusion, non-autophagic
				gene 14110	negative regulation of cell proliferation
				gene 14111	cytoskeletal anchoring at nuclear membrane
				gene 14112	opsin transport
				gene 14113	cytoskeletal anchoring at nuclear membrane
				gene 14114	threonine-type endopeptidase activity
				gene 14115	peptidyl-threonine phosphorylation
				gene 14121	zinc ion binding
				gene 14123	vesicle docking involved in exocytosis
				gene 14125	fermentation
				gene 14130	ubiquitin protein ligase binding
				gene 14131	regulation of canonical Wnt signaling pathway involved in osteoblast differentiation
				gene 14132	helicase activity
				gene 14136	nuclear-transcribed mRNA catabolic process, 3'-5' exonucleolytic nonsense-mediated decay
				gene 14137	regulation of translation
				gene 14138	RNA binding
				gene 14139	GPI anchor biosynthetic process
				gene 14140	ubiquitin-protein transferase activity
				gene 14144	Glutathione S-transferase, C-terminal domain
				gene 14145	potassium ion transport
				gene 14146	mitochondrial fission process
				gene 14150	Belongs to the small GTPase superfamily. Arf family
				gene 14151	protein phosphorylation
				gene 14152	protein kinase activity
				gene 14153	Sphingosine-1-phosphate
				gene 14154	Leucine-rich repeats, outliers
				gene 14159	COMM domain
				gene 14168	Protein of unknown function (DUF1343)
				gene 14171	memory T cell proliferation
				gene 14174	guanyl-nucleotide exchange factor activity
				gene 14181	regulator of chromosome condensation, RCC1
				gene 14182	ubiquitin-protein transferase activity
				gene 14187	UPF0047 protein
				gene 14190	protein kinase activity
				gene 14191	Domain in cystathionine beta-synthase and other proteins.
				gene 14194	DNA topoisomerase type II (ATP-hydrolyzing) activity
				gene 14197	transferase activity, transferring glycosyl groups
				gene 14198	Rhodanese Homology Domain
				gene 14201	Belongs to the protein kinase superfamily
				gene 14206	ubiquitin modification-dependent histone binding
				gene 14207	RNA splicing
				gene 14209	ubiquitin-like protein ligase activity
				gene 14210	DHHC palmitoyltransferase
				gene 14213	calcium-transporting ATPase activity
				gene 14214	SET domain
				gene 14216	ATP binding
				gene 14219	helicase activity
				gene 14220	aminopeptidase activity
				gene 14221	phosphatidylinositol catabolic process
				gene 14225	ADP-dependent NAD(P)H-hydrate dehydratase activity
				gene 14226	helicase activity
				gene 14231	PhoQ Sensor
				gene 14232	'de novo' CTP biosynthetic process
				gene 14240	RNA-directed 5'-3' RNA polymerase activity
				gene 14246	Histone H3 variant
				gene 14247	cytoskeleton organization
				gene 14248	Vault protein inter-alpha-trypsin domain
				gene 14251	nuclear localization sequence binding
				gene 14260	Ribosomal protein L11 methyltransferase (PrmA)
				gene 14261	protein localization to centrosome
				gene 14270	PFAM filamentation induced by cAMP protein Fic
				gene 14271	protein serine/threonine kinase activity
				gene 14273	queuosine biosynthetic process
				gene 14274	helicase activity
				gene 14279	choline transmembrane transporter activity
				gene 14283	response to heat
				gene 14285	microtubule anchoring
				gene 14286	cell division
				gene 14287	peptidyl-threonine phosphorylation
				gene 14289	penicillin amidase
				gene 14290	sterol 24-C-methyltransferase activity
				gene 14295	mismatched DNA binding
				gene 14307	endonuclease activity
				gene 14308	acyl-protein thioesterase
				gene 14309	PFAM Peptidase S10, serine carboxypeptidase
				gene 14313	phosphopantothenoylcysteine decarboxylase activity
				gene 14315	structural constituent of ribosome
				gene 14316	rRNA processing
				gene 14317	tRNA 5'-leader removal
				gene 14320	oxidation-reduction process
				gene 14324	positive regulation of GTPase activity
				gene 14328	Domain of unknown function (DUF4037)
				gene 14341	response to hormone
				gene 14343	Biotin/lipoate A/B protein ligase family
				gene 14348	ribosomal protein import into nucleus
				gene 14352	ATPase activity, coupled to transmembrane movement of substances
				gene 14353	enoyl-CoA hydratase activity
				gene 14355	peptidyl-aspartic acid autophosphorylation
				gene 14363	respiratory chain complex III assembly
				gene 14366	oxidoreductase activity, acting on paired donors, with incorporation or reduction of molecular oxygen, reduced pteridine as one donor, and incorporation of one atom of oxygen
				gene 14376	SANT SWI3, ADA2, N-CoR and TFIIIB'' DNA-binding domains
				gene 14379	guanyl-nucleotide exchange factor activity
				gene 14384	G-protein beta/gamma-subunit complex binding
				gene 14391	poly(ADP-ribose) glycohydrolase activity
				gene 14392	Protein kinase c
				gene 14394	guanyl-nucleotide exchange factor activity
				gene 14395	cytokinin biosynthetic process
				gene 14397	carbamoyl-phosphate synthase (glutamine-hydrolyzing) activity
				gene 14403	ubiquitin-protein transferase activity
				gene 14404	VPS33B interacting protein, apical-basolateral polarity regulator, spe-39 homolog
				gene 14405	phosphoadenosine phosphosulfate (PAPS) reductase family protein
				gene 14406	thioredoxin-disulfide reductase activity
				gene 14408	translation initiation factor activity
				gene 14426	Probably involved in the biogenesis of the COX complex
				gene 14429	4-aminobutyrate:pyruvate transaminase activity
				gene 14431	hydrolase activity, acting on carbon-nitrogen (but not peptide) bonds, in linear amides
				gene 14438	Synaptic vesicle membrane protein VAT-1 homolog
				gene 14439	Helicase conserved C-terminal domain
				gene 14443	Accessory subunit of the mitochondrial membrane respiratory chain NADH dehydrogenase (Complex I), that is believed not to be involved in catalysis. Complex I functions in the transfer of electrons from NADH to the respiratory chain. The immediate electron acceptor for the enzyme is believed to be ubiquinone
				gene 14450	HNH endonuclease
				gene 14454	interleukin-8 biosynthetic process
				gene 14456	protein deneddylation
				gene 14457	heterochromatin maintenance
				gene 14462	PhoPQ-activated pathogenicity-related protein
				gene 14466	GTPase activity
				gene 14467	glutathione hydrolase activity
				gene 14477	fatty acid amide hydrolase activity
				gene 14480	DNA replication origin binding
				gene 14481	establishment of protein localization to peroxisome
				gene 14482	vesicle fusion with Golgi apparatus
				gene 14484	intracellular phosphatidylinositol-3,5-bisphosphate-sensitive cation channel activity
				gene 14490	deoxyribonuclease I
				gene 14494	RNA ligase
				gene 14496	acid phosphatase activity
				gene 14497	SET domain
				gene 14500	nuclear retention of pre-mRNA with aberrant 3'-ends at the site of transcription
				gene 14501	exocytosis
				gene 14503	Glycosyl hydrolase 36 superfamily, catalytic domain
				gene 14507	microtubule nucleation by interphase microtubule organizing center
				gene 14508	antibiotic catabolic process
				gene 14509	Peptidase M16 inactive domain
				gene 14520	GTP binding
				gene 14524	Glycosyl transferases group 1
				gene 14526	ATPase activity, coupled to transmembrane movement of substances
				gene 14529	box C/D snoRNA binding
				gene 14530	Tectonic. Source PGD
				gene 14543	ubiquitin protein ligase binding
				gene 14544	arsenite secondary active transmembrane transporter activity
				gene 14550	ATPase activity, coupled to transmembrane movement of substances
				gene 14551	endosomal vesicle fusion
				gene 14556	cellular component assembly
				gene 14558	FG-GAP repeat
				gene 14566	lipid catabolic process
				gene 14573	guanyl-nucleotide exchange factor activity
				gene 14579	lipid transport
				gene 14580	sodium ion transport
				gene 14581	A2A adenosine receptor binding
				gene 14583	positive regulation of neurotrophin TRK receptor signaling pathway
				gene 14586	Adenylyl- / guanylyl cyclase, catalytic domain
				gene 14593	Ras subfamily of RAS small GTPases
				gene 14599	Belongs to the AAA ATPase family
				gene 14600	Ankyrin repeat
				gene 14606	ATP-binding cassette sub-family D
				gene 14608	Acetyl-CoA hydrolase/transferase C-terminal domain
				gene 14631	sphingolipid transporter activity
				gene 14632	ion transport
				gene 14633	positive regulation of caveolin-mediated endocytosis
				gene 14639	calcium- and calmodulin-responsive adenylate cyclase activity
				gene 14640	guanyl-nucleotide exchange factor activity
				gene 14641	histone H3-K4 methylation
				gene 14646	guanyl-nucleotide exchange factor activity
				gene 14668	helicase activity
				gene 14669	BRCA1 C Terminus (BRCT) domain
				gene 14671	resolution of meiotic recombination intermediates
				gene 14672	GPI ethanolamine phosphate transferase
				gene 14674	ER membrane protein complex subunit
				gene 14675	o-succinylbenzoate-CoA ligase activity
				gene 14686	pyrophosphatase activity
				gene 14687	calcium-dependent cysteine-type endopeptidase activity
				gene 14688	modification-dependent protein catabolic process
				gene 14692	GTPase activity
				gene 14694	Predicted AAA-ATPase
				gene 14698	regulation of canonical Wnt signaling pathway involved in osteoblast differentiation
				gene 14708	Protein of unknown function (DUF1152)
				gene 14709	post-chaperonin tubulin folding pathway
				gene 14710	histone serine kinase activity
				gene 14715	High mobility group B protein
				gene 14720	von Willebrand factor (vWF) type A domain
				gene 14723	ATP binding
				gene 14730	Belongs to the adenylate kinase family
				gene 14734	cellular response to nitrogen starvation
				gene 14737	homologous recombination
				gene 14738	protein maturation by iron-sulfur cluster transfer
				gene 14740	regulation of centriole replication
				gene 14747	gamma-glutamylcyclotransferase activity
				gene 14749	retrograde transport, endosome to Golgi
				gene 14750	Pumilio-family RNA binding repeat
				gene 14751	regulation of protein import into mitochondrial outer membrane
				gene 14756	phosphorylase kinase activity
				gene 14759	translation initiation factor activity
				gene 14760	succinyltransferase
				gene 14763	RING finger ubiquitin ligase
				gene 14764	phosphoprotein phosphatase activity
				gene 14766	iron ion binding
				gene 14773	Sucrase/ferredoxin-like
				gene 14778	helicase activity
				gene 14783	transferase activity, transferring glycosyl groups
				gene 14785	regulation of alternative mRNA splicing, via spliceosome
				gene 14788	transferase activity, transferring glycosyl groups
				gene 14802	DNA-directed 5'-3' RNA polymerase activity
				gene 14807	protein kinase activity
				gene 14808	oxidoreductase activity, acting on paired donors, with incorporation or reduction of molecular oxygen, reduced pteridine as one donor, and incorporation of one atom of oxygen
				gene 14809	alpha-ketoacid dehydrogenase activity
				gene 14811	heme binding
				gene 14812	regulation of tocopherol cyclase activity
				gene 14816	Regulator of chromosome condensation (RCC1) repeat
				gene 14817	guanylate cyclase activity
				gene 14820	Ankyrin repeats (many copies)
				gene 14827	long-chain-3-hydroxyacyl-CoA dehydrogenase activity
				gene 14828	G-protein beta/gamma-subunit complex binding
				gene 14829	peptidyl-prolyl cis-trans isomerase activity
				gene 14835	protein kinase activity
				gene 14838	cellular response to bisphenol A
				gene 14839	negative regulation of ER-associated ubiquitin-dependent protein catabolic process
				gene 14840	Tetratricopeptide repeat
				gene 14841	dynein light chain binding
				gene 14842	ERAD pathway
				gene 14843	Cut8, nuclear proteasome tether protein
				gene 14844	acyloxyacyl hydrolase activity
				gene 14845	3-oxo-behenoyl-CoA reductase activity
				gene 14850	protein folding in endoplasmic reticulum
				gene 14853	chromosome condensation
				gene 14855	Protein kinase c
				gene 14860	Nucleoside diphosphate kinase
				gene 14865	N-acetylphosphatidylethanolamine-hydrolysing phospholipas activity
				gene 14866	CBM9 module, glycoside hydrolase family 8 protein and carbohydrate esterase family 4 protein K01238
				gene 14885	serine-type endopeptidase activity
				gene 14886	tRNA (5-methylaminomethyl-2-thiouridylate)-methyltransferase activity
				gene 14891	vacuolar protein processing
				gene 14903	glycerone-phosphate O-acyltransferase activity
				gene 14904	stress-activated protein kinase signaling cascade
				gene 14907	cell redox homeostasis
				gene 14910	microtubule motor activity
				gene 14912	3-phosphoinositide-dependent protein kinase activity
				gene 14915	mismatched DNA binding
				gene 14916	protein serine/threonine kinase activity
				gene 14917	negative regulation of vascular smooth muscle contraction
				gene 14923	Rubrerythrin
				gene 14928	protein serine/threonine kinase activity
				gene 14936	actin binding
				gene 14937	water channel activity
				gene 14938	cyclin-dependent protein serine/threonine kinase activity
				gene 14941	guanyl-nucleotide exchange factor activity
				gene 14942	guanylate cyclase activity
				gene 14943	Domain of unknown function (DUF4091)
				gene 14955	protein serine/threonine phosphatase activity
				gene 14959	protein processing involved in protein targeting to mitochondrion
				gene 14965	vacuolar proton-transporting V-type ATPase complex assembly
				gene 14966	endocytic recycling
				gene 14975	Endonuclease/Exonuclease/phosphatase family
				gene 14976	FAD binding
				gene 14978	5'-tyrosyl-DNA phosphodiesterase activity
				gene 14979	vesicle-mediated transport
				gene 14980	vesicle-mediated transport
				gene 14985	ethanolamine kinase activity
				gene 14986	5'-3' exoribonuclease activity
				gene 14987	gamma-glutamyl-peptidase activity
				gene 14990	Thiolesterase that catalyzes the hydrolysis of S-D- lactoyl-glutathione to form glutathione and D-lactic acid
				gene 14991	intracellular protein transport
				gene 14994	amino acid transmembrane transporter activity
				gene 14996	glutamine-fructose-6-phosphate transaminase (isomerizing) activity
				gene 15003	adenylosuccinate synthase activity
				gene 15009	signal peptide processing
				gene 15016	helicase activity
				gene 15018	UDP-N-acetylglucosamine 2-epimerase
				gene 15020	phospholipase A2 activator activity
				gene 15023	protein tag
				gene 15028	NAD+ ADP-ribosyltransferase activity
				gene 15029	EF-hand domain pair
				gene 15030	3-hydroxy-lignoceroyl-CoA dehydratase activity
				gene 15043	G-protein beta/gamma-subunit complex binding
				gene 15050	thiosulfate sulfurtransferase activity
				gene 15052	manganese ion binding
				gene 15061	Alpha-2-macroglobulin family
				gene 15066	4-hydroxybenzoate decaprenyltransferase activity
				gene 15067	DNA-directed RNA polymerases
				gene 15068	Belongs to the glycosyl hydrolase 30 family
				gene 15072	NAD+ ADP-ribosyltransferase activity
				gene 15073	protein ubiquitination
				gene 15076	zinc ion binding
				gene 15079	zinc ion binding
				gene 15083	plastid DNA replication
				gene 15085	Regulator of chromosome condensation (RCC1) repeat
				gene 15089	deoxycytidine kinase activity
				gene 15093	PAP2 superfamily
				gene 15095	regulation of vacuole fusion, non-autophagic
				gene 15096	Belongs to the class-I aminoacyl-tRNA synthetase family
				gene 15110	hypoxanthine salvage
				gene 15115	tRNA-guanine transglycosylation
				gene 15116	cytoplasmic translation
				gene 15118	Arp2/3 complex-mediated actin nucleation
				gene 15119	maturation of LSU-rRNA from tricistronic rRNA transcript (SSU-rRNA, 5.8S rRNA, LSU-rRNA)
				gene 15123	GTPase activity
				gene 15126	vesicle-mediated transport
				gene 15129	sensory perception of sound
				gene 15132	protein ubiquitination
				gene 15140	Metallo-beta-lactamase superfamily
				gene 15143	MAP kinase activity
				gene 15147	chitin catabolic process
				gene 15148	COPII-coated vesicle budding
				gene 15149	methyltransferase activity
				gene 15153	microtubule motor activity
				gene 15155	peroxiredoxin activity
				gene 15157	interleukin-8 biosynthetic process
				gene 15159	poly(3-hydroxybutyrate) depolymerase activity
				gene 15160	actin filament depolymerization
				gene 15161	MOSC domain-containing protein
				gene 15162	mechanosensitive ion channel activity
				gene 15165	amyloid-beta binding
				gene 15167	mismatched DNA binding
				gene 15168	vesicle fusion with Golgi apparatus
				gene 15169	Vps23 core domain
				gene 15170	OsmC-like protein
				gene 15182	Belongs to the small GTPase superfamily. Rho family
				gene 15183	positive regulation of GTPase activity
				gene 15184	phosphatidylinositol transporter activity
				gene 15187	ATPase activity, coupled to transmembrane movement of substances
				gene 15191	actin filament binding
				gene 15192	transmembrane transporter activity
				gene 15193	U3 snoRNA binding
				gene 15195	Pentatricopeptide repeat-containing protein
				gene 15196	mRNA guanylyltransferase activity
				gene 15197	four-way junction helicase activity
				gene 15198	GTP binding
				gene 15205	protein phosphatase binding
				gene 15206	OTU-like cysteine protease
				gene 15207	nicotinate-nucleotide adenylyltransferase activity
				gene 15211	tRNA dihydrouridine synthase activity
				gene 15212	lipid transport
				gene 15213	regulation of response to stimulus
				gene 15214	Cofilin/tropomyosin-type actin-binding protein
				gene 15218	receptor-mediated endocytosis
				gene 15219	DNA-directed 5'-3' RNA polymerase activity
				gene 15221	GTPase activity
				gene 15222	phosphate ion transmembrane transport
				gene 15223	-acetyltransferase
				gene 15225	guanyl-nucleotide exchange factor activity
				gene 15226	zinc ion binding
				gene 15227	Belongs to the peroxisomal membrane protein PXMP2 4 family
				gene 15228	ribonuclease T2 activity
				gene 15230	N,N-dimethylaniline monooxygenase activity
				gene 15232	E3 ubiquitin-protein ligase
				gene 15241	ubiquitin-protein transferase activity
				gene 15245	GRIM-19 protein
				gene 15247	isocitrate dehydrogenase (NAD+) activity
				gene 15254	regulation of ryanodine-sensitive calcium-release channel activity
				gene 15256	4-aminobutyrate:2-oxoglutarate transaminase activity
				gene 15257	ribosomal large subunit export from nucleus
				gene 15258	phosphatidylinositol kinase activity
				gene 15259	ATP binding
				gene 15262	ubiquitin-protein transferase activity
				gene 15278	zinc ion binding
				gene 15282	C-4 methylsterol oxidase activity
				gene 15289	3'-5'-exoribonuclease activity
				gene 15290	GTP binding
				gene 15292	dynein heavy chain binding
				gene 15293	GTP binding
				gene 15301	PFAM NLP P60 protein
				gene 15302	S4 RNA-binding domain
				gene 15328	serine-type endopeptidase activity
				gene 15330	Programmed cell death protein 2, C-terminal putative domain
				gene 15334	ubiquitin-protein transferase activity
				gene 15336	PFAM Glutathione S-transferase domain
				gene 15338	vesicle docking involved in exocytosis
				gene 15341	ribosomal small subunit assembly
				gene 15343	ERAD pathway
				gene 15345	cobalamin binding
				gene 15351	Actin-fragmin kinase, catalytic
				gene 15352	Uncharacterized protein conserved in bacteria (DUF2263)
				gene 15356	GTP binding
				gene 15357	phosphoprotein phosphatase activity
				gene 15358	potassium:proton antiporter activity
				gene 15360	regulation of membrane repolarization during atrial cardiac muscle cell action potential
				gene 15364	protein diaphanous homolog
				gene 15369	COP9 signalosome assembly
				gene 15372	Saccharomyces cerevisiae YMR265C
				gene 15374	transferase activity, transferring glycosyl groups
				gene 15375	Translation initiation factor IF-2, N-terminal region
				gene 15376	ATP binding
				gene 15380	intraciliary transport
				gene 15381	dTDP metabolic process
				gene 15384	microtubule motor activity
				gene 15385	GTP binding
				gene 15387	ribosomal large subunit biogenesis
				gene 15388	RNA splicing
				gene 15391	retrograde trans-synaptic signaling by lipid
				gene 15397	von Willebrand factor (vWF) type A domain
				gene 15404	Endonuclease-reverse transcriptase
				gene 15406	oxidoreductase activity, acting on NAD(P)H, oxygen as acceptor
				gene 15409	F-box LRR-repeat protein
				gene 15411	Histidine kinase
				gene 15412	ELMO domain-containing protein
				gene 15413	ELMO domain-containing protein
				gene 15414	Peptidase family S58
				gene 15416	Glycosyltransferase like family
				gene 15419	Rab guanyl-nucleotide exchange factor activity
				gene 15436	neurotransmitter:sodium symporter activity
				gene 15441	Fact complex subunit
				gene 15447	Krueppel-associated box domain binding
				gene 15448	CAAX protease self-immunity
				gene 15452	malate metabolic process
				gene 15453	telomerase inhibitor activity
				gene 15454	Actin
				gene 15456	arachidonic acid secretion
				gene 15458	transferase activity, transferring glycosyl groups
				gene 15461	dolichyl-phosphate beta-D-mannosyltransferase activity
				gene 15462	ATP:ADP antiporter activity
				gene 15464	microtubule motor activity
				gene 15467	DNA-directed DNA polymerase activity
				gene 15470	reverse transcriptase
				gene 15471	3'-5'-exoribonuclease activity
				gene 15472	spliceosomal complex disassembly
				gene 15490	endonuclease activity
				gene 15495	SNAP receptor activity
				gene 15500	perineurial glial growth
				gene 15504	cullin family protein binding
				gene 15506	protein kinase activity
				gene 15511	ATPase activity, coupled to transmembrane movement of substances
				gene 15512	snoRNA binding
				gene 15520	Haloacid dehalogenase-like hydrolase
				gene 15529	Domain of unknown function (DUF4112)
				gene 15535	Uncharacterized ACR, YdiU/UPF0061 family
				gene 15540	G-protein beta/gamma-subunit complex binding
				gene 15543	Lys63-specific deubiquitinase activity
				gene 15566	Calcineurin-like phosphoesterase superfamily domain
				gene 15572	ATPase activity, coupled to transmembrane movement of substances
				gene 15573	Sodium/calcium exchanger protein
				gene 15575	MAP kinase kinase kinase activity
				gene 15577	endoplasmic reticulum signal peptide binding
				gene 15579	deadenylation-independent decapping of nuclear-transcribed mRNA
				gene 15589	protein serine/threonine kinase activity
				gene 15590	serum response element binding
				gene 15592	snoRNA binding
				gene 15593	ATPase activity, coupled to transmembrane movement of substances
				gene 15596	MAP kinase activity
				gene 15597	ubiquitin protein ligase binding
				gene 15599	structural constituent of ribosome
				gene 15602	GTP binding
				gene 15603	alginic acid biosynthetic process
				gene 15604	ubiquitinyl hydrolase activity
				gene 15605	myosin XI tail binding
				gene 15606	protein kinase activity
				gene 15607	activation of GTPase activity
				gene 15609	NAD-dependent histone deacetylase activity (H3-K14 specific)
				gene 15610	reductase
				gene 15611	RNA binding
				gene 15612	carbohydrate transport
				gene 15616	nuclear pore complex assembly
				gene 15617	RNA binding
				gene 15619	Peroxisomal biogenesis factor 2
				gene 15623	Belongs to the nonaspanin (TM9SF) (TC 9.A.2) family
				gene 15627	Protein of unknown function (DUF2439)
				gene 15628	Component of the SRB8-11 complex. The SRB8-11 complex is a regulatory module of the Mediator complex which is itself involved in regulation of basal and activated RNA polymerase II- dependent transcription. The SRB8-11 complex may be involved in the transcriptional repression of a subset of genes regulated by Mediator. It may inhibit the association of the Mediator complex with RNA polymerase II …
				gene 15629	structural constituent of ribosome
				gene 15634	regulation of canonical Wnt signaling pathway involved in osteoblast differentiation
				gene 15635	regulation of canonical Wnt signaling pathway involved in osteoblast differentiation
				gene 15639	protein-L-isoaspartate (D-aspartate) O-methyltransferase activity
				gene 15640	Golgi transport vesicle coating
				gene 15644	protein-disulfide reductase activity
				gene 15645	monooxygenase activity
				gene 15646	1-aminocyclopropane-1-carboxylate synthase activity
				gene 15647	Berberine and berberine like
				gene 15650	PFAM Peptidase S10, serine carboxypeptidase
				gene 15651	Protein of unknown function (DUF4246)
				gene 15652	cotranslational protein targeting to membrane
				gene 15669	N,N-dimethylaniline monooxygenase activity
				gene 15675	phosphoprotein phosphatase activity
				gene 15676	to Saccharomyces cerevisiae RSR1 (YGR152C)
				gene 15681	peptidyl-prolyl cis-trans isomerase activity
				gene 15696	NADH-ubiquinone oxidoreductase B18 subunit (NDUFB7)
				gene 15697	glycolipid translocation
				gene 15698	translation initiation factor activity
				gene 15700	signaling receptor activity
				gene 15703	GTP binding
				gene 15704	DNA replication initiation
				gene 15705	regulation of canonical Wnt signaling pathway involved in osteoblast differentiation
				gene 15708	pfkB family carbohydrate kinase
				gene 15710	negative regulation of histone ubiquitination
				gene 15719	Pentatricopeptide repeat-containing protein
				gene 15730	poly(ADP-ribose) glycohydrolase activity
				gene 15731	glutamyl-tRNA aminoacylation
				gene 15733	structural constituent of ribosome
				gene 15739	guanyl-nucleotide exchange factor activity
				gene 15742	ATP-dependent DNA helicase
				gene 15743	GTP binding
				gene 15745	microtubule motor activity
				gene 15749	protein serine/threonine kinase activity
				gene 15751	protein serine/threonine kinase activity
				gene 15752	cytoskeleton organization
				gene 15753	small GTP-binding protein domain
				gene 15754	Ring finger
				gene 15755	ribonucleoside-diphosphate reductase activity
				gene 15756	Methyltransferase FkbM domain
				gene 15763	TOR signaling
				gene 15767	ubiquitin protein ligase activity
				gene 15769	hydrogen-translocating pyrophosphatase activity
				gene 15771	mitochondrial transport
				gene 15772	EP4 subtype prostaglandin E2 receptor binding
				gene 15773	guanyl-nucleotide exchange factor activity
				gene 15774	cytoskeleton organization
				gene 15775	cytoskeleton organization
				gene 15777	Saccharomyces cerevisiae YDR067c
				gene 15778	serine-type endopeptidase activity
				gene 15780	RNA polymerase II transcription regulator recruiting activity
				gene 15784	modulates the activities of several proteins which are inactive in their
				gene 15785	mitotic nuclear envelope reassembly
				gene 15786	intracellular protein transport
				gene 15787	aspartyl-tRNA aminoacylation
				gene 15799	Rab subfamily of small GTPases
				gene 15807	axoneme assembly
				gene 15815	GTP binding
				gene 15816	negative regulation of centriole-centriole cohesion
				gene 15820	ATP hydrolysis coupled proton transport
				gene 15822	ATP hydrolysis coupled proton transport
				gene 15825	smooth muscle cell proliferation
				gene 15827	dolichyl pyrophosphate Man9GlcNAc2 alpha-1,3-glucosyltransferase activity
				gene 15833	WD40 repeats
				gene 15834	spermatid differentiation
				gene 15835	clathrin light chain binding
				gene 15836	ATPase activity, coupled to transmembrane movement of substances
				gene 15837	o-succinylbenzoate-CoA ligase activity
				gene 15839	eukaryotic translation initiation factor 2 complex assembly
				gene 15841	mRNA binding
				gene 15844	oxidoreductase activity
				gene 15845	Endonuclease/Exonuclease/phosphatase family
				gene 15846	mRNA-containing ribonucleoprotein complex export from nucleus
				gene 15855	GTPase activator activity
				gene 15856	negative regulation of oxidative stress-induced neuron death
				gene 15860	Mitogen-activated protein
				gene 15862	Calcineurin-like phosphoesterase
				gene 15864	decanoate-CoA ligase activity
				gene 15866	cytochrome p450
				gene 15867	oxidoreductase activity, acting on NAD(P)H, oxygen as acceptor
				gene 15873	obsolete RNA polymerase II transcription factor activity, TBP-class protein binding, involved in preinitiation complex assembly
				gene 15875	rRNA (uridine-2'-O-)-methyltransferase activity
				gene 15876	phosphoric diester hydrolase activity
				gene 15886	Acyl CoA binding protein
				gene 15887	Cofactor of BRCA1 (COBRA1)
				gene 15888	mitochondrial translation
				gene 15891	NIMA-related kinase 9
				gene 15892	alpha-1,4-glucosidase activity
				gene 15894	cysteine-type peptidase activity
				gene 15905	vesicle docking involved in exocytosis
				gene 15906	MAP kinase activity
				gene 15907	regulation of microtubule nucleation by Ran protein signal transduction
				gene 15908	unfolded protein binding
				gene 15910	ATPase activity, coupled to transmembrane movement of substances
				gene 15911	Glycosyltransferase family 28 C-terminal domain
				gene 15913	cAMP biosynthetic process
				gene 15925	phosphatidylinositol dephosphorylation
				gene 15926	structural constituent of ribosome
				gene 15927	sulfur dioxygenase activity
				gene 15929	zinc ion binding
				gene 15937	phospholipid-translocating ATPase activity
				gene 15938	cytoskeleton organization
				gene 15939	GTP binding
				gene 15941	GTP binding
				gene 15942	transmembrane transport
				gene 15944	Ubiquinol-cytochrome-c reductase complex assembly factor
				gene 15950	DRG Family Regulatory Proteins, Tma46
				gene 15951	selenocysteine incorporation
				gene 15963	response to abiotic stimulus
				gene 15965	insulin receptor signaling pathway via phosphatidylinositol 3-kinase
				gene 15978	memory T cell proliferation
				gene 15979	DNA binding
				gene 15980	protein serine/threonine kinase activity
				gene 15982	DNA (cytosine-5-)-methyltransferase activity
				gene 15984	response to abiotic stimulus
				gene 15990	mitotic nuclear envelope reassembly
				gene 15992	ribosomal large subunit biogenesis
				gene 16000	DNA damage response, detection of DNA damage
				gene 16007	mRNA transport
				gene 16008	membrane insertase activity
				gene 16009	heat shock protein binding
				gene 16013	carboxylic acid catabolic process
				gene 16014	positive regulation of TOR signaling
				gene 16017	nuclear histone mRNA catabolic process
				gene 16019	metal incorporation into metallo-sulfur cluster
				gene 16020	cytoskeleton organization
				gene 16024	axoneme assembly
				gene 16025	threonine-type endopeptidase activity
				gene 16040	protein kinase activity
				gene 16042	glutathione peroxidase activity
				gene 16063	Catalyzes the phosphorylation of the 3'-hydroxyl group of dephosphocoenzyme A to form coenzyme A
				gene 16065	farnesyl-diphosphate farnesyltransferase activity
				gene 16067	protein heterodimerization activity
				gene 16068	helicase activity
				gene 16072	Bacteriocin-protection, YdeI or OmpD-Associated
				gene 16074	X-Pro dipeptidyl-peptidase C-terminal non-catalytic domain
				gene 16077	GTP binding
				gene 16080	2OG-Fe(II) oxygenase superfamily
				gene 16081	cyclin-dependent protein serine/threonine kinase activity
				gene 16083	transcription initiation from RNA polymerase II promoter
				gene 16084	phosphatase
				gene 16085	oxidoreductase activity
				gene 16088	Atg8 ligase activity
				gene 16089	negative regulation of collagen binding
				gene 16090	calcium ion binding
				gene 16091	serine threonine-protein kinase
				gene 16092	protein serine/threonine kinase activity
				gene 16094	GTP binding
				gene 16098	2,3-bisphosphoglycerate-independent phosphoglycerate mutase
				gene 16099	transferase activity, transferring glycosyl groups
				gene 16101	third ventricle development
				gene 16104	Proteasome subunit A N-terminal signature Add an annotation
				gene 16109	DNA-templated transcriptional preinitiation complex assembly
				gene 16110	structural constituent of ribosome
				gene 16112	microtubule motor activity
				gene 16113	rRNA (adenine-N6,N6-)-dimethyltransferase activity
				gene 16115	glutamate-5-semialdehyde dehydrogenase activity
				gene 16116	signal recognition particle binding
				gene 16119	Protein of unknown function (DUF917)
				gene 16121	Flavinator of succinate dehydrogenase
				gene 16123	ubiquitin
				gene 16125	phosphoglycerate kinase activity
				gene 16129	transcription initiation from RNA polymerase II promoter
				gene 16131	acid phosphatase activity
				gene 16134	protein folding
				gene 16137	deaminase activity
				gene 16140	phosphatase
				gene 16142	Phosphate acyltransferases
				gene 16143	Ubiquitin homologues
				gene 16144	glycerophosphodiester phosphodiesterase activity
				gene 16146	intermembrane phospholipid transfer
				gene 16147	UDP-sugar diphosphatase activity
				gene 16148	regulation of TOR signaling
				gene 16150	phosphorelay sensor kinase activity
				gene 16152	major facilitator superfamily
				gene 16153	Short chain dehydrogenase
				gene 16157	ion transport
				gene 16167	PFAM Glycoside hydrolase 15-related
				gene 16173	protein N-acetylglucosaminyltransferase activity
				gene 16177	Cupin superfamily protein
				gene 16178	Aconitase C-terminal domain
				gene 16182	Acts as a processive, ATP-dependent zinc metallopeptidase for both cytoplasmic and membrane proteins. Plays a role in the quality control of integral membrane proteins
				gene 16187	protein kinase activity
				gene 16189	nuclear import signal receptor activity
				gene 16190	DNA topoisomerase VI subunit A
				gene 16192	ribonuclease P RNA binding
				gene 16193	helicase activity
				gene 16196	interleukin-8 biosynthetic process
				gene 16198	mitochondrial outer membrane translocase receptor TOM70
				gene 16199	Ribosome biogenesis protein Noc4
				gene 16203	Belongs to the aspartate glutamate racemases family
				gene 16204	cAMP biosynthetic process
				gene 16207	Centrosomal spindle body, CEP44
				gene 16210	ribosomal large subunit biogenesis
				gene 16217	carbohydrate transport
				gene 16218	guanyl-nucleotide exchange factor activity
				gene 16219	protein localization to nuclear inner membrane
				gene 16221	positive regulation of GTPase activity
				gene 16225	proteasome assembly
				gene 16230	nuclear envelope reassembly
				gene 16231	histone deacetylation
				gene 16234	adenylate kinase activity
				gene 16235	ubiquitin-protein transferase activity
				gene 16254	ubiquinol-cytochrome-c reductase activity
				gene 16255	Quinone oxidoreductase-like protein 1
				gene 16256	calcium-dependent cysteine-type endopeptidase activity
				gene 16258	mitochondrial RNA 5'-end processing
				gene 16259	Dihydrolipoamide acetyltransferase component of pyruvate dehydrogenase complex
				gene 16263	Ral guanyl-nucleotide exchange factor activity
				gene 16264	cation transmembrane transporter activity
				gene 16265	rRNA (cytosine-C5-)-methyltransferase activity
				gene 16270	actin binding
				gene 16271	ATP binding
				gene 16277	tripartite motif containing
				gene 16291	oxidation-reduction process
				gene 16293	GNT-I family
				gene 16299	serine-type peptidase activity
				gene 16305	regulation of translation involved in cellular response to UV
				gene 16306	MAP kinase kinase activity
				gene 16307	DNA replication initiation
				gene 16308	GTP binding
				gene 16310	13-prostaglandin reductase activity
				gene 16314	intramolecular oxidoreductase activity, transposing S-S bonds
				gene 16317	protein deneddylation
				gene 16318	acid phosphatase activity
				gene 16324	structural constituent of cytoskeleton
				gene 16326	Regulator of chromosome condensation (RCC1) repeat
				gene 16330	protein kinase activity
				gene 16332	termination of RNA polymerase II transcription
				gene 16338	metalloendopeptidase activity
				gene 16339	N terminus of Rad21 / Rec8 like protein
				gene 16342	cyclin-dependent protein serine/threonine kinase activity
				gene 16350	endoplasmic reticulum unfolded protein response
				gene 16351	agmatinase activity
				gene 16353	protein modification by small protein conjugation
				gene 16355	ubiquinone biosynthetic process
				gene 16356	intracellular phosphatidylinositol-3,5-bisphosphate-sensitive cation channel activity
				gene 16358	structural constituent of ribosome
				gene 16361	guanyl-nucleotide exchange factor activity
				gene 16369	dolichyl monophosphate biosynthetic process
				gene 16370	Crt homolog
				gene 16373	Rab GTPase SrgA
				gene 16375	DUF455-domain-containing protein
				gene 16376	positive regulation of GTPase activity
				gene 16379	GTP binding
				gene 16380	retrograde vesicle-mediated transport, Golgi to ER
				gene 16381	retrograde vesicle-mediated transport, Golgi to ER
				gene 16387	sodium:proton antiporter activity
				gene 16392	protein kinase activity
				gene 16394	metalloaminopeptidase activity
				gene 16395	WD repeat-containing protein
				gene 16401	phosphatase
				gene 16402	U4atac snRNA binding
				gene 16403	Anticodon-binding domain
				gene 16404	calcium ion-regulated exocytosis of neurotransmitter
				gene 16406	regulation of vesicle fusion
				gene 16409	mitochondrial RNA 3'-end processing
				gene 16435	Wax ester synthase-like Acyl-CoA acyltransferase domain
				gene 16436	regulation of GTPase activity
				gene 16447	Sulfite exporter TauE/SafE
				gene 16449	PAS domain
				gene 16451	Major facilitator Superfamily
				gene 16452	PFAM Major Facilitator Superfamily
				gene 16456	protein homooligomerization
				gene 16459	phosphotransferase activity, carboxyl group as acceptor
				gene 16460	proton-transporting ATP synthase complex assembly
				gene 16461	Anhydro-N-acetylmuramic acid kinase
				gene 16470	mRNA splice site selection
				gene 16472	ferric iron binding
				gene 16473	guanyl-nucleotide exchange factor activity
				gene 16476	beta-glucosidase activity
				gene 16477	ubiquitin protein ligase binding
				gene 16484	DNA repair
				gene 16486	adenylate kinase activity
				gene 16490	Tubulin is the major constituent of microtubules. It binds two moles of GTP, one at an exchangeable site on the beta chain and one at a non-exchangeable site on the alpha chain
				gene 16496	PFAM Endonuclease Exonuclease phosphatase
				gene 16498	protein serine/threonine phosphatase activity
				gene 16499	chromatin silencing
				gene 16502	beta-amylase
				gene 16504	guanyl-nucleotide exchange factor activity
				gene 16506	Regulator of chromosome condensation (RCC1) and BTB (POZ) domain containing protein 2
				gene 16512	4-hydroxyphenylpyruvate dioxygenase activity
				gene 16515	ubiquitin-protein transferase activity
				gene 16516	ddbdraft_0190931
				gene 16527	inositol 1,4,5-trisphosphate-sensitive calcium-release channel activity
				gene 16531	regulation of canonical Wnt signaling pathway involved in osteoblast differentiation
				gene 16535	HECT and RLD domain containing E3 ubiquitin protein ligase family member 6
				gene 16552	carboxylic ester hydrolase activity
				gene 16554	axonemal central apparatus assembly
				gene 16555	G-protein beta/gamma-subunit complex binding
				gene 16556	mRNA splicing, via spliceosome
				gene 16609	protein kinase activity
				gene 16613	ribosomal large subunit biogenesis
				gene 16615	Potassium channel tetramerisation domain containing
				gene 16623	dihydrolipoyllysine-residue acetyltransferase activity
				gene 16624	RWP-RK domain
				gene 16627	ATPase activity, coupled to transmembrane movement of substances
				gene 16628	seryl-tRNA aminoacylation
				gene 16631	zinc ion binding
				gene 16634	MAP kinase kinase kinase activity
				gene 16637	cap1 mRNA methylation
				gene 16641	protein kinase activity
				gene 16642	Catalyzes the reduction of ribonucleotides to deoxyribonucleotides. May function to provide a pool of deoxyribonucleotide precursors for DNA repair during oxygen limitation and or for immediate growth after restoration of oxygen
				gene 16650	short chain dehydrogenase
				gene 16659	peptide deformylase activity
				gene 16664	Cell cycle regulated microtubule associated protein
				gene 16666	aggrephagy
				gene 16667	protein transport to vacuole involved in ubiquitin-dependent protein catabolic process via the multivesicular body sorting pathway
				gene 16668	transcription-dependent tethering of RNA polymerase II gene DNA at nuclear periphery
				gene 16669	Regulator of chromosome condensation (RCC1) repeat
				gene 16685	proteasome-mediated ubiquitin-dependent protein catabolic process
				gene 16687	structural constituent of ribosome
				gene 16688	ubiE/COQ5 methyltransferase family
				gene 16689	phospholipid-translocating ATPase activity
				gene 16696	transketolase activity
				gene 16705	calmodulin-dependent protein kinase activity
				gene 16708	ATP binding
				gene 16719	glutamine biosynthetic process
				gene 16721	Neutral/alkaline non-lysosomal ceramidase, N-terminal
				gene 16724	ubiquitin-protein transferase activity
				gene 16733	DNA synthesis involved in DNA repair
				gene 16746	translation initiation factor activity
				gene 16748	auxin efflux carrier
				gene 16749	negative regulation of actin filament polymerization
				gene 16751	ABC transporter B family protein
				gene 16757	chromatin organization
				gene 16760	structural constituent of ribosome
				gene 16762	translation initiation factor activity
				gene 16789	phospholipid-translocating ATPase activity
				gene 16797	Protein of unknown function (DUF778)
				gene 16806	ubiquitin-protein transferase activity
				gene 16813	alkaline phosphatase activity
				gene 16814	Dehydrogenase
				gene 16815	RNA binding
				gene 16817	glycine decarboxylation via glycine cleavage system
				gene 16848	glutamyl-tRNA aminoacylation
				gene 16856	UDP-glucose 6-dehydrogenase activity
				gene 16859	Nuclear pore complex protein
[truncated: 3,343 more rows]

## Sheet: Proteins matched against COG 
Proteins matched against COG database
		gene number	COG annotation
		gene 31	T-complex protein 1 subunit alpha
		gene 34	This protein is an auxiliary protein of DNA polymerase delta and is involved in the control of eukaryotic DNA replication by increasing the polymerase's processibility during elongation of the leading strand (By similarity)
		gene 47	Catalyzes the conversion of inosine 5'-phosphate (IMP) to xanthosine 5'-phosphate (XMP), the first committed and rate- limiting step in the de novo synthesis of guanine nucleotides, and therefore plays an important role in the regulation of cell growth
		gene 71	Domain of Unknown function (DUF542)
		gene 72	sterol delta7 reductase activity
		gene 83	Xanthomonas avirulence protein, Avr/PthA
		gene 84	ras homolog family member
		gene 85	phosphatidylinositol-4-phosphate 5-kinase
		gene 89	CBS domain
		gene 90	Nuclear export mediator factor
		gene 92	Fumarate hydratase
		gene 97	YKT6 v-SNARE homolog (S. cerevisiae)
		gene 101	capping protein (actin filament) gelsolin-like
		gene 105	asparagine-linked glycosylation 9, alpha-1,2-mannosyltransferase homolog (S. cerevisiae)
		gene 111	Cleaves proteins, imported into the mitochondrion, to their mature size. While most mitochondrial precursor proteins are processed to the mature form in one step by mitochondrial processing peptidase (MPP), the sequential cleavage by MIP of an octapeptide after initial processing by MPP is a required step for a subgroup of nuclear-encoded precursor proteins destined for the matrix or the inner me…
		gene 117	Translocase of outer mitochondrial membrane 40 homolog
		gene 118	Kinesin family member
		gene 119	DIS3 mitotic control homolog (S
		gene 120	Transmembrane protein 120B
		gene 133	SYNtaxin
		gene 144	Protein of unknown function DUF84
		gene 188	proliferationassociated protein
		gene 205	focadhesin
		gene 210	SNF related kinase
		gene 228	2oxoglutarate dehydrogenase
		gene 238	Elongator complex protein
		gene 242	phospholipase D family, member
		gene 246	Enoyl-CoA hydratase
		gene 247	Control of topological states of DNA by transient breakage and subsequent rejoining of DNA strands. Topoisomerase II makes double-strand breaks (By similarity)
		gene 248	member RAS oncogene family
		gene 250	Cytochrome p450
		gene 252	Pyruvate dehydrogenase kinase
		gene 256	prolyl-tRNA synthetase
		gene 268	DnaJ (Hsp40) homolog subfamily C member
		gene 269	phosphoribosyltransferase
		gene 271	phosphodiesterase
		gene 274	Dehydrogenase
		gene 290	Phosphoacetylglucosamine mutase
		gene 291	Nudix hydrolase
		gene 312	Prenylcysteine oxidase 1
		gene 319	Inherit from bctoNOG: Alpha beta hydrolase
		gene 323	Actins are highly conserved proteins that are involved in various types of cell motility and are ubiquitously expressed in all eukaryotic cells
		gene 324	acyl-Coenzyme A oxidase
		gene 329	transporter
		gene 335	Structural maintenance of chromosomes flexible hinge domain containing 1
		gene 336	Phytanoyl-CoA dioxygenase (PhyH)
		gene 338	f-box-like WD repeat-containing protein
		gene 342	Charged multivesicular body protein
		gene 345	Mitochondrial GTPase that catalyzes the GTP-dependent ribosomal translocation step during translation elongation. During this step, the ribosome changes from the pre-translocational (PRE) to the post-translocational (POST) state as the newly formed A- site-bound peptidyl-tRNA and P-site-bound deacylated tRNA move to the P and E sites, respectively. Catalyzes the coordinated movement of the two tR…
		gene 347	NADPH adrenodoxin oxidoreductase, mitochondrial
		gene 350	ddb1 and cul4 associated factor 7
		gene 357	BPI fold containing family B, member
		gene 370	Dehydrogenase
		gene 379	Sel-1 suppressor of lin-12-like
		gene 384	homeobox
		gene 409	Prefoldin, subunit
		gene 411	AlkB, alkylation repair homolog 1 (E. coli)
		gene 421	Catalyzes the first step in the conversion of phosphatidylethanolamine to phosphatidylcholine during the methylation pathway of phosphatidylcholine biosynthesis (By similarity)
		gene 424	queuine tRNA-ribosyltransferase
		gene 429	Cytochrome C oxidase assembly protein
		gene 436	AarF domain containing kinase
		gene 437	C2 domain
		gene 442	Guanine deaminase
		gene 457	Rho GTPase activating protein 30
		gene 464	Electron transfer flavoprotein
		gene 468	Keratinocyte-associated protein 2
		gene 469	tRNA methyltransferase
		gene 472	proline synthase co-transcribed bacterial homolog
		gene 473	Pfam:Inhibitor_PI31
		gene 475	NADH dehydrogenase (ubiquinone) 1 alpha subcomplex
		gene 477	XPG I-region protein
		gene 490	Thioesterase superfamily member 6
		gene 494	Rtf1, Paf1 RNA polymerase II complex component, homolog (S. cerevisiae)
		gene 502	acid PHOsphatase
		gene 516	nudix (nucleoside diphosphate linked moiety X)-type motif 6
		gene 518	tubulin tyrosine ligase-like family, member 4
		gene 525	Succinate DeHydrogenase
		gene 531	Nitrilase family, member 2
		gene 539	Ubiquitin carboxyl-terminal hydrolase, family 1
		gene 547	acetyl-CoA acyltransferase 2
		gene 549	PHOsphatase
		gene 556	suppressor of G2 allele of SKP1
		gene 561	ribosomal protein L5
		gene 566	Tetratricopeptide repeat domain 27
		gene 567	Adhesion regulating molecule
		gene 575	phospholipid scramblase
		gene 579	Protein of unknown function (DUF962)
		gene 583	elongator acetyltransferase complex subunit 2
		gene 584	Ammonium transporter Rh type
		gene 586	dna-directed RNA polymerase
		gene 589	periodic tryptophan protein
		gene 598	syntaxin 6
		gene 601	autophagy protein
		gene 605	26S proteasome nonATPase regulatory subunit
		gene 606	26S proteasome nonATPase regulatory subunit
		gene 610	Hydroxyethylthiazole kinase
		gene 611	peroxiredoxin
		gene 613	Flavin containing amine oxidoreductase
		gene 626	phosphotransferase 1
		gene 628	ATPdependent RNA helicase
		gene 632	Guanine nucleotide binding protein (G protein) alpha
		gene 641	hydrolase
		gene 648	Nucleolar protein
		gene 649	poly(A)-specific ribonuclease
		gene 650	WD-40 repeat protein
		gene 651	Catalyzes the cleavage of L-kynurenine (L-Kyn) and L-3- hydroxykynurenine (L-3OHKyn) into anthranilic acid (AA) and 3- hydroxyanthranilic acid (3-OHAA), respectively (By similarity)
		gene 652	high mobility group
		gene 655	repeat-containing protein
		gene 658	ROK family
		gene 659	transmembrane transport
		gene 660	BRCT
		gene 662	FAD-binding and arabino-lactone oxidase domains containing protein
		gene 663	DNA- binding protein
		gene 664	60S acidic ribosomal protein
		gene 666	Ankyrin Repeat Protein
		gene 670	carboxyl methyltransferase
		gene 675	(RNA) helicase
		gene 683	Bromodomain
		gene 686	Ubiquitin fusion degradation protein
		gene 687	WD domain, G-beta repeat
		gene 690	Methylenetetrahydrofolate reductase
		gene 704	CAS/CSE protein, C-terminus
		gene 705	One of the essential components for the initiation of protein synthesis. Protects formylmethionyl-tRNA from spontaneous hydrolysis and promotes its binding to the 30S ribosomal subunits. Also involved in the hydrolysis of GTP during the formation of the 70S ribosomal complex (By similarity)
		gene 715	surfactant protein B
		gene 716	D-Tyr-tRNA(Tyr) deacylase
		gene 718	Poly(U)-specific
		gene 719	26S proteasome nonATPase regulatory subunit
		gene 727	ribosomal protein, L22
		gene 734	Ubiquitin-fold modifier 1
		gene 736	kiaa0195
		gene 746	DNA ligase
		gene 747	Component of the eukaryotic translation initiation factor 3 (eIF-3) complex, which is involved in protein synthesis and, together with other initiation factors, stimulates binding of mRNA and methionyl-tRNAi to the 40S ribosome (By similarity)
		gene 750	Dephospho-CoA kinase
		gene 751	dna-directed RNA polymerase
		gene 752	cop9 signalosome complex subunit
		gene 758	Cation-transporting atpase
		gene 780	Hsp33 protein
		gene 784	WD repeat domain phosphoinositide-interacting protein
		gene 794	strictosidine synthase
		gene 803	ras homolog family member
		gene 804	ras homolog family member
		gene 838	Protein disulfide isomerase
		gene 839	succinyltransferase component of 2-oxoglutarate dehydrogenase complex
		gene 843	hydratase
		gene 862	acyl-Coenzyme A oxidase
		gene 873	capping protein
		gene 885	Cleavage stimulation factor, 3' pre-RNA subunit 2
		gene 891	Cell division cycle 16 homolog (S. cerevisiae)
		gene 892	Yip1 domain family, member 6
		gene 893	tyrosyl-tRNA synthetase
		gene 895	reductase
		gene 901	Required for 40S ribosome biogenesis. Involved in nucleolar processing of pre-18S ribosomal RNA and ribosome assembly (By similarity)
		gene 911	5-oxoprolinase
		gene 914	Calsyntenin
		gene 939	ectonucleotide pyrophosphatase phosphodiesterase
		gene 942	RHO
		gene 947	Syntaxin 16
		gene 949	sorting nexin 16
		gene 950	(ABC) transporter
		gene 953	Enoyl-CoA hydratase
		gene 957	GPI anchored protein
		gene 962	Minor allergen Alt a
		gene 972	Chitinase class I
		gene 979	prostaglandin E synthase
		gene 991	Malonyl-CoA decarboxylase
		gene 998	inositol 1,4,5-trisphosphate receptor type
		gene 1000	TBC1 domain family member
		gene 1013	Major Facilitator Superfamily
		gene 1014	nucleolar gtp-binding protein
		gene 1015	acetyltransferase
		gene 1027	atp gtp binding protein
		gene 1029	Coatomer protein complex subunit alpha
		gene 1034	lymphocyte cytosolic protein 1 (L-plastin)
		gene 1035	Doublestrandbreak repair protein rad21
		gene 1040	Dolichyl-diphosphooligosaccharide--protein glycosyltransferase
		gene 1043	Catalyzes the phosphorylation of riboflavin (vitamin B2) to form flavin mononucleotide (FMN) coenzyme
		gene 1046	Thioredoxin
		gene 1047	Sucrose-cleaving enzyme that provides UDP-glucose and fructose for various metabolic pathways (By similarity)
		gene 1067	Type-I myosin implicated in the organization of the actin cytoskeleton. Required for proper actin cytoskeleton polarization. At the cell cortex, assembles in patch-like structures together with proteins from the actin-polymerizing machinery and promotes actin assembly. Functions as actin nucleation-promoting factor (NPF) for the Arp2 3 complex
		gene 1072	dna replication licensing factor
		gene 1076	Associates with the EF-Tu.GDP complex and induces the exchange of GDP to GTP. It remains bound to the aminoacyl-tRNA.EF- Tu.GTP complex up to the GTP hydrolysis stage on the ribosome (By similarity)
		gene 1090	Regulation of nuclear pre-mRNA domain containing
		gene 1102	Aldehyde dehydrogenase
		gene 1107	Methyltransferase
		gene 1111	COMM domain containing 7
		gene 1112	Snf7
		gene 1116	Alpha amylase, catalytic domain containing protein
		gene 1121	Mitogen-activated protein kinase
		gene 1133	ras homolog family member
		gene 1134	Subtilase family
		gene 1139	Ankyrin Repeat
		gene 1145	Threonyl-trna synthetase
		gene 1149	DNA-dependent RNA polymerase catalyzes the transcription of DNA into RNA using the four ribonucleoside triphosphates as substrates (By similarity)
		gene 1150	Ribosomal L28e protein family
		gene 1151	protease
		gene 1160	synthetase
		gene 1161	copine family
		gene 1162	tRNA phosphotransferase 1
		gene 1171	WNT inhibitory factor 1
		gene 1172	Zinc finger, CCHC domain containing
		gene 1173	glutamate dehydrogenase
		gene 1175	Ribosomal protein
		gene 1181	Phosphatidylinositol 3kinase
		gene 1188	Mannosidase alpha class 2C member 1
		gene 1189	Type-I myosin implicated in the organization of the actin cytoskeleton. Required for proper actin cytoskeleton polarization. At the cell cortex, assembles in patch-like structures together with proteins from the actin-polymerizing machinery and promotes actin assembly. Functions as actin nucleation-promoting factor (NPF) for the Arp2 3 complex
		gene 1190	synthetase
		gene 1192	26S protease regulatory subunit
		gene 1195	Threonyl-trna synthetase
		gene 1198	phosphomannomutase
		gene 1200	Ribosomal RNA adenine dimethylase domain containing 1
		gene 1201	heat shock protein
		gene 1212	trafficking protein particle complex
		gene 1213	Thioredoxin
		gene 1215	Protein of unknown function (DUF2424)
		gene 1219	Ankyrin Repeat Protein
		gene 1220	E2F transcription factor
		gene 1222	ubiquitin carboxyl-terminal hydrolase
		gene 1233	Pentatricopeptide repeat-containing protein
		gene 1234	tRNAHis guanylyltransferase
		gene 1236	Histidine triad (HIT) protein
		gene 1237	synthase
		gene 1239	caib baif family
		gene 1241	LSM14A, SCD6 homolog A (S. cerevisiae)
		gene 1242	parkinson protein 7
		gene 1244	trafficking protein particle complex
		gene 1253	ribosomal protein S11
		gene 1255	Ankyrin Repeat
		gene 1257	Ribosomal protein s9
		gene 1263	phosphatidylinositol-4-phosphate 5-kinase
		gene 1265	TAM41, mitochondrial translocator assembly and maintenance protein, homolog (S. cerevisiae)
		gene 1268	general secretion pathway protein G
		gene 1277	tripartite motif containing 71, E3 ubiquitin protein ligase
		gene 1283	glutamine synthetase
		gene 1286	60S ribosomal export protein
		gene 1288	B-block binding subunit of TFIIIC
		gene 1300	ribosomal protein L19
		gene 1314	BRICK1, SCAR WAVE actin-nucleating complex subunit
		gene 1315	Mediator of cell motility 1
		gene 1322	Adaptor complexes medium subunit family
		gene 1328	TLD
		gene 1330	Inherit from NOG: potassium channel tetramerisation domain containing
		gene 1346	aconitate hydratase
		gene 1347	Oxysterol-binding protein
		gene 1348	synthase
		gene 1357	Importin-beta N-terminal domain
		gene 1358	Ribosomal RNA processing 1 homolog
		gene 1371	Carboxylesterase
		gene 1373	mitochondrial import inner membrane translocase, subunit
		gene 1380	Serine threonine kinase
		gene 1381	Binds to actin and affects the structure of the cytoskeleton. At high concentrations, profilin prevents the polymerization of actin, whereas it enhances it at low concentrations (By
		gene 1388	dna ligase
		gene 1399	SNF related kinase
		gene 1410	regulator of chromosome condensation
		gene 1411	Conserved hypothetical protein
		gene 1416	Pyruvate kinase
		gene 1422	Component of the nascent polypeptide-associated complex (NAC), a dynamic component of the ribosomal exit tunnel, protecting the emerging polypeptides from interaction with other cytoplasmic proteins to ensure appropriate nascent protein targeting. The NAC complex also promotes mitochondrial protein import by enhancing productive ribosome interactions with the outer mitochondrial membrane and bloc…
		gene 1430	ACTIN
		gene 1431	serine threonineprotein phosphatase
		gene 1434	Neuroguidin, EIF4E binding protein
		gene 1436	Antibiotic biosynthesis monooxygenase
		gene 1437	Glycerone-phosphate O-acyltransferase
		gene 1443	Apoptosis-inducing factor, mitochondrion-associated, 1
		gene 1444	Katanin p80 (WD repeat containing) subunit B 1
		gene 1452	synthase
		gene 1453	Adducin 3 (Gamma)
		gene 1455	ribonuclease P MRP 25kDa
		gene 1466	nck-associated protein
		gene 1480	sterol carrier protein
		gene 1501	quinoid dihydropteridine reductase
		gene 1503	Phosphofructokinase
		gene 1505	ATP-binding cassette, sub-family D (ALD), member
		gene 1515	Calreticulin
		gene 1516	Calreticulin
		gene 1524	silent information regulator protein Sir2
		gene 1525	SCAMP family
		gene 1526	Chromatin modification-related protein
		gene 1533	glycerol-3-phosphate dehydrogenase
		gene 1541	Ring finger protein
		gene 1549	Coiled-coil domain containing 109B
		gene 1576	COMM domain containing 3
		gene 1587	regulation of GTPase activity
		gene 1590	histidine triad nucleotide binding protein
		gene 1595	Prefoldin, subunit
		gene 1607	heat shock protein
		gene 1609	solute carrier family 25 (aspartate glutamate carrier), member
		gene 1614	Ribosomal protein
		gene 1617	Proteasome (Prosome, macropain) 26S subunit, non-ATPase, 6
		gene 1622	Actins are highly conserved proteins that are involved in various types of cell motility and are ubiquitously expressed in all eukaryotic cells
		gene 1626	protein kinase C substrate
		gene 1627	dna polymerase delta
		gene 1629	26S protease regulatory subunit
		gene 1633	member RAS oncogene
		gene 1656	WD40
		gene 1662	glia maturation factor
		gene 1664	Specifically methylates the N3 position of the uracil ring of uridine 1498 (m3U1498) in 16S rRNA. Acts on the fully assembled 30S ribosomal subunit (By similarity)
		gene 1665	amino acid
		gene 1683	ribosome recycling factor
		gene 1684	Dehydrogenase
		gene 1686	NADH:ubiquinone oxidoreductase, NDUFS5-15kDa
		gene 1687	Ccr4-NOT transcription complex, subunit
		gene 1690	Signal recognition particle receptor
		gene 1696	glutaryl-CoA dehydrogenase
		gene 1698	trafficking protein particle complex
		gene 1704	Pentatricopeptide repeat-containing protein
		gene 1708	The proteasome is a multicatalytic proteinase complex which is characterized by its ability to cleave peptides with Arg, Phe, Tyr, Leu, and Glu adjacent to the leaving group at neutral or slightly basic pH. The proteasome has an ATP-dependent proteolytic activity (By similarity)
		gene 1732	Peroxisomal
		gene 1735	This protein promotes the GTP-dependent binding of aminoacyl-tRNA to the A-site of ribosomes during protein biosynthesis (By similarity)
		gene 1737	Heat shock protein
		gene 1740	carboxylase
		gene 1744	PhoPQ-activated pathogenicity-related protein
		gene 1754	Carboxypeptidase
		gene 1766	ribosomal protein s6 kinase
		gene 1767	1-acylglycerol-3-phosphate O-acyltransferase 6 (lysophosphatidic acid acyltransferase, zeta)
		gene 1769	synthase
		gene 1777	asparagine-linked glycosylation 11, alpha-1,2-mannosyltransferase homolog (yeast)
		gene 1782	t-complex protein 1
		gene 1783	trafficking protein particle complex
		gene 1788	Glycerol kinase
		gene 1796	Acyltransferase
		gene 1798	copine family
		gene 1801	Has a dual role in the assembly of mitochondrial ATPase. Acts as a protease that removes N-terminal residues of mitochondrial ATPase CF(0) subunit 6 at the intermembrane space side. Also involved in the correct assembly of the membrane- embedded ATPase CF(0) particle, probably mediating association of subunit 6 with the subunit 9 ring (By similarity)
		gene 1802	glycine dehydrogenase
		gene 1804	Transmembrane protein 2
		gene 1805	Beta-lactamase
		gene 1806	MKI67 (FHA domain) interacting nucleolar phosphoprotein
		gene 1809	Autophagy-related protein 27
		gene 1817	synthetase
		gene 1824	E3 ubiquitin- protein ligase
		gene 1828	seryl-tRNA synthetase
		gene 1832	Kv channel interacting protein
		gene 1836	ATPdependent RNA helicase
		gene 1837	Sap DNA-binding domain-containing protein
		gene 1844	Functions as component of the Arp2 3 complex which is involved in regulation of actin polymerization and together with an activating nucleation-promoting factor (NPF) mediates the formation of branched actin networks (By similarity)
		gene 1852	Thioredoxin
		gene 1856	ATPase, Ca transporting, plasma membrane
		gene 1858	Diaphanous homolog
		gene 1877	Tenascin
		gene 1882	ribosomal protein
		gene 1883	fumarate reductase
		gene 1885	Heat-responsive protein 12
		gene 1894	member of RAS oncogene family
		gene 1913	glycerol-3-phosphate dehydrogenase
		gene 1922	carboxylase
		gene 1926	penicillin amidase
		gene 1940	ATP-binding cassette, sub-family F
		gene 1941	Beta-eliminating lyase
		gene 1964	Nucleolar essential protein
		gene 1967	short chain dehydrogenase reductase family
		gene 1972	alternative oxidase
		gene 1973	BRCT
		gene 1974	NAD-dependent epimerase dehydratase
		gene 1975	Cytochrome
		gene 1976	Cytochrome c-1
		gene 1978	Histone H1
		gene 2016	glutathione Stransferase
		gene 2018	ribosomal protein s3
		gene 2023	Pentapeptide repeat protein
		gene 2031	vesicle-mediated transport
		gene 2039	Potassium voltage-gated channel, shaker-related subfamily, beta member
		gene 2043	CY
		gene 2044	endoplasmic reticulum lectin
		gene 2046	Occurs in almost all aerobically respiring organisms and serves to protect cells from the toxic effects of hydrogen peroxide (By similarity)
		gene 2047	Thioredoxin-like protein
		gene 2057	Poly (ADP-ribose) polymerase family, member
		gene 2058	5'-nucleotidase
		gene 2062	carboxylase, beta
		gene 2069	Peptidyl-prolyl cis-trans isomerase
		gene 2074	ER membrane protein complex subunit 4
		gene 2076	regulator of chromosome condensation
		gene 2096	Phosphatidylserine synthase
		gene 2106	phospholipase C
		gene 2109	adenosine kinase
		gene 2110	START domain
		gene 2114	Actins are highly conserved proteins that are involved in various types of cell motility and are ubiquitously expressed in all eukaryotic cells
		gene 2117	isoleucyltRNA synthetase
		gene 2119	betaine-homocysteine S-methyltransferase
		gene 2125	Aldehyde dehydrogenase
		gene 2128	Dual specificity phosphatase
		gene 2129	heat shock protein
		gene 2130	Translocon-associated protein beta (TRAPB)
		gene 2131	KR domain
		gene 2139	Cytochrome C oxidase assembly protein
		gene 2144	S. cerevisiae
		gene 2152	NHL repeat
		gene 2157	Ribosomal protein L7/L12 C-terminal domain
		gene 2158	Calcineurin-like phosphoesterase
		gene 2160	adenine phosphoribosyltransferase
		gene 2166	ribosome biogenesis regulatory protein
		gene 2168	Acetyl-CoA acetyltransferase
		gene 2171	Carboxypeptidase
		gene 2172	phospholipase B domain containing
		gene 2181	Coatomer WD associated region
		gene 2185	polypyrimidine tract binding protein
		gene 2188	deoxyhypusine synthase
		gene 2189	ER-derived vesicles protein erv14
		gene 2190	protein deneddylation
		gene 2194	The proteasome is a multicatalytic proteinase complex which is characterized by its ability to cleave peptides with Arg, Phe, Tyr, Leu, and Glu adjacent to the leaving group at neutral or slightly basic pH. The proteasome has an ATP-dependent proteolytic activity (By similarity)
		gene 2211	Cooperates with the reticulon proteins and tubule- shaping DP1 family proteins to generate and maintain the structure of the tubular endoplasmic reticulum network. Has GTPase activity, which is required for its function in ER organization (By similarity)
		gene 2218	Ubiquitin family domain containing 1
		gene 2221	Translational activator of mitochondrially encoded cytochrome c oxidase I
		gene 2222	elongation of very long chain fatty acids protein
		gene 2241	TBC1 domain family, member 5
		gene 2260	tetratricopeptide repeat
		gene 2275	This enzyme is required for electron transfer from NADP to cytochrome P450 (By similarity)
		gene 2277	Aquarius homolog (Mouse)
		gene 2279	fatty acid
		gene 2285	furry homolog (Drosophila)
		gene 2286	regulator of chromosome condensation
		gene 2287	cathepsin
		gene 2294	5-methyltetrahydropteroyltriglutamate--homocysteine
		gene 2304	60s ribosomal protein
		gene 2314	Involved in proper cytoplasmic distribution of mitochondria (By similarity)
		gene 2319	The coatomer is a cytosolic protein complex that binds to dilysine motifs and reversibly associates with Golgi non- clathrin-coated vesicles, which further mediate biosynthetic protein transport from the ER, via the Golgi up to the trans Golgi network. Coatomer complex is required for budding from Golgi membranes, and is essential for the retrograde Golgi-to-ER transport of dilysine-tagged protei…
		gene 2321	Polyprenyl synthetase
		gene 2329	ubiquitin carboxyl-terminal hydrolase
		gene 2334	RAD51 homolog (S. cerevisiae)
		gene 2340	Molecular scaffold for Fe-S cluster assembly of mitochondrial iron-sulfur proteins (By similarity)
		gene 2375	mannosyl (alpha-1,3-)-glycoprotein beta-1,2-N-acetylglucosaminyltransferase
		gene 2379	replication factor c
		gene 2384	citrate synthase
		gene 2385	IdgA domain protein
		gene 2391	cell differentiation protein Rcd1
		gene 2396	Gamma-glutamyltransferase
		gene 2397	Glutathione S-transferase, C-terminal domain
		gene 2401	Charged multivesicular body protein
		gene 2405	mannosidase alpha class
		gene 2412	Dehydrogenase
		gene 2414	Coronin, actin binding protein
		gene 2418	(ABC) transporter
		gene 2422	WNT inhibitory factor 1
		gene 2425	GDP-Mannose
		gene 2427	cytidine deaminase
		gene 2433	synthetase
		gene 2437	kiaa1324
		gene 2438	chaperone
		gene 2440	alternative oxidase
		gene 2452	Enoyl CoA hydratase 1, peroxisomal
		gene 2453	Polyadenylate-binding protein
		gene 2458	ribosomal protein L32-like protein
		gene 2460	ubiquitin-conjugating enzyme
		gene 2461	interconversion of serine and glycine (By similarity)
		gene 2465	X-ray repair complementing defective repair in Chinese hamster cells 6
		gene 2511	tpr domain protein
		gene 2519	NADPH Oxidase
		gene 2535	calcineurin
		gene 2537	protein 2 3 complex subunit
		gene 2558	breakpoint cluster region
		gene 2567	Conserved hypothetical protein
		gene 2582	solute carrier family 25 (pyrimidine nucleotide carrier
		gene 2587	Bifunctional enzyme that catalyzes the enolization of 2,3-diketo-5-methylthiopentyl-1-phosphate (DK-MTP-1-P) into the intermediate 2-hydroxy-3-keto-5-methylthiopentenyl-1-phosphate (HK-MTPenyl-1-P), which is then dephosphorylated to form the acireductone 1,2-dihydroxy-3-keto-5-methylthiopentene (DHK-MTPene) (By similarity)
		gene 2597	serine threonine-protein kinase
		gene 2599	Snf7
		gene 2601	mucolipin
		gene 2605	Tetratricopeptide repeat
		gene 2606	glutamate dehydrogenase
		gene 2613	Calcium binding protein
		gene 2614	Ubiquitin-like modifier activating enzyme
		gene 2623	CDK5 regulatory subunit associated protein 3
		gene 2626	Thioredoxin
		gene 2631	Ubiquitin-protein ligase
		gene 2632	RAB21, member RAS oncogene family
		gene 2639	dihydrolipoyl dehydrogenase
		gene 2640	piwi-like
		gene 2641	Receptor like protein
		gene 2648	mitogen-activated protein kinase kinase
		gene 2654	HD domain-containing protein
		gene 2668	Pyridoxal (Pyridoxine, vitamin B6) kinase
		gene 2669	COPI coating of Golgi vesicle
		gene 2671	X-prolyl aminopeptidase (Aminopeptidase P)
		gene 2675	ribose-phosphate pyrophosphokinase
		gene 2676	Guanine nucleotide binding protein (G protein) alpha
		gene 2682	RNA binding motif protein 19
		gene 2683	LSM2 homolog, U6 small nuclear RNA associated (S. cerevisiae)
		gene 2684	dna-directed RNA polymerase II
		gene 2691	Calcium binding protein
		gene 2693	Saccharopine dehydrogenase
		gene 2706	Thiol methyltransferase
		gene 2707	PDZ and LIM domain
		gene 2710	ubiquitin-conjugating enzyme
		gene 2724	alkB, alkylation repair homolog 8 (E. coli)
		gene 2727	capping protein (actin filament) gelsolin-like
		gene 2736	Inherit from biNOG: fission 1 (mitochondrial outer membrane) homolog (S. cerevisiae)
		gene 2742	ran binding protein
		gene 2755	AT rich interactive domain 5A (MRF1-like)
		gene 2756	26S protease regulatory subunit
		gene 2759	Transmembrane protein 87A
		gene 2762	ribosomal protein L32'
		gene 2763	activating enzyme
		gene 2770	Dna-(Apurinic or apyrimidinic site)
		gene 2785	Chitinase class I
		gene 2792	Dehydrogenase E1 and transketolase domain containing 1
		gene 2804	Dehydrogenase
		gene 2805	coiled-coil domain containing 53
		gene 2806	forebrain astrocyte differentiation
		gene 2808	ubiquitin carboxyl-terminal hydrolase
		gene 2809	heat shock protein
		gene 2813	Removes the N-terminal methionine from nascent proteins (By similarity)
		gene 2824	NatA auxiliary subunit
		gene 2826	Glutamate--cysteine ligase
		gene 2831	Hsp20/alpha crystallin family
		gene 2833	regulator of chromosome condensation
		gene 2845	nuclear cap binding protein subunit 1
		gene 2849	Binds to DNA and alters its conformation. May be involved in regulation of gene expression, nucleoid organization and DNA protection (By similarity)
		gene 2850	60S ribosomal protein L27
		gene 2856	fatty acid desaturase
		gene 2857	Catalyzes the removal of a penultimate prolyl residue from the N-termini of peptides (By similarity)
		gene 2873	myosin heavy chain
		gene 2874	Phosphofructokinase
		gene 2878	CAMP-dependent protein kinase, catalytic subunit
		gene 2892	Inherit from NOG: Alpha beta hydrolase
		gene 2895	Ethylmalonic encephalopathy 1
		gene 2900	Uncharacterised ACR, YagE family COG1723
		gene 2914	ras homolog family member
		gene 2915	Large subunit GTPase 1
		gene 2922	acid PHOsphatase
		gene 2926	vacuolar protein sorting 41 homolog (S. cerevisiae)
		gene 2932	branched chain keto acid dehydrogenase E1, beta polypeptide
		gene 2933	subunit E
		gene 2947	Key enzyme for ketone body catabolism. Transfers the CoA moiety from succinate to acetoacetate. Formation of the enzyme-CoA intermediate proceeds via an unstable anhydride species formed between the carboxylate groups of the enzyme and substrate (By similarity)
		gene 2949	Produces ATP from ADP in the presence of a proton gradient across the membrane (By similarity)
		gene 2951	DnaJ (Hsp40) homolog, subfamily C, member 3
		gene 2953	positive regulation of collateral sprouting
		gene 2954	Adaptor-related protein complex
		gene 2956	ATPase, H transporting, lysosomal 56 58kDa, V1 subunit
		gene 2957	Calcium binding protein
		gene 2958	calcineurin
		gene 2959	26S proteasome
		gene 2967	trafficking protein particle complex
		gene 2969	acyl-CoA dehydrogenase
		gene 2987	WW domain
		gene 2992	tripartite motif containing 71, E3 ubiquitin protein ligase
		gene 3002	Ankyrin Repeat Protein
		gene 3008	Glucosidase, alpha
		gene 3013	inositol
		gene 3021	o-methyltransferase
		gene 3022	ADP-ribosylation
		gene 3023	Ubiquitin-like modifier activating enzyme
		gene 3025	NADH dehydrogenase (Ubiquinone) Fe-S protein 7
		gene 3033	Carboxypeptidase
		gene 3034	adenylate kinase
		gene 3042	Myb-like DNA-binding domain
		gene 3044	dehydratase
		gene 3049	alkylglycerone phosphate synthase
		gene 3050	Peptidyl-trna hydrolase
		gene 3052	Ribosome biogenesis protein
		gene 3055	ribulose-phosphate 3-epimerase
		gene 3082	Glycosyl transferase group 1
		gene 3093	Acyl-transferase
		gene 3095	EMP24_GP25L
		gene 3098	peptidase'
		gene 3107	vacuolar protein sorting 52 homolog (S. cerevisiae)
		gene 3124	MAK16 homolog (S. cerevisiae)
		gene 3138	member of RAS oncogene family
		gene 3143	WD repeat domain 74
		gene 3147	stromal cell-derived factor
		gene 3157	acyl-CoA dehydrogenase
		gene 3158	ATP synthase mitochondrial F1 complex assembly factor
		gene 3160	NADH dehydrogenase (Ubiquinone) flavoprotein 2
		gene 3162	Ribosomal L40e family
		gene 3163	Ulp1 protease family, C-terminal catalytic domain
		gene 3167	37S ribosomal protein RSM22
		gene 3170	Chromosome 1 open reading frame 123
		gene 3173	10 kda heat shock protein
		gene 3177	Proline dehydrogenase
		gene 3180	HEAT repeat
		gene 3183	translation INITIATION FACTOR
		gene 3189	SNF related kinase
		gene 3190	Coiled-coil domain containing 93
		gene 3191	NAD-malic enzyme
		gene 3199	tripartite motif containing 66
		gene 3211	ras homolog family member
		gene 3220	solute carrier family 25 (mitochondrial iron transporter), member
		gene 3224	Valyl-trna synthetase
		gene 3226	Bola-like protein
		gene 3235	Plays a central role in 2-thiolation of mcm(5)S(2)U at tRNA wobble positions of tRNA(Lys), tRNA(Glu) and tRNA(Gln). Directly binds tRNAs and probably acts by catalyzing adenylation of tRNAs, an intermediate required for 2-thiolation. It is unclear whether it acts as a sulfurtransferase that transfers sulfur from thiocarboxylated urm1 onto the uridine of tRNAs at wobble position
		gene 3236	Catalyzes the formation of S-adenosylmethionine from methionine and ATP (By similarity)
		gene 3240	adaptor-related protein complex 3 sigma
		gene 3241	aldehyde dehydrogenase 7 family, member A1
		gene 3243	Ribosomal protein
		gene 3245	X-ray repair complementing defective repair in Chinese hamster cells 5
		gene 3254	Vacuolar Protein
		gene 3260	ribosomal protein, L17
		gene 3269	Glycyl-trna synthetase
		gene 3270	gtp-binding protein typa
		gene 3272	Ribosomal protein S16
		gene 3274	adenylate kinase
		gene 3283	Diaphanous homolog
		gene 3300	SideroFleXiN
		gene 3302	COMM domain containing 2
		gene 3306	Cytidylyltransferase
		gene 3316	strictosidine synthase
		gene 3333	Hydra magnipapillata
		gene 3337	Linear amide C-N hydrolases, choloylglycine hydrolase family
		gene 3338	domain-containing protein
		gene 3340	kelch-like
		gene 3341	aspartyl-trna synthetase
		gene 3344	heat shock protein
		gene 3345	Conserved hypothetical protein
		gene 3349	dipeptidylpeptidase
		gene 3361	phosphoserine phosphatase
		gene 3367	Adaptor-related protein complex
		gene 3374	DNA mismatch repair protein
		gene 3383	Heat-responsive protein 12
		gene 3387	response to pheromone
		gene 3399	WNT inhibitory factor 1
		gene 3403	branched-chain-amino-acid aminotransferase
		gene 3407	involved in the repression of many genes in a wide variety of physiological processes. May also be involved in the derepression of at least some target genes. The complex is recruited to target genes by interaction with DNA-bound transcriptional repressors. The complex recruits histone deacetylases to produce a repressive chromatin structure, interacts with hypoacetylated N-terminal tails of hist…
		gene 3411	MethionyltRNA synthetase
		gene 3422	phosphatidylglycerol phosphatidylinositol transfer protein
		gene 3425	Thioredoxin
		gene 3437	XRN 5'-3' exonuclease N-terminus
		gene 3439	Protein-l-isoaspartate O-methyltransferase
		gene 3445	pumilio homolog
		gene 3460	Family with sequence similarity 91, member A1
		gene 3467	Short chain dehydrogenase
		gene 3478	ras-related GTP binding
		gene 3480	ras homolog family member
		gene 3495	Hydrolyzes D-tyrosyl-tRNA(Tyr) into D-tyrosine and free tRNA(Tyr). Could be a defense mechanism against a harmful effect of D-tyrosine (By similarity)
		gene 3514	alpha beta hydrolase fold-3 domain protein
		gene 3515	nucleoporin
		gene 3521	penicillin amidase
		gene 3522	HIR histone cell cycle regulation defective homolog A (S. cerevisiae)
		gene 3525	HEAT repeat containing 6
		gene 3527	serine threonine-protein phosphatase
		gene 3530	Retinoblastoma-like
		gene 3535	beige BEACH domain containing protein
		gene 3536	ubiquitin-conjugating enzyme
		gene 3550	Prolyl endopeptidase-like
		gene 3560	Tubulin is the major constituent of microtubules. It binds two moles of GTP, one at an exchangeable site on the beta chain and one at a non-exchangeable site on the alpha chain (By similarity)
		gene 3567	Basic transcription factor 3-like 4
		gene 3570	member RAS oncogene family
		gene 3571	Binds to actin and affects the structure of the cytoskeleton. At high concentrations, profilin prevents the polymerization of actin, whereas it enhances it at low concentrations (By
		gene 3572	Spinster homolog
		gene 3573	Proteasome non-ATPase 26S subunit
		gene 3576	Permease-like protein
		gene 3578	Protein disulfide isomerase
		gene 3584	Inherit from NOG: poly (3-hydroxybutyrate) depolymerase
		gene 3585	2-oxoglutarate and iron-dependent oxygenase domain containing 1
		gene 3588	Elongation factor
		gene 3591	dna-directed rna polymerase
		gene 3593	Alba
		gene 3596	Electron carrier protein. The oxidized form of the cytochrome c heme group can accept an electron from the heme group of the cytochrome c1 subunit of cytochrome reductase. Cytochrome c then transfers this electron to the cytochrome oxidase complex, the final protein carrier in the mitochondrial electron-transport chain
		gene 3599	Ribosomal protein S25
		gene 3600	adenylate kinase
		gene 3601	Ribosomal protein L12
		gene 3614	Malate dehydrogenase
		gene 3615	Endoglycoceramidase
		gene 3618	adenylyl cyclase-associated protein
		gene 3624	6phosphofructo2kinase
		gene 3628	aspartic
		gene 3630	Ribosomal protein L31e
		gene 3640	transmembrane 9 superfamily
		gene 3641	ras homolog family member
		gene 3642	cullin 1
		gene 3647	Membrane
		gene 3652	GTPase activating protein (SH3 domain) binding protein
		gene 3654	phospholipase B domain containing
		gene 3657	Carboxypeptidase
		gene 3660	Pyruvate phosphate dikinase
		gene 3661	Tenascin
		gene 3666	ras homolog family member
		gene 3670	member RAS oncogene family
		gene 3685	Component of the eukaryotic translation initiation factor 3 (eIF-3) complex, which is involved in protein synthesis and, together with other initiation factors, stimulates binding of mRNA and methionyl-tRNAi to the 40S ribosome (By similarity)
		gene 3691	Coiled-coil domain-containing protein
		gene 3694	member of RAS oncogene family
		gene 3696	member of RAS oncogene family
		gene 3699	repeat-containing protein
		gene 3700	Guanylate cyclase
		gene 3704	ribosomal protein l11
		gene 3708	NADH dehydrogenase (ubiquinone) Fe-S protein 1, 75kDa (NADH-coenzyme Q reductase)
		gene 3712	Carboxypeptidase
		gene 3719	eukaryotic translation initiation factor
		gene 3720	Protein of unknown function (DUF2392)
		gene 3736	Ankyrin Repeat Protein
		gene 3739	DNA-directed RNA Polymerase
		gene 3741	t-complex protein 1
		gene 3745	Inherit from NOG: integral membrane protein
		gene 3748	alpha/beta hydrolase fold
		gene 3760	glucose-6-phosphate 1-dehydrogenase
		gene 3761	Catalyzes the oxidative decarboxylation of 6- phosphogluconate to ribulose 5-phosphate and CO(2), with concomitant reduction of NADP to NADPH (By similarity)
		gene 3765	high mobility group
		gene 3829	Component of the ubiquinol-cytochrome c reductase complex (complex III or cytochrome b-c1 complex), which is part of the mitochondrial respiratory chain (By similarity)
		gene 3831	lysyl-trna synthetase
		gene 3861	Inherit from NOG: NADH ubiquinone oxidoreductase
		gene 3863	COMM domain containing 4
		gene 3865	exportin
		gene 3871	gamma carbonic anhydrase
		gene 3872	member RAS oncogene family
		gene 3876	cullin-associated and neddylation-dissociated
		gene 3879	COMM domain containing 8
		gene 3880	Hydroxymethylglutaryl-CoA lyase
		gene 3883	nudC domain containing
		gene 3895	26s proteasome regulatory subunit
		gene 3903	ATPase required for the post-translational delivery of tail-anchored (TA) proteins to the endoplasmic reticulum. Recognizes and selectively binds the transmembrane domain of TA proteins in the cytosol. This complex then targets to the endoplasmic reticulum by membrane-bound receptors, where the tail- anchored protein is released for insertion. This process is regulated by ATP binding and hydrolys…
		gene 3904	small ubiquitin protein
		gene 3905	pyrroline-5-carboxylate reductase (EC 1.5.1.2)
		gene 3914	Pentatricopeptide repeat-containing protein At4g19440
		gene 3927	CRAL TRIO domain protein
		gene 3931	GTP-binding protein
		gene 3951	Esterase lipase thioesterase family protein
		gene 3966	ribosomal protein S15
		gene 3971	glycerophosphodiester phosphodiesterase
		gene 3972	reductase
		gene 3978	Calcium binding protein
		gene 3979	The proteasome is a multicatalytic proteinase complex which is characterized by its ability to cleave peptides with Arg, Phe, Tyr, Leu, and Glu adjacent to the leaving group at neutral or slightly basic pH. The proteasome has an ATP-dependent proteolytic activity (By similarity)
		gene 3988	CBS domain
		gene 3991	Membrane
		gene 3992	voltage-dependent anion channel
		gene 3996	nhl repeat containing protein
		gene 4009	Glutaredoxin
		gene 4010	ATP-dependent RNA helicase involved in 40S ribosomal subunit biogenesis. Required for the processing and cleavage of 35S pre-rRNA at sites A0, A1, and A2, leading to mature 18S rRNA (By similarity)
		gene 4011	p21 protein (Cdc42 Rac)-activated kinase
		gene 4013	JmjC domain-containing protein
		gene 4015	ESF1, nucleolar pre-rRNA processing protein, homolog (S. cerevisiae)
		gene 4018	ribosomal protein
		gene 4025	cell division cycle protein 48
		gene 4027	cop9 signalosome complex subunit
		gene 4039	lipase, family member
		gene 4040	Cytokinin riboside 5'-monophosphate phosphoribohydrolase
		gene 4041	ribosomal modification protein rimK-like family member
		gene 4043	Glycosyltransferase family 28 C-terminal domain
		gene 4047	t-complex protein 1
		gene 4053	nucleoside diphosphate kinase
		gene 4054	Component of the NOP7 complex, which is required for maturation of the 25S and 5.8S ribosomal RNAs and formation of the 60S ribosome (By similarity)
		gene 4057	Antioxidant protein with alkyl hydroperoxidase activity. Required for the reduction of the AhpC active site cysteine residues and for the regeneration of the AhpC enzyme activity (By similarity)
		gene 4060	RAB
		gene 4061	adenosylhomocysteinase
		gene 4063	carbonic anhydrase
		gene 4071	decarboxylase
		gene 4072	glyceraldehyde3phosphate dehydrogenase
		gene 4073	fructose-bisphosphate aldolase
		gene 4081	glyceraldehyde3phosphate dehydrogenase
		gene 4082	Destroys radicals which are normally produced within the cells and which are toxic to biological systems (By similarity)
		gene 4089	60s ribosomal protein
		gene 4090	acyl-coa binding
		gene 4091	UBX domain protein
		gene 4092	Inherit from opiNOG: NADH dehydrogenase (Ubiquinone) 1 alpha subcomplex 8
		gene 4095	acyl-Coenzyme A oxidase
		gene 4102	Dehydrogenase
		gene 4103	Ureidopropionase, beta
		gene 4112	Actins are highly conserved proteins that are involved in various types of cell motility and are ubiquitously expressed in all eukaryotic cells
		gene 4125	Pyrophosphatase that hydrolyzes non-canonical purine nucleotides such as inosine triphosphate (ITP), deoxyinosine triphosphate (dITP) or xanthosine 5'-triphosphate (XTP) to their respective monophosphate derivatives. The enzyme does not distinguish between the deoxy- and ribose forms. Probably excludes non-canonical purines from RNA and DNA precursor pools, thus preventing their incorporation int…
		gene 4130	Core component of nucleosome. Nucleosomes wrap and compact DNA into chromatin, limiting DNA accessibility to the cellular machineries which require DNA as a template. Histones thereby play a central role in transcription regulation, DNA repair, DNA replication and chromosomal stability. DNA accessibility is regulated via a complex set of post-translational modifications of histones, also called h…
		gene 4135	ras homolog family member
		gene 4137	alpha subunit
		gene 4142	Ral GTPase activating protein, beta subunit (Non-catalytic)
		gene 4143	methylmalonyl CoA mutase
		gene 4145	CBS
		gene 4183	cathepsin
		gene 4187	Major Facilitator superfamily
		gene 4207	SCY1-like 3 (S. cerevisiae)
		gene 4211	anaphase promoting complex subunit 7
		gene 4213	Inosineuridine preferring nucleoside hydrolase
		gene 4233	Coiled-coil domain containing 6
		gene 4242	heat shock
		gene 4246	60s ribosomal protein
		gene 4248	Metallophosphoesterase 1
		gene 4255	WH1 domain
		gene 4262	Aldehyde dehydrogenase
		gene 4274	chromosome 10 open reading frame 2
		gene 4275	Component of the ubiquinol-cytochrome c reductase complex (complex III or cytochrome b-c1 complex), which is a respiratory chain that generates an electrochemical potential coupled to ATP synthesis (By similarity)
		gene 4300	Zinc phosphodiesterase ELAC protein
		gene 4306	N-acetylglucosamine kinase
		gene 4310	solute symporter
		gene 4318	mitochondrial processing peptidase alpha subunit
		gene 4336	kelch domain containing 3
		gene 4338	PRY
		gene 4339	signal peptide peptidase
		gene 4366	Predicted integral membrane metal-binding protein (DUF2296)
		gene 4368	Ferredoxin
		gene 4369	RNA binding protein
		gene 4383	Glyoxalase/Bleomycin resistance protein/Dioxygenase superfamily
		gene 4384	N-alpha-acetyltransferase 25, NatB auxiliary subunit
		gene 4386	Pre-mRNA-splicing factor ATP-dependent RNA
		gene 4387	Serine racemase
		gene 4395	Repeat protein
		gene 4404	atp-dependent rna helicase
		gene 4413	actin-related protein
		gene 4414	Fumarylacetoacetate (FAA) hydrolase family
		gene 4416	Ribosome maturation protein
		gene 4418	excision repair cross-complementing rodent repair deficiency complementation group
		gene 4423	beta' subunit
		gene 4427	cathepsin
		gene 4437	NAD-dependent lysine demalonylase and desuccinylase that specifically removes malonyl and succinyl groups on target proteins. Has weak NAD-dependent protein deacetylase activity
		gene 4440	4-coumarate-coA ligase
		gene 4446	Myosin tail
		gene 4448	dymeclin
		gene 4450	Aldehyde dehydrogenase
		gene 4459	Vacuolar protein sorting-associated protein
		gene 4468	sphingomyelin synthase
		gene 4474	transducin beta-like 3
		gene 4486	Cystathionine
		gene 4490	solute carrier family 25 (aspartate glutamate carrier), member
		gene 4511	beta' subunit
		gene 4512	Isochorismatase domain containing
		gene 4518	Glutathione S-transferase, N-terminal domain
		gene 4527	vacuolar protein
		gene 4535	60S acidic ribosomal protein
		gene 4537	ASF1 anti-silencing function 1 homolog
		gene 4538	Trna pseudouridine synthase
		gene 4539	Signal recognition particle 19 kDa
		gene 4541	malignant T cell amplified sequence 1
		gene 4542	Aminopeptidase
		gene 4548	Nucleolar RNA-binding protein
		gene 4553	Ribosomal protein S19
		gene 4554	associated kinase
		gene 4556	Asparaginyl-tRNA synthetase
		gene 4557	U3 small nucleolar RNA-associated protein 10
		gene 4562	Poly (ADP-ribose) polymerase family, member
		gene 4568	Protein of unknown function (DUF3419)
		gene 4580	myosin heavy chain
		gene 4581	ATPdependent RNA helicase
		gene 4582	synthase III
		gene 4606	glutathione Stransferase
		gene 4623	NADH dehydrogenase (Ubiquinone) 1 alpha subcomplex
		gene 4629	F-box and WD repeat domain containing 7, E3 ubiquitin protein ligase
		gene 4630	Component of LSm protein complexes, which are involved in RNA processing and may function in a chaperone-like manner, facilitating the efficient association of RNA processing factors with their substrates. Component of the cytoplasmic LSM1-LSM7 complex, which is thought to be involved in mRNA degradation by activating the decapping step in the 5'-to-3' mRNA decay pathway. Component of the nuclear…
		gene 4631	Cyclase dehydrase
		gene 4642	rho guanine nucleotide exchange factor
		gene 4653	heat shock protein
		gene 4655	regulator of chromosome condensation 2
		gene 4657	developmentally regulated GTP binding protein 2
		gene 4658	Domain of Unknown Function (DUF1086)
		gene 4661	iron-sulfur cluster
		gene 4667	Vacuolar protein
		gene 4677	ATPdependent RNA helicase
		gene 4683	mucolipin
		gene 4685	member RAS oncogene family
		gene 4686	Auxin Efflux Carrier
		gene 4741	glucokinase (EC 2.7.1.2)
		gene 4754	Hemerythrin-like metal-binding protein
		gene 4756	amine oxidase
		gene 4758	Diguanylate cyclase phosphodiesterase
		gene 4773	ubiquitin-conjugating enzyme
		gene 4782	u3 small nucleolar ribonucleoprotein
		gene 4783	member RAS oncogene
		gene 4784	Tyrosyl-trna synthetase
		gene 4791	RasGAP
		gene 4792	Translocase of inner mitochondrial membrane 44 homolog (Yeast)
		gene 4797	Ribosomal protein
		gene 4806	Valyl-trna synthetase
		gene 4810	Rho GDP dissociation inhibitor (GDI)
		gene 4811	Methyltransferase domain
		gene 4821	SNF related kinase
		gene 4836	mucin 2, oligomeric mucus gel-forming
		gene 4837	PH domain
		gene 4852	Pfam:DUF227
		gene 4854	40S ribosomal protein S30
		gene 4856	Casein Kinase
		gene 4863	Dehydrogenase
		gene 4866	Ribosomal protein S14
		gene 4868	phosphatase 4, regulatory subunit
		gene 4869	YME1-like 1 (S. cerevisiae)
		gene 4870	Ligase III, DNA, ATP-dependent
		gene 4884	Glu/Leu/Phe/Val dehydrogenase, dimerisation domain
		gene 4885	Peroxisomal
		gene 4886	high mobility group protein
		gene 4889	Tubulin is the major constituent of microtubules. It binds two moles of GTP, one at an exchangeable site on the beta chain and one at a non-exchangeable site on the alpha chain (By similarity)
		gene 4910	SCY1-like 2 (S. cerevisiae)
		gene 4914	Catalyzes the conversion of uracil and 5-phospho-alpha- D-ribose 1-diphosphate (PRPP) to UMP and diphosphate (By similarity)
		gene 4915	Nitroreductase family
		gene 4916	amidohydrolase domain containing 1
		gene 4921	Nucleolar protein
		gene 4931	60S acidic ribosomal protein
		gene 4932	Translation initiation factor
		gene 4938	atp-dependent rna helicase
		gene 4950	phosphopantothenoylcysteine synthetase
		gene 4957	NAD synthase
		gene 4962	transmembrane protein 66
		gene 4963	biogenesis of lysosome-related organelles complex 1 subunit
		gene 4964	Peroxisomal targeting signal
		gene 4965	Component of the cytosolic iron-sulfur (Fe S) protein assembly (CIA) machinery. Required for maturation of extramitochondrial Fe-S proteins. The NBP35-CFD1 heterotetramer forms a Fe-S scaffold complex, mediating the de novo assembly of an Fe-S cluster and its transfer to target apoproteins
		gene 4967	Catalyzes the formation of N(7)-methylguanine at position 46 (m7G46) in tRNA (By similarity)
		gene 4970	Acyltransferase
		gene 4972	Carrier of the growing fatty acid chain in fatty acid biosynthesis (By similarity)
		gene 4973	NUDiX hydrolase
		gene 4977	Set and mynd domain containing
		gene 4985	Converts the preformed base xanthine, a product of nucleic acid breakdown, to xanthosine 5'-monophosphate (XMP), so it can be reused for RNA or DNA synthesis (By similarity)
		gene 4987	Inherit from NOG: poly (3-hydroxybutyrate) depolymerase
		gene 4989	nucleoporin
		gene 5010	OTU domain, ubiquitin aldehyde binding 1
		gene 5029	dUTPase
		gene 5041	Lysosomal Pro-X
		gene 5051	ubiquitin-dependent protein catabolic process
		gene 5063	Nodulin-like
		gene 5066	SAGA-associated factor 29
		gene 5067	MOB kinase activator
		gene 5068	Transmembrane protein 104
		gene 5077	ras homolog family member
		gene 5078	ubiquitin-conjugating enzyme
		gene 5082	whole genome shotgun sequence
		gene 5094	Inherit from NOG: potassium channel tetramerisation domain containing
		gene 5104	receptor accessory protein
		gene 5118	Carboxypeptidase
		gene 5120	serine threonine-protein phosphatase 6 regulatory ankyrin repeat subunit
		gene 5123	domain containing E3 ubiquitin protein ligase
		gene 5130	50S ribosomal protein l27
		gene 5131	thioredoxin reductase
		gene 5142	growth hormone inducible transmembrane protein
		gene 5152	Ubiquinol oxidase
		gene 5163	Actins are highly conserved proteins that are involved in various types of cell motility and are ubiquitously expressed in all eukaryotic cells
		gene 5166	Galactokinase galactose-binding signature
		gene 5175	Sm
		gene 5179	Non-SMC condensin I complex subunit G
		gene 5182	tRNA methyltransferase 11-2 homolog
		gene 5184	Removes the phosphate from trehalose 6-phosphate to produce free trehalose. Trehalose accumulation in plant may improve abiotic stress tolerance
		gene 5190	Histone-lysine N-methyltransferase
		gene 5192	myosin heavy chain
		gene 5193	FYVE, RhoGEF and PH domain containing
		gene 5202	ATP-binding cassette, sub-family C (CFTR MRP), member
		gene 5215	WNT inhibitory factor 1
		gene 5221	Malate dehydrogenase
		gene 5225	myosin heavy chain
		gene 5229	Reticulon
		gene 5239	phosphoenolpyruvate carboxykinase
		gene 5241	member RAS oncogene family
		gene 5246	Actins are highly conserved proteins that are involved in various types of cell motility and are ubiquitously expressed in all eukaryotic cells
		gene 5248	Solute carrier family 25 (Mitochondrial carrier
		gene 5253	DNA-directed RNA polymerases I and III
		gene 5279	TM2 domain-containing protein
		gene 5299	hydrolase
		gene 5302	Aldehyde dehydrogenase
		gene 5304	repeat-containing protein
		gene 5307	Phosphodiesterase
		gene 5313	endosome to lysosome transport via multivesicular body sorting pathway
		gene 5318	acyl-protein thioesterase
		gene 5320	ES1 protein homolog, mitochondrial-like
		gene 5326	tripartite motif containing 2
		gene 5327	Acetyl-coA carboxylase
		gene 5333	Nucleolar protein
		gene 5338	Cyclase dehydrase
		gene 5345	Clan MH, family M20, peptidase T-like metallopeptidase
		gene 5350	ADP-ribosylation factor-like
		gene 5352	ubiE/COQ5 methyltransferase family
		gene 5353	Dyp-type peroxidase family
		gene 5357	Apoptosis-Inducing Factor
		gene 5365	hydrolase family 47 protein
		gene 5368	trafficking protein particle complex
		gene 5372	Chromosome 9 open reading frame 64
		gene 5386	atp-dependent rna helicase
		gene 5391	Prostaglandin E synthase 3 (Cytosolic)
		gene 5392	Protein of unknown function (DUF1279)
		gene 5405	aconitate hydratase
		gene 5408	phospholipase B domain containing
		gene 5411	YeeE YedE family protein
		gene 5416	pyruvate dehydrogenase e1 component
		gene 5419	casein kinase ii
		gene 5422	Vesicle-associated membrane protein
		gene 5444	methyltransferase like 7A
		gene 5449	SNF related kinase
		gene 5454	histone H3
		gene 5461	Required for ribosome biogenesis. Part of a complex which catalyzes pseudouridylation of rRNA. This involves the isomerization of uridine such that the ribose is subsequently attached to C5, instead of the normal N1. Pseudouridine ( psi ) residues may serve to stabilize the conformation of rRNAs
		gene 5465	Peptidase family S41
		gene 5466	cathepsin
		gene 5467	hydrolase
		gene 5468	Heat shock protein
		gene 5469	eukaryotic translation initiation factor 2
		gene 5470	Pre-B-cell leukemia homeobox
		gene 5479	rho guanine nucleotide exchange factor
		gene 5480	Mitogen-activated protein kinase
		gene 5484	Catalyzes the synthesis of dihydrouridine, a modified base found in the D-loop of most tRNAs (By similarity)
		gene 5487	Erv1 / Alr family
		gene 5489	tRNA nucleus export receptor which facilitates tRNA translocation across the nuclear pore complex. Involved in pre- tRNA splicing, probably by affecting the interaction of pre-tRNA with splicing endonuclease (By similarity)
		gene 5491	Alginate lyase
		gene 5517	adenylate kinase
		gene 5518	Protein of unknown function (DUF1681)
		gene 5524	Phosphatidate cytidylyltransferase-like protein
		gene 5536	Glutathione S-transferase, N-terminal domain
		gene 5546	Tenascin
		gene 5590	Phenylalanyl-trna synthetase
		gene 5595	piwi-like
		gene 5598	beta-hexosaminidase
		gene 5599	ribophorin II
		gene 5602	ribosomal protein s16
		gene 5618	dipeptidylpeptidase
		gene 5632	cyclin h
		gene 5637	inverted formin, FH2 and WH2 domain containing
		gene 5639	DNA primase large subunit
		gene 5641	CRAL TRIO domain protein
		gene 5642	protein kinase kinase kinase
		gene 5643	Vesicle-associated membrane protein
		gene 5644	UBA domain containing 2
		gene 5649	elongation of very long chain fatty acids protein
		gene 5653	ACN9 homolog (S. cerevisiae)
		gene 5654	spermidine synthase
		gene 5655	Ccr4-not transcription complex, subunit
		gene 5658	saccharopine dehydrogenase
		gene 5660	Leucine zipper-ef-hand containing transmembrane protein
		gene 5663	Ribosomal protein s26
		gene 5666	nuclear control of ATPase protein
		gene 5667	protein phosphatase 2, regulatory subunit B
		gene 5669	C-type lectin domain family 16, member A
		gene 5673	UTP20, small subunit (SSU) processome component, homolog (yeast)
		gene 5674	Ribosomal protein
		gene 5675	acetyl-CoA hydrolase
		gene 5676	iron-sulfur cluster
		gene 5679	U3 small nucleolar
		gene 5680	Ribosomal protein
		gene 5682	inositol-tetrakisphosphate 1-kinase
		gene 5684	transmembrane and coiled-coil domains 1
		gene 5688	WD repeat domain 75
		gene 5689	ras homolog family member
		gene 5704	Catalyzes the formation of formate and 2-keto-4- methylthiobutyrate (KMTB) from 1,2-dihydroxy-3-keto-5- methylthiopentene (DHK-MTPene) (By similarity)
		gene 5705	Aldehyde dehydrogenase
		gene 5714	ATP-binding cassette, subfamily B (MDR TAP), member
		gene 5716	Cytochrome p450
		gene 5723	isocitrate dehydrogenase nadp
		gene 5744	SWI SNF related, matrix associated, actin dependent regulator of chromatin, subfamily d, member
		gene 5772	AarF domain containing kinase
		gene 5777	ribosomal protein s13
		gene 5779	60S ribosomal protein
		gene 5812	Autophagy-related protein 27
		gene 5813	short chain dehydrogenase reductase family 39U, member 1
		gene 5830	leucine Rich Repeat
		gene 5831	ribonuclease T2 activity
		gene 5838	pre-rRNA processing and 60S ribosome subunit assembly (By similarity)
		gene 5843	Ataxin 2-like
		gene 5858	n-ethylmaleimide-sensitive factor
		gene 5864	RNA binding motif protein 28
		gene 5876	apoptosis antagonizing transcription factor
		gene 5887	Ctr9, Paf1 RNA polymerase II complex component, homolog (S. cerevisiae)
		gene 5894	X-prolyl aminopeptidase (aminopeptidase P) 3
		gene 5895	Ribosomal protein
		gene 5906	FtsX-like permease family
		gene 5925	adaptor-related protein complex 3, mu
		gene 5942	Nuclear chaperone required for maturation and nuclear export of pre-60S ribosome subunits (By similarity)
		gene 5953	Copper-transporting ATPase
		gene 5955	Component of the cytosolic iron-sulfur (Fe S) protein assembly machinery. Required for the maturation of extramitochondrial Fe S proteins (By similarity). Has anti- apoptotic effects in the cell. Involved in negative control of H(2)O(2)-induced cell death, probably by tethering the pro- apoptotic factor tah18 in the cytoplasm in the absence of oxidative stress (By similarity)
		gene 5957	ribosomal protein l9
		gene 5959	Alpha subunit
		gene 5961	family member
		gene 5968	Hemerythrin-like metal-binding protein
		gene 5971	WD repeat protein
		gene 5973	Adaptor-related protein complex 2, alpha
		gene 5974	(ABC) transporter
		gene 5979	nuclear pore complex protein
		gene 5980	Dedicator of cytokinesis
		gene 5985	(actinin), alpha
		gene 5991	ubiquitin carboxyl-terminal hydrolase
		gene 5992	histidine triad nucleotide binding protein 3
		gene 5993	Transcription elongation factor
		gene 5997	ATPase (type
		gene 5999	Charged multivesicular body protein
		gene 6010	Required for endonucleolytic cleavage during polyadenylation-dependent pre-mRNA 3'-end formation (By similarity)
		gene 6011	Domain-Containing protein
		gene 6013	NADH dehydrogenase (Ubiquinone) 1 alpha subcomplex
		gene 6014	Haloacid dehalogenase-like hydrolase family protein
		gene 6020	Protein disulfide isomerase
		gene 6023	40S ribosomal protein S24
		gene 6024	Transcription initiation factor TFIID subunit
		gene 6025	Acyl-CoA synthetase family member 2
		gene 6026	tryptophanyltRNA synthetase
		gene 6028	topoisomerase
		gene 6032	succinate CoA transferase
[truncated: 1,669 more rows]

## Sheet: genes most expressed
genes most expressed
[truncated: 11 more rows]
